# Supplementary material for: An isothermal shift assay for proteome scale drug-target identification
Source: Commun Biol. 2020 Feb 14;3:75. doi: 10.1038/s42003-020-0795-6 (PMC7021718; doi:10.1038/s42003-020-0795-6)
Supplement: Supplementary file 2 — Supplementary Data 1 [file 42003_2020_795_MOESM2_ESM.xlsx]

## Sheet: Key
Abbreviations: FDR = false discovery rate; FC = fold change
Data Column Title	Data Column Description
Uniprot.ID	Uniprot Entry protein name; majority protein
Uniprot.Entry.name	Uniprot Entry status; majority protein
Uniprot.Status	Uniprot Entry identifier; majority protein
Uniprot.Mass	Uniprot Entry protein molecular weight; majority protein
Protein.IDs	Uniprot Entry identifiers; majority protein and indistinquishables
Gene.names	Gene names; majority protein and indistinquishables
Gene.name	Gene name; majority protein
IPI.ID	Internation Protein Index identifier
ATP.binding.Uniprot	yes = https://www.uniprot.org/ identifed as human, reviewed ATP binding protein
Kinase.Family.Uniprot	yes = https://www.uniprot.org/ identifed as part of human, reviewed kinase family
Kinase.kinhub	yes/no Uniprot.ID mapped to kinase @ http://kinhub.org/kinases.html
Kinase.Group.kinhub	Kinase Group @ http://kinhub.org/kinases.html
Kinase.Family.kinhub	Kinase Family @ http://kinhub.org/kinases.html
MS.MS.count_x	average MS/MS count from MaxQuant analysis of x data
K562_meltPoint_TPP-TR	#: Protein Melting Temperature as calculated from K562 Webb_TPP vehicle data using TPP-TR R package.
iTSA_ID_iTSAx	1/0: 1 = Protein was identifed in iTSA mass spectrometry data; 0 = protein was not identified
Savitski_TPP_ID	1/0: 1 = Protein was identifed in Savitski et al 2014 mass spectrometry data; 0 = protein was not identified
Webb_TPP_ID	1/0: 1 = Protein was identifed in Webb_TPP mass spectrometry data; 0 = protein was not identified
Werner_Kinobead_ID	1/0: 1 = protein pIC50 was reported in Werner et al., published data; 0 = protein was not identified
Kinobead_pIC50	#: staurosporine pIC50 as reported by Werner et al., 2012
Kinase or ATP binding Protein	1/0: 1 = true; 0= false: Protein was mapped to a kinase or an ATP binding protein using either Uniprot or kinhub
Kinobead_Significant	1/0: 1 = true; 0= false: Protein was classified as a staurosporine target using Werner et al., 2012 statistical criteria
Savitski_TPP_Significant	1/0: 1 = true; 0= false: Protein was classified as a staurosporine target using Savitski et al., 2014 statistical criteria
Webb_TPP_Significant	1/0: 1 = true; 0= false: Protein was classified as a staurosporine target using TPP statistical criteria as outlined in Methods
Sig_FDR.FC_FDR_0.1_iTSAx	1/0: 1 = true; 0= false: Protein was classified as a staurosporine target using FDR <= 0.1% & FC > 90th percentile; statistical criteria as outlined in Methods in designated iTSA assay (x=temperature)
iTSA Target	TRUE/FALSE: Protein was classified as a staurosporine target using FDR <= 0.1% & FC > 90th percentile; statistical criteria as outlined in Methods in any iTSA assay (48, 52, or 56)
Staurosporine.target.evidence_Score	#: Sum of assays that target was identified as staurosporine target + 1 if kinase/ATP binding protein
Classification	Descriptive classification of protein for categorical sorting
Staurosporine/iTSA.target.evidence_Description	Description of evidence supporting that protein is a target of Staurosporine
rank_iTSAx	iTSAx (x=temperature): Rank of target confidence 1 = most confidence
Direction_iTSAx	iTSAx (x=temperature): -1 = destabilized; 1=stabilized; 0 = FC <= 80th percentile
Sig_FDR.FC_iTSAx	iTSAx: (x=temperature) 3 = significant (FDR <= 0.1% & FC > 90th percentile); 2 = significant (FDR <= 1% & FDR > 0.1% & FC > 90th percentile); 1 = significant (FDR <= 5% & FDR > 1% & FC > 80th percentile); 0 = FDR > 5% or FC <= 80th percentile
Log2FC_iTSAx	iTSAx (x=temperature) log2-fold-change corresponding to the effect or contrast as calcuated by R code described in Methods
Log10P.Value_iTSAx	iTSAx (x=temperature): (-log10) raw p-value as calcuated by R code described in Methods
Log10adj.P.Val_iTSAx	iTSAx (x=temperature): (-log10) adjusted p-value or q-value as calcuated by R code described in Methods
P.Value_iTSAx	iTSAx (x=temperature): raw p-value as calcuated by R code described in Methods
adj.P.Val_iTSAxx	iTSAx (x=temperature): adjusted p-value or q-value as calcuated by R code described in Methods
t_iTSAx	iTSAx (x=temperature): moderated t-statistic as calcuated by R code described in Methods
B_iTSAx	iTSAx (x=temperature): log-odds that the gene is differentially expressed as calcuated by R code described in Methods
V/D_log2.i._TMT_x_iTSAx	log2.i. = Quantile normalized log2 intensity data. iTSAx (x=temperature): V = vehicle; D = drug. TMT_x designate isobaric label from light to heavy (1=126, 2=127N, 3=127C... (raw values can be obtained from proteinGroups file available in the MassIVE repository with the primary accession code MSV000083640. The MassIVE dataset doi is (doi:10.25345/C55036 ), the URI is (http://massive.ucsd.edu/Prot…
log2.i._TMT_1.DMSO_Rx	log2.i. = log2 reporter intensity data from maxQuant proteinGroups: TMT_x designate isobaric label from light to heavy (1=126, 2=127N, 3=127C...
norm_rel_fc_X126	norm_rel_fc= normalized intensity data, relative to 37C. (X126=37.0C, X127N=41.2C…)
R_sq_X	Coefficient of determination for melting curve under given condition X, indicates how well the fold changes fit the melting curve.
slope_X	Slope of the fitted melting curve at the inflection point.
plateau_X	Plateau (lower horizontal asymptote) of the fitted melting curve under the given condition X.
meltPoint_X	Melting point of protein under given condition X, derived from fitted where melting point = temperature at which percent solubility equals 50%.
Filtered_meltPoint_X	Melting point of protein under given condition X, if curve fit passed filters: R_sq_X < 0.8 and slope_X < -0.06 and plateau_X < 0.4
diff_meltP_	Difference between this protein's melting points
min_slope_	Minimum slope of this protein's fitted melting curves
pVal_adj_	Benjamini-Hochberg corrected p value of this protein's melting point difference
(pVal_adj_quantiles_Expt_1<0.05 and pVal_adj_quantiles_Expt_2<0.1) or (pVal_adj_quantiles_Expt_1<0.1 and pVal_adj_quantiles_Expt_2<0.05)_	TRUE/FALSE or YES/NO: TPP_TR filters as defined in Savitski et al., 2014 and Franken et al. 2015.
diff_meltP_Expt_1 and diff_meltP_Expt_2 have the same sign_
min(diff_meltP_Expt_1,diff_meltP_Expt_2)>diff_meltP_VehiclevsVehicle_
min_slope is below -0.06 in both biological replicates_
Fullfilling all 4 requirements_

## Sheet: StaurosporineTargetEvidence
Uniprot.ID	Uniprot.Entry.name	Uniprot.Status	Uniprot.Mass	IPI.ID_Savitski_TPP	Protein.NAME_Savitski_TPP	IPI.ID_Werner.kinobead	kinase.NAME_Werner.kinobead	IPI.mw_Savitski_TPP	Kinase.Family.Uniprot	ATP.binding.Uniprot	Kinase.kinhub	Kinase.Group.kinhub	Kinase.Family.kinhub	is.kinase._Savitski_TPP	K562_meltPoint_Webb_TPP	iTSA or sTPP ID	iTSA_ID_any	iTSA_ID_iTSA48	iTSA_ID_iTSA52	iTSA_ID_iTSA56	Webb_TPP_ID	Savitski_TPP_ID	Werner_Kinobead_ID	Kinobead_pIC50	Kinase or ATP binding Protein	Kinobead_Significant	Savitski_TPP_Significant	Webb_TPP_Significant	Sig_FDR.FC_FDR_0.1_iTSA48	Sig_FDR.FC_FDR_0.1_iTSA52	Sig_FDR.FC_FDR_0.1_iTSA56	iTSA.Target	TPP.Target	Staurosporine.target.evidence_Score	Classification	Staurosporine/iTSA.target.evidence_Description	Protein.IDs_iTSA	Gene.names_iTSA	Gene.name_iTSA	MS.MS.count_iTSA	rank_iTSA48	Sig_FDR.FC_iTSA48	Direction_iTSA48	Log2FC_iTSA48	Log10P.Value_iTSA48	Log10adj.P.Val_iTSA48	P.Value_iTSA48	adj.P.Val_iTSA48	AveExpr_iTSA48
O14965	AURKA_HUMAN	reviewed	45809	IPI00298940.3	AURKA	IPI00298940.3	AurA	45809	yes	yes	yes	Other	Aur	YES	49.2788	TRUE	1	1	1	1	1	1	1	6.807	1	1	1	1	1	1	1	TRUE	2	7	Kinase	This iTSA target was orthogonally validated by the kinobead assay and by 2 independent TPP assays.	O14965	AURKA;	AURKA;	99	18	3	1	0.437147	9.41548	6.87466	3.84e-10	1.33e-07	22.876
Q9NSY1	BMP2K_HUMAN	reviewed	129172	IPI00337426.1	BMP2K	IPI00337426.1	BIKE	129172	yes	yes	yes	Other	NAK	YES	50.74	TRUE	1	1	1	1	1	1	1	6.96	1	1	1	1	1	1	1	TRUE	2	7	Kinase	This iTSA target was orthogonally validated by the kinobead assay and by 2 independent TPP assays.	Q9NSY1;Q9NSY1-2;Q9NSY1-3;Q5H9B9	BMP2K;	BMP2K;	389	14	3	1	0.478243	9.81071	7.16075	1.55e-10	6.91e-08	24.3767
P24941	CDK2_HUMAN	reviewed	33930	IPI00031681.1	CDK2	IPI00031681.1	CDK2	33930	yes	yes	yes	CMGC	CDK	YES	52.3185	TRUE	1	1	1	1	1	1	1	6.69	1	1	1	1	1	1	1	TRUE	2	7	Kinase	This iTSA target was orthogonally validated by the kinobead assay and by 2 independent TPP assays.	P24941;P24941-2;Q9Y4F1;Q9Y4F1-2	CDK2;	CDK2;	299	48	3	1	0.232375	7.10012	4.99134	7.94e-08	1.02e-05	24.6485
Q00535	CDK5_HUMAN	reviewed	33304	IPI00023530.7	CDK5	IPI00023530.7	CDK5	33304	yes	yes	yes	CMGC	CDK	YES	49.2257	TRUE	1	1	1	1	1	1	1	6.07	1	1	1	1	1	1	1	TRUE	2	7	Kinase	This iTSA target was orthogonally validated by the kinobead assay and by 2 independent TPP assays.	Q00535;Q00535-2	CDK5;	CDK5;	133	1	3	1	0.874754	12.3357	8.53957	4.62e-13	2.89e-09	23.4839
P41240	CSK_HUMAN	reviewed	50704	IPI00013212.1	CSK	IPI00013212.1	CSK	50704	yes	yes	yes	TK	Csk	YES	50.6041	TRUE	1	1	1	1	1	1	1	5.287	1	1	1	1	1	1	1	TRUE	2	7	Kinase	This iTSA target was orthogonally validated by the kinobead assay and by 2 independent TPP assays.	P41240	CSK;	CSK;	249	34	3	1	0.389239	7.65794	5.40509	2.2e-08	3.93e-06	25.095
P49840	GSK3A_HUMAN	reviewed	50981	IPI00292228.1	GSK3A	IPI00292228.1	GSK3A	50981	yes	yes	yes	CMGC	GSK	YES	51.7428	TRUE	1	1	1	1	1	1	1	6.45	1	1	1	1	1	1	1	TRUE	2	7	Kinase	This iTSA target was orthogonally validated by the kinobead assay and by 2 independent TPP assays.	P49840	GSK3A;	GSK3A;	166	43	3	1	0.325871	7.38263	5.22001	4.14e-08	6.03e-06	24.4994
P49841	GSK3B_HUMAN	reviewed	46744	IPI00216190.1	GSK3B	IPI00216190.1	GSK3B	48034	yes	yes	yes	CMGC	GSK	YES	51.7676	TRUE	1	1	1	1	1	1	1	6.51	1	1	1	1	1	1	1	TRUE	2	7	Kinase	This iTSA target was orthogonally validated by the kinobead assay and by 2 independent TPP assays.	P49841;P49841-2	GSK3B;	GSK3B;	77	60	3	1	0.308623	6.06366	4.04573	8.64e-07	9e-05	21.7619
Q9NWZ3	IRAK4_HUMAN	reviewed	51530	IPI00007641.2	IRAK4	IPI00007641.2	IRAK4	51530	yes	yes	yes	TKL	IRAK	YES	50.0971	TRUE	1	1	1	1	1	1	1	6.463	1	1	1	1	1	1	1	TRUE	2	7	Kinase	This iTSA target was orthogonally validated by the kinobead assay and by 2 independent TPP assays.	Q9NWZ3;Q9NWZ3-2	IRAK4;	IRAK4;	151	10	3	1	0.570283	10.3674	7.60895	4.29e-11	2.46e-08	23.8323
Q13555	KCC2G_HUMAN	reviewed	62607	IPI00908444.1	CAMK2G	IPI00908444.1	CaMK2g	65242	yes	yes	yes	CAMK	CAMK2	YES	47.786	TRUE	1	1	1	1	1	1	1	7.813	1	1	1	1	1	1	1	TRUE	2	7	Kinase	This iTSA target was orthogonally validated by the kinobead assay and by 2 independent TPP assays.	Q13555-2;Q13555-8;Q13555-9;Q13555-4;Q13555;Q13555-6;Q13555-10;Q13555-3;Q13555-5;Q13555-7;Q13554-7;Q13554-4;Q13554-6;Q13554-3;Q13554-8;Q13554-5;Q13554-2;Q13554;Q13557-8;Q13557-12;Q13557-9;Q13557-10;Q13557-5;Q13557;Q13557-3;Q13557-6;Q13557-4;Q13557-11;Q9UQM7;Q9UQM7-2	CAMK2G;	CAMK2G;	110	16	3	1	0.847007	9.54588	6.95391	2.85e-10	1.11e-07	22.3331
Q96RR4	KKCC2_HUMAN	reviewed	64746	IPI00290239.2	CAMKK2	IPI00290239.2	CaMKK2	64732	yes	yes	yes	Other	CAMKK	YES	50.5674	TRUE	1	1	1	1	1	1	1	8.1	1	1	1	1	1	1	1	TRUE	2	7	Kinase	This iTSA target was orthogonally validated by the kinobead assay and by 2 independent TPP assays.	Q96RR4-2;Q96RR4-3;Q96RR4-7;Q96RR4;Q96RR4-6;Q96RR4-5;Q96RR4-4	CAMKK2;	CAMKK2;	56	26	3	1	0.532563	8.71122	6.3301	1.94e-09	4.68e-07	21.2291
P45983	MK08_HUMAN	reviewed	48296	IPI00220306.1	MAPK8	IPI00220306.1	JNK1	48088	yes	yes	yes	CMGC	MAPK	YES	50.4762	TRUE	1	1	1	1	1	1	1	4.773	1	1	1	1	1	1	1	TRUE	2	7	Kinase	This iTSA target was orthogonally validated by the kinobead assay and by 2 independent TPP assays.	P45983-3;P45983-4;P45983-2;P45983;P45983-5	MAPK8;	MAPK8;	118	12	3	1	0.582286	10.2624	7.54546	5.47e-11	2.85e-08	23.184
P36507	MP2K2_HUMAN	reviewed	44424	IPI00003783.1	MAP2K2	IPI00003783.1	MAP2K2	44424	yes	yes	yes	STE	STE7	YES	51.1688	TRUE	1	1	1	1	1	1	1	5.677	1	1	1	1	1	1	1	TRUE	2	7	Kinase	This iTSA target was orthogonally validated by the kinobead assay and by 2 independent TPP assays.	P36507;O60928-2;O60928	MAP2K2;	MAP2K2;	194	7	3	1	0.512237	10.6351	7.68412	2.32e-11	2.07e-08	24.7742
O96013	PAK4_HUMAN	reviewed	64072	IPI00014068.1	PAK4	IPI00014068.1	PAK4	47924	yes	yes	yes	STE	STE20	YES	50.6898	TRUE	1	1	1	1	1	1	1	7.523	1	1	1	1	1	1	1	TRUE	2	7	Kinase	This iTSA target was orthogonally validated by the kinobead assay and by 2 independent TPP assays.	O96013;O96013-4;O96013-2;O96013-3;Q9P286	PAK4;	PAK4;	173	19	3	1	0.508497	9.36321	6.84587	4.33e-10	1.43e-07	23.1493
P15735	PHKG2_HUMAN	reviewed	46442	IPI00012891.1	PHKG2	IPI00012891.1	PHKg2	46442	yes	yes	yes	CAMK	PHK	YES	50.2077	TRUE	1	1	1	1	1	1	1	7.233	1	1	1	1	1	1	1	TRUE	2	7	Kinase	This iTSA target was orthogonally validated by the kinobead assay and by 2 independent TPP assays.	P15735;P15735-2;Q16816;Q16816-2	PHKG2;	PHKG2;	80	49	3	1	0.5007	7.09723	4.99134	7.99e-08	1.02e-05	21.1836
Q13043	STK4_HUMAN	reviewed	55630	IPI00011488.4	STK4	IPI00011488.4	MST1	55630	yes	yes	yes	STE	STE20	YES	51.9742	TRUE	1	1	1	1	1	1	1	7.687	1	1	1	1	1	1	1	TRUE	2	7	Kinase	This iTSA target was orthogonally validated by the kinobead assay and by 2 independent TPP assays.	Q13043;Q13043-2	STK4;	STK4;	198	47	3	1	0.273296	7.15835	5.03436	6.94e-08	9.24e-06	23.4645
Q2M2I8	AAK1_HUMAN	reviewed	103885	IPI00916402.1	AAK1	IPI00916402.1	AAK1	103885	yes	yes	yes	Other	NAK	YES	51.9412	TRUE	1	1	1	1	1	1	1	7.24	1	1	1	1	0	1	1	TRUE	2	6	Kinase	This iTSA target was orthogonally validated by the kinobead assay and by 2 independent TPP assays.	Q2M2I8-2;Q2M2I8	AAK1;	AAK1;	119	97	1	1	0.160982	3.54576	1.73644	0.000284604	0.0183467	22.0088
P25098	ARBK1_HUMAN	reviewed	79574	IPI00012497.2	ADRBK1	NA	NA	79574	yes	yes	yes	AGC	GRK	YES	50.1731	TRUE	1	1	1	1	1	1	0	NA	1	0	1	1	1	1	1	TRUE	2	6	Kinase	This iTSA target was orthogonally validated by 2 independent TPP assays, but was not identified with the kinobead assay.	P25098	ADRBK1;	ADRBK1;	202	21	3	1	0.382148	9.25967	6.7858	5.5e-10	1.64e-07	24.1887
Q05397	FAK1_HUMAN	reviewed	119233	IPI00413961.3	PTK2	IPI00413961.3	FAK	121721	yes	yes	yes	TK	FAK	YES	52.8568	TRUE	1	1	1	1	1	1	1	5.903	1	1	1	1	0	1	1	TRUE	2	6	Kinase	This iTSA target was orthogonally validated by the kinobead assay and by 2 independent TPP assays.	Q05397-7;Q05397;Q05397-5;Q05397-2;Q05397-3;Q05397-4;Q05397-6	PTK2;	PTK2;	335	872	0	NA	0.0541302	1.0309	0.175513	0.0931329	0.667555	24.5436
P17612	KAPCA_HUMAN	reviewed	40590	IPI00396630.3	PRKACA	NA	NA	40590	yes	yes	yes	AGC	PKA	YES	52.003	TRUE	1	1	1	1	1	1	0	NA	1	0	1	1	1	1	1	TRUE	2	6	Kinase	This iTSA target was orthogonally validated by 2 independent TPP assays, but was not identified with the kinobead assay.	P17612;P17612-2;REV__Q06190	PRKACA;	PRKACA;	232	56	3	1	0.231522	6.43554	4.39313	3.67e-07	4.04e-05	24.5385
Q14012	KCC1A_HUMAN	reviewed	41337	IPI00028296.1	CAMK1	IPI00028296.1	CaMK1a	41337	yes	yes	yes	CAMK	CAMK1	YES	51.3994	TRUE	1	1	1	1	1	1	1	6.64	1	1	0	1	1	1	1	TRUE	1	6	Kinase	This iTSA target was orthogonally validated by the kinobead assay and at least 1 independent TPP assays.	Q14012;Q8IU85-2;Q8IU85	CAMK1;	CAMK1;	17	65	3	1	0.440371	5.29213	3.30896	5.1e-06	0.000490956	19.866
Q8N5S9	KKCC1_HUMAN	reviewed	55735	IPI00792960.2	CAMKK1	IPI00792960.2	CaMKK1	59824	yes	yes	yes	Other	CAMKK	YES	51.1681	TRUE	1	1	1	1	1	1	1	8.14	1	1	0	1	1	1	1	TRUE	1	6	Kinase	This iTSA target was orthogonally validated by the kinobead assay and at least 1 independent TPP assays.	Q8N5S9;Q8N5S9-2	CAMKK1;	CAMKK1;	20	71	3	1	0.343566	4.96344	3.01861	1.09e-05	0.000958048	20.2158
Q02750	MP2K1_HUMAN	reviewed	43439	IPI00219604.3	MAP2K1	IPI00219604.3	MAP2K1	43439	yes	yes	yes	STE	STE7	YES	52.0691	TRUE	1	1	1	1	1	1	1	5.583	1	1	1	1	0	1	1	TRUE	2	6	Kinase	This iTSA target was orthogonally validated by the kinobead assay and by 2 independent TPP assays.	Q02750;Q02750-2	MAP2K1;	MAP2K1;	342	182	0	NA	0.113679	2.24649	0.711311	0.00566905	0.194397	25.6723
O15530	PDPK1_HUMAN	reviewed	63152	IPI00002538.1	PDPK1	IPI00002538.1	PDK1	63152	yes	yes	yes	AGC	PDK1	YES	49.7892	TRUE	1	1	1	1	1	1	1	7.447	1	1	1	0	1	1	1	TRUE	1	6	Kinase	This iTSA target was orthogonally validated by the kinobead assay and at least 1 independent TPP assays.	O15530-3;O15530;O15530-2;O15530-4;O15530-5;Q6A1A2;Q8N4P6-2;Q8N4P6;Q8TEJ3	PDPK1;PDPK2P;	PDPK1;	132	15	3	1	0.386042	9.71451	7.09452	1.93e-10	8.04e-08	23.5707
Q13188	STK3_HUMAN	reviewed	56301	IPI00411984.5	STK3	IPI00411984.5	MST2	59462	yes	yes	yes	STE	STE20	YES	52.3474	TRUE	1	1	1	1	1	1	1	7.667	1	1	1	1	0	1	1	TRUE	2	6	Kinase	This iTSA target was orthogonally validated by the kinobead assay and by 2 independent TPP assays.	Q13188;Q13188-2	STK3;	STK3;	90	191	0	NA	0.0771547	2.13832	0.623268	0.00727239	0.238085	22.6598
P33981	TTK_HUMAN	reviewed	97072	IPI00151170.4	TTK	IPI00151170.4	TTK	97072	yes	yes	yes	Other	TTK	YES	49.4707	TRUE	1	1	1	1	1	1	1	6.137	1	1	1	0	1	1	1	TRUE	1	6	Kinase	This iTSA target was orthogonally validated by the kinobead assay and at least 1 independent TPP assays.	P33981-2;P33981	TTK;	TTK;	129	53	3	1	0.372041	6.80037	4.72855	1.58e-07	1.87e-05	23.1207
P55263	ADK_HUMAN	reviewed	40545	IPI00290279.1	ADK	NA	NA	40545	yes	yes	NA	NA	NA		52.4326	TRUE	1	1	1	1	1	1	0	NA	1	0	1	1	0	1	1	TRUE	2	5	Kinase	This iTSA target was orthogonally validated by 2 independent TPP assays, but was not identified with the kinobead assay.	P55263;P55263-3	ADK;	ADK;	582	767	0	NA	0.0417187	1.12166	0.210369	0.075568	0.616071	25.6718
P50750	CDK9_HUMAN	reviewed	42778	IPI00552413.2	CDK9	IPI00552413.2	CDK9	53365	yes	yes	yes	CMGC	CDK	YES	50.1728	TRUE	1	1	1	1	1	1	1	6.21	1	1	0	0	1	1	1	TRUE	0	5	Kinase	This iTSA target was orthogonally validated by the kinobead assay but was not idendentified in either TPP assays.	P50750;P50750-2	CDK9;	CDK9;	120	29	3	1	0.42418	8.05352	5.71983	8.84e-09	1.91e-06	22.9697
O96017	CHK2_HUMAN	reviewed	60915	IPI00423156.1	CHEK2	NA	NA	65419	yes	yes	yes	CAMK	RAD53	YES	53.5652	TRUE	1	1	1	1	1	1	0	NA	1	0	1	0	1	1	1	TRUE	1	5	Kinase	This iTSA target was orthogonally validated at least 1 independent TPP assays, but was not identified with the kinobead assay.	O96017;O96017-9;O96017-12;O96017-4;O96017-13;O96017-11;O96017-7;O96017-8;O96017-3;O96017-5;O96017-2;O96017-6	CHEK2;	CHEK2;	144	42	3	1	0.337159	7.52653	5.35369	2.97e-08	4.43e-06	24.0951
P22830	HEMH_HUMAN	reviewed	47862	IPI00554589.3	FECH	NA	NA	48625	NA	NA	NA	NA	NA		50.1433	TRUE	1	1	1	1	1	1	0	NA	0	0	1	1	1	1	1	TRUE	2	5	Porphyrin binding protein	This iTSA target was orthogonally validated by 2 independent TPP assays, but was not identified with the kinobead assay.	P22830-2;P22830	FECH;	FECH;	490	20	3	1	0.462991	9.33729	6.84223	4.6e-10	1.44e-07	25.8373
P05771	KPCB_HUMAN	reviewed	76869	IPI00219628.3	PRKCB	IPI00219628.3	PKCb	77012	yes	yes	yes	AGC	PKC	YES	49.8207	TRUE	1	1	1	1	1	1	1	7.303	1	1	0	1	1	1	0	TRUE	1	5	Kinase	This iTSA target was orthogonally validated by the kinobead assay and at least 1 independent TPP assays.	P05771-2	PRKCB;	PRKCB;	515	8	3	-1	-0.774597	10.5509	7.65788	2.81e-11	2.2e-08	26.0513
Q05655	KPCD_HUMAN	reviewed	77505	IPI00329236.3	PRKCD	IPI00329236.3	PKCd	77505	yes	yes	yes	AGC	PKC	YES	54.3252	TRUE	1	1	1	1	1	1	1	7.687	1	1	1	0	0	1	1	TRUE	1	5	Kinase	This iTSA target was orthogonally validated by the kinobead assay and at least 1 independent TPP assays.	Q05655;Q05655-2	PRKCD;	PRKCD;	159	78	2	-1	-0.192328	4.64983	2.74583	2.24e-05	0.00179543	24.5613
Q04759	KPCT_HUMAN	reviewed	81865	IPI00029196.6	PRKCQ	IPI00029196.6	PKCt	81865	yes	yes	yes	AGC	PKC	YES	51.7879	TRUE	1	1	1	0	1	1	1	7.077	1	1	1	0	1	1	NA	TRUE	1	5	Kinase	This iTSA target was orthogonally validated by the kinobead assay and at least 1 independent TPP assays.	Q04759;Q04759-2;Q04759-3	PRKCQ;	PRKCQ;	63	2	3	-1	-0.868733	11.5452	8.05013	2.85e-12	8.91e-09	22.2905
P27361	MK03_HUMAN	reviewed	43136	IPI00018195.3	MAPK3	IPI00018195.3	Erk1	43136	yes	yes	yes	CMGC	MAPK	YES	52.5057	TRUE	1	1	1	1	1	1	1	4.52	1	1	1	0	1	1	0	TRUE	1	5	Kinase	This iTSA target was orthogonally validated by the kinobead assay and at least 1 independent TPP assays.	P27361;P27361-2;P27361-3	MAPK3;	MAPK3;	56	57	3	1	0.293412	6.43335	4.39313	3.69e-07	4.04e-05	22.2031
P53778	MK12_HUMAN	reviewed	41940	IPI00296283.3	MAPK12	NA	NA	41940	yes	yes	yes	CMGC	MAPK	YES	54.175	TRUE	1	1	1	1	1	1	0	NA	1	0	1	1	0	1	1	TRUE	2	5	Kinase	This iTSA target was orthogonally validated by 2 independent TPP assays, but was not identified with the kinobead assay.	P53778-2;P53778	MAPK12;	MAPK12;	28	2281	0	NA	0.0697276	0.488958	0.0513172	0.324371	0.888552	20.9648
O14733	MP2K7_HUMAN	reviewed	47485	IPI00302112.1	MAP2K7	NA	NA	51881	yes	yes	yes	STE	STE7	YES	48.9849	TRUE	1	1	1	1	1	1	0	NA	1	0	1	1	1	1	0	TRUE	2	5	Kinase	This iTSA target was orthogonally validated by 2 independent TPP assays, but was not identified with the kinobead assay.	O14733;O14733-4;O14733-3;O14733-2	MAP2K7;	MAP2K7;	53	38	3	1	0.616784	7.60683	5.40096	2.47e-08	3.97e-06	22.6566
Q96SB4	SRPK1_HUMAN	reviewed	74325	IPI00412344.5	SRPK1	NA	NA	92447	yes	yes	yes	CMGC	SRPK	YES	49.998	TRUE	1	1	1	1	1	1	0	NA	1	0	0	1	1	1	1	TRUE	1	5	Kinase	This iTSA target was orthogonally validated at least 1 independent TPP assays, but was not identified with the kinobead assay.	Q96SB4;Q96SB4-4;Q96SB4-3	SRPK1;	SRPK1;	260	5	3	1	0.47739	10.7018	7.68412	1.99e-11	2.07e-08	25.4634
Q9Y6E0	STK24_HUMAN	reviewed	49308	IPI00872754.1	STK24	NA	NA	49998	yes	yes	yes	STE	STE20	YES	50.9541	TRUE	1	1	1	1	1	1	0	NA	1	0	1	0	1	1	1	TRUE	1	5	Kinase	This iTSA target was orthogonally validated at least 1 independent TPP assays, but was not identified with the kinobead assay.	Q9Y6E0-2;Q9Y6E0	STK24;	STK24;	284	31	3	1	0.309988	7.84538	5.54065	1.43e-08	2.88e-06	25.0641
Q15208	STK38_HUMAN	reviewed	54190	IPI00027251.1	STK38	NA	NA	54190	yes	yes	yes	AGC	NDR	YES	49.092	TRUE	1	1	1	1	1	1	0	NA	1	0	1	0	1	1	1	TRUE	1	5	Kinase	This iTSA target was orthogonally validated at least 1 independent TPP assays, but was not identified with the kinobead assay.	Q15208	STK38;	STK38;	90	3	3	1	0.635265	11.2278	7.90879	5.92e-12	1.23e-08	23.2297
Q9UKI8	TLK1_HUMAN	reviewed	86700	IPI00333559.1	TLK1	NA	NA	89023	yes	yes	yes	Other	TLK	YES	50.4669	TRUE	1	1	1	1	1	1	0	NA	1	0	0	1	1	1	1	TRUE	1	5	Kinase	This iTSA target was orthogonally validated at least 1 independent TPP assays, but was not identified with the kinobead assay.	Q9UKI8;Q9UKI8-2;Q9UKI8-4;Q9UKI8-3	TLK1;	TLK1;	97	13	3	1	0.535011	9.95481	7.27267	1.11e-10	5.34e-08	22.8711
Q86UE8	TLK2_HUMAN	reviewed	87661	IPI00385652.1	TLK2	NA	NA	85444	yes	yes	yes	Other	TLK	YES	51.3963	TRUE	1	1	1	1	1	1	0	NA	1	0	0	1	1	1	1	TRUE	1	5	Kinase	This iTSA target was orthogonally validated at least 1 independent TPP assays, but was not identified with the kinobead assay.	Q86UE8-2;Q86UE8	TLK2;	TLK2;	208	51	3	1	0.231231	6.96791	4.87939	1.08e-07	1.32e-05	24.2461
Q13131	AAPK1_HUMAN	reviewed	64009	IPI00410287.3	PRKAA1	IPI00410287.3	AMPKa1	64321	yes	yes	yes	CAMK	CAMKL	YES	52.3896	TRUE	1	1	1	1	1	1	1	7.9	1	1	0	0	0	1	1	TRUE	0	4	Kinase	This iTSA target was orthogonally validated by the kinobead assay but was not idendentified in either TPP assays.	Q13131;P54646	PRKAA1;	PRKAA1;	322	3678	0	NA	-0.0140555	0.248635	0.0183493	0.564112	0.958629	24.5738
Q96GD4	AURKB_HUMAN	reviewed	39311	NA	NA	IPI00796914.1	AurB	NA	yes	yes	yes	Other	Aur	NA	49.2549	TRUE	1	1	1	1	1	0	1	6.737	1	1	NA	0	1	0	1	TRUE	0	4	Kinase	This iTSA target was orthogonally validated by the kinobead assay but was not idendentified in either TPP assays.	Q96GD4-4;Q96GD4;Q96GD4-5;Q96GD4-2;Q96GD4-3;Q9UQB9-2;Q9UQB9-3;Q9UQB9	AURKB;	AURKB;	15	28	3	1	0.492518	8.61407	6.26514	2.43e-09	5.43e-07	20.4702
Q9NYV4	CDK12_HUMAN	reviewed	164155	IPI00021175.1	CRKRS	IPI00021175.1	CRK7	164155	yes	yes	yes	CMGC	CDK	YES	52.3902	TRUE	1	1	1	1	1	1	1	5.28	1	1	0	0	0	1	1	TRUE	0	4	Kinase	This iTSA target was orthogonally validated by the kinobead assay but was not idendentified in either TPP assays.	Q9NYV4-2;Q9NYV4;Q9NYV4-3;Q96Q40-2;Q96Q40-4;Q96Q40-3;O94921-3;Q96Q40-5;Q96Q40;O94921-2;O94921	CDK12;	CDK12;	300	80	2	1	0.174952	4.53112	2.63813	2.94e-05	0.00230078	25.0742
Q00537	CDK17_HUMAN	reviewed	59582	IPI00376955.3	PCTK2	IPI00376955.3	PCTAIRE2	59582	yes	yes	yes	CMGC	CDK	YES	50.1872	TRUE	1	1	1	1	1	1	1	6.32	1	1	1	0	0	0	1	TRUE	1	4	Kinase	This iTSA target was orthogonally validated by the kinobead assay and at least 1 independent TPP assays.	Q00537;Q00537-2	CDK17;	CDK17;	22	216	0	NA	0.0843779	2.05447	0.592836	0.00882123	0.255367	20.5643
Q00534	CDK6_HUMAN	reviewed	36938	IPI00023529.1	CDK6	IPI00023529.1	CDK6	36938	yes	yes	yes	CMGC	CDK	YES	51.8407	TRUE	1	1	1	1	1	1	1	4.52	1	1	0	0	1	0	1	TRUE	0	4	Kinase	This iTSA target was orthogonally validated by the kinobead assay but was not idendentified in either TPP assays.	Q00534;REV__P35606-2;REV__P35606	CDK6;	CDK6;	342	39	3	1	0.25676	7.60598	5.40096	2.48e-08	3.97e-06	24.8228
O14757	CHK1_HUMAN	reviewed	54434	IPI00023664.3	CHEK1	NA	NA	54420	yes	yes	yes	CAMK	CAMKL	YES	55.2263	TRUE	1	1	1	1	1	1	0	NA	1	0	0	1	0	1	1	TRUE	1	4	Kinase	This iTSA target was orthogonally validated at least 1 independent TPP assays, but was not identified with the kinobead assay.	O14757;O14757-3;O14757-2	CHEK1;	CHEK1;	160	4807	0	NA	0.0085147	0.122392	0.00874945	0.754411	0.980055	23.2867
P19784	CSK22_HUMAN	reviewed	41213	IPI00020602.1	CSNK2A2	IPI00020602.1	CK2a2	41213	yes	yes	yes	CMGC	CK2	YES	50.8277	TRUE	1	1	1	1	1	1	1	5.077	1	1	0	0	1	1	0	TRUE	0	4	Kinase	This iTSA target was orthogonally validated by the kinobead assay but was not idendentified in either TPP assays.	P19784	CSNK2A2;	CSNK2A2;	216	24	3	1	0.382032	9.03902	6.62314	9.14e-10	2.38e-07	24.3905
Q13627	DYR1A_HUMAN	reviewed	85584	IPI00014344.1	DYRK1A	IPI00014344.1	DYRK1A	85584	yes	yes	yes	CMGC	DYRK	YES	53.069	TRUE	1	1	1	1	1	1	1	6.37	1	1	0	0	0	1	1	TRUE	0	4	Kinase	This iTSA target was orthogonally validated by the kinobead assay but was not idendentified in either TPP assays.	Q13627-2;Q13627;Q13627-5;Q13627-3;Q13627-4;Q9Y463-2;Q9Y463-3;Q9Y463;Q92630-2;Q92630	DYRK1A;	DYRK1A;	198	134	0	NA	0.135735	2.7604	1.09142	0.0017362	0.0810185	23.4449
P16591	FER_HUMAN	reviewed	94638	IPI00029263.2	FER	IPI00029263.2	FER	94638	yes	yes	yes	TK	Fer	YES	47.9112	TRUE	1	1	1	0	1	1	1	6.973	1	1	1	1	0	0	NA	FALSE	2	4	Kinase	This previously recognized staurosporine target was not statistically significant in any of the 3 iTSA assays that were performed.	P16591-3;P16591-2;P16591;P07332-2;P07332-4;P07332-3;P07332	FER;	FER;	28	74	2	1	0.170336	4.76532	2.83846	1.72e-05	0.00145057	22.354
O14976	GAK_HUMAN	reviewed	143191	IPI00298949.1	GAK	IPI00298949.1	GAK	143191	yes	yes	yes	Other	NAK	YES	51.2409	TRUE	1	1	1	1	1	1	1	5.917	1	1	0	0	1	1	0	TRUE	0	4	Kinase	This iTSA target was orthogonally validated by the kinobead assay but was not idendentified in either TPP assays.	O14976;O14976-2	GAK;	GAK;	208	4	3	1	0.514265	10.9908	7.7968	1.02e-11	1.6e-08	24.0747
P13861	KAP2_HUMAN	reviewed	45518	IPI00219774.3	PRKAR2A	NA	NA	45518	yes	NA	NA	NA	NA		50.9657	TRUE	1	1	1	1	1	1	0	NA	1	0	0	0	1	1	1	TRUE	0	4	Kinase	This iTSA target was significant in all 3 iTSA assays. As a kinase it is a likely target of staurosporine, but it was not orthogonally validated.	P13861;P13861-2	PRKAR2A;	PRKAR2A;	277	37	3	-1	-0.368711	7.63298	5.40509	2.33e-08	3.93e-06	24.3493
P31323	KAP3_HUMAN	reviewed	46302	IPI00554752.3	PRKAR2B	NA	NA	46302	yes	NA	NA	NA	NA		50.2059	TRUE	1	1	1	1	1	1	0	NA	1	0	1	0	1	1	0	TRUE	1	4	Kinase	This iTSA target was orthogonally validated at least 1 independent TPP assays, but was not identified with the kinobead assay.	P31323	PRKAR2B;	PRKAR2B;	179	9	3	-1	-0.514207	10.4979	7.65603	3.18e-11	2.21e-08	23.8847
P17252	KPCA_HUMAN	reviewed	76750	IPI00385449.4	PRKCA	IPI00385449.4	PKCa	76764	yes	yes	yes	AGC	PKC	YES	49.595	TRUE	1	1	1	1	1	1	1	7.32	1	1	0	1	1	0	0	TRUE	1	4	Kinase	This iTSA target was orthogonally validated by the kinobead assay and at least 1 independent TPP assays.	P17252;P05129-2	PRKCA;	PRKCA;	89	40	3	-1	-0.366105	7.56888	5.37485	2.7e-08	4.22e-06	22.5546
Q15418	KS6A1_HUMAN	reviewed	82723	IPI00477982.1	RPS6KA1	IPI00478653.2	RSK1	82723	yes	yes	yes	AGC	RSK	YES	49.2419	TRUE	1	1	1	1	1	1	1	5.92	1	1	0	0	1	1	0	TRUE	0	4	Kinase	This iTSA target was orthogonally validated by the kinobead assay but was not idendentified in either TPP assays.	Q15418;Q15418-4;Q15418-2;Q15418-3;REV__Q9H6K5-2;REV__Q9H6K5	RPS6KA1;	RPS6KA1;	399	23	3	1	0.319817	9.08884	6.65448	8.15e-10	2.22e-07	25.7479
P51812	KS6A3_HUMAN	reviewed	83736	IPI00020898.1	RPS6KA3	IPI00020898.1	RSK2	83736	yes	yes	yes	AGC	RSK	YES	49.6641	TRUE	1	1	1	1	1	1	1	6.447	1	1	0	0	1	1	0	TRUE	0	4	Kinase	This iTSA target was orthogonally validated by the kinobead assay but was not idendentified in either TPP assays.	P51812;Q9UK32-2;Q9UK32	RPS6KA3;	RPS6KA3;	316	41	3	1	0.232475	7.54555	5.36225	2.85e-08	4.34e-06	25.0027
P45984	MK09_HUMAN	reviewed	48139	IPI00303550.2	MAPK9	IPI00303550.2	JNK2	48311	yes	yes	yes	CMGC	MAPK	YES	53.7433	TRUE	1	1	1	1	1	1	1	4.52	1	1	0	1	0	0	1	TRUE	1	4	Kinase	This iTSA target was orthogonally validated by the kinobead assay and at least 1 independent TPP assays.	P45984-2;P45984;P45984-3;P45984-4;P45984-5	MAPK9;	MAPK9;	71	1587	0	NA	0.035641	0.672734	0.0776983	0.212454	0.836184	22.3026
Q5VT25	MRCKA_HUMAN	reviewed	197307	IPI00903296.1	CDC42BPA	NA	NA	202812	yes	yes	yes	AGC	DMPK	YES	49.7319	TRUE	1	1	1	1	1	1	0	NA	1	0	1	1	1	0	0	TRUE	2	4	Kinase	This iTSA target was orthogonally validated by 2 independent TPP assays, but was not identified with the kinobead assay.	Q5VT25-4;Q5VT25-5;Q5VT25;Q5VT25-2;Q5VT25-6	CDC42BPA;	CDC42BPA;	141	64	3	1	0.212943	5.69944	3.70953	2e-06	0.000195197	23.9887
Q16512	PKN1_HUMAN	reviewed	103932	IPI00412672.1	PKN1	IPI00412672.1	PKN1	104673	yes	yes	yes	AGC	PKN	YES	49.9241	TRUE	1	1	1	1	1	1	1	7.027	1	1	1	0	1	0	0	TRUE	1	4	Kinase	This iTSA target was orthogonally validated by the kinobead assay and at least 1 independent TPP assays.	Q16512;Q16512-3	PKN1;	PKN1;	227	6	3	-1	-0.66933	10.6419	7.68412	2.28e-11	2.07e-08	24.2933
Q13523	PRP4B_HUMAN	reviewed	116987	IPI00013721.2	PRPF4B	NA	NA	116973	yes	yes	yes	CMGC	DYRK	YES	52.6737	TRUE	1	1	1	1	1	1	0	NA	1	0	0	1	0	1	1	TRUE	1	4	Kinase	This iTSA target was orthogonally validated at least 1 independent TPP assays, but was not identified with the kinobead assay.	Q13523	PRPF4B;	PRPF4B;	339	5164	0	NA	0.0103624	0.0900769	0.00764435	0.812687	0.982552	25.3742
O75116	ROCK2_HUMAN	reviewed	160900	IPI00307155.7	ROCK2	IPI00307155.7	ROCK2	160913	yes	yes	yes	AGC	DMPK	YES	51.9404	TRUE	1	1	1	1	1	1	1	4.52	1	1	0	0	0	1	1	TRUE	0	4	Kinase	This iTSA target was orthogonally validated by the kinobead assay but was not idendentified in either TPP assays.	O75116;REV__Q9NPI1;REV__Q7L576-2	ROCK2;	ROCK2;	649	108	1	1	0.114186	3.31765	1.55499	0.000481223	0.0278619	25.856
Q9Y2K2	SIK3_HUMAN	reviewed	144851	IPI00657720.1	KIAA0999	IPI00657720.1	QSK	150096	yes	yes	yes	CAMK	CAMKL	YES	52.1518	TRUE	1	1	1	1	1	1	1	7.357	1	1	0	1	0	0	1	TRUE	1	4	Kinase	This iTSA target was orthogonally validated by the kinobead assay and at least 1 independent TPP assays.	Q9Y2K2;Q9Y2K2-3;Q9Y2K2-2	SIK3;	SIK3;	53	1733	0	NA	0.0447476	0.63152	0.0761988	0.233604	0.839076	21.0551
Q9H2G2	SLK_HUMAN	reviewed	142695	IPI00022827.1	SLK	IPI00022827.1	SLK	142695	yes	yes	yes	STE	STE20	YES	51.9044	TRUE	1	1	1	1	1	1	1	8.1	1	1	0	0	0	1	1	TRUE	0	4	Kinase	This iTSA target was orthogonally validated by the kinobead assay but was not idendentified in either TPP assays.	Q9H2G2-2;Q9H2G2	SLK;	SLK;	854	82	2	1	0.127825	4.37959	2.49732	4.17e-05	0.00318188	26.4741
O94768	ST17B_HUMAN	reviewed	42344	IPI00916930.1	STK17B	IPI00916930.1	DRAK2	42245	yes	yes	yes	CAMK	DAPK	YES	49.181	TRUE	1	1	0	0	1	1	1	6.44	1	1	0	1	1	NA	NA	TRUE	1	4	Kinase	This iTSA target was orthogonally validated by the kinobead assay and at least 1 independent TPP assays.	O94768	STK17B;	STK17B;	6	32	3	1	0.571313	7.81217	5.52123	1.54e-08	3.01e-06	18.317
O94804	STK10_HUMAN	reviewed	112135	IPI00304742.5	STK10	IPI00304742.5	LOK	112135	yes	yes	yes	STE	STE20	YES	50.7576	TRUE	1	1	1	0	1	1	1	8.05	1	1	0	0	1	1	NA	TRUE	0	4	Kinase	This iTSA target was orthogonally validated by the kinobead assay but was not idendentified in either TPP assays.	O94804	STK10;	STK10;	23	55	3	1	0.39147	6.48115	4.42543	3.3e-07	3.75e-05	19.2384
O00506	STK25_HUMAN	reviewed	48112	NA	NA	NA	NA	NA	yes	yes	yes	STE	STE20	NA	48.9306	TRUE	1	1	1	0	1	0	0	NA	1	0	NA	1	1	1	NA	TRUE	1	4	Kinase	This iTSA target was orthogonally validated at least 1 independent TPP assays, but was not identified with the kinobead assay.	O00506;O00506-3;O00506-2	STK25;	STK25;	28	11	3	1	0.878488	10.3636	7.60895	4.33e-11	2.46e-08	21.2961
Q9H2K8	TAOK3_HUMAN	reviewed	105406	IPI00410485.2	TAOK3	IPI00410485.2	TAO3	105406	yes	yes	yes	STE	STE20	YES	52.0349	TRUE	1	1	1	1	1	1	1	7.007	1	1	0	0	0	1	1	TRUE	0	4	Kinase	This iTSA target was orthogonally validated by the kinobead assay but was not idendentified in either TPP assays.	Q9H2K8	TAOK3;	TAOK3;	347	499	0	NA	0.060875	1.39489	0.296899	0.0402822	0.504779	25.165
Q9UHD2	TBK1_HUMAN	reviewed	83642	IPI00293613.2	TBK1	IPI00293613.2	TBK1	83642	yes	yes	yes	Other	IKK	YES	48.8552	TRUE	1	1	1	1	1	1	1	6.797	1	1	0	0	1	1	0	TRUE	0	4	Kinase	This iTSA target was orthogonally validated by the kinobead assay but was not idendentified in either TPP assays.	Q9UHD2;Q14164-2;Q14164;Q6UXH0	TBK1;	TBK1;	121	45	3	1	0.41767	7.29044	5.14757	5.12e-08	7.12e-06	23.1089
P06493	CDK1_HUMAN	reviewed	34095	IPI00026689.4	CDC2	IPI00026689.4	CDC2	34778	yes	yes	yes	CMGC	CDK	YES	49.0142	TRUE	1	1	1	1	1	1	1	6.46	1	1	0	0	0	0	1	TRUE	0	3	Kinase	This iTSA target was orthogonally validated by the kinobead assay but was not idendentified in either TPP assays.	P06493;P06493-2	CDK1;	CDK1;	352	1616	0	NA	0.037959	0.663425	0.0761988	0.217057	0.839076	25.5217
Q00536	CDK16_HUMAN	reviewed	55716	IPI00910421.1	PCTK1	NA	NA	70006	yes	yes	yes	CMGC	CDK	YES	50.7196	TRUE	1	1	1	1	1	1	0	NA	1	0	0	0	0	1	1	TRUE	0	3	Kinase	This iTSA target was significant in 2 of the 3 iTSA assays. As a kinase it is a likely target of staurosporine, but it was not orthogonally validated.	Q00536;Q00536-3;Q00536-2;Q07002;Q07002-2	CDK16;	CDK16;	75	373	0	NA	0.0790341	1.64069	0.416306	0.0228725	0.383437	21.8588
P49336	CDK8_HUMAN	reviewed	53284	IPI00026791.1	CDK8	NA	NA	53284	yes	yes	yes	CMGC	CDK	YES	52.075	TRUE	1	1	1	1	1	1	0	NA	1	0	0	0	0	1	1	TRUE	0	3	Kinase	This iTSA target was significant in 2 of the 3 iTSA assays. As a kinase it is a likely target of staurosporine, but it was not orthogonally validated.	P49336-2;P49336	CDK8;	CDK8;	51	1200	0	NA	0.0451368	0.825724	0.108817	0.149374	0.778364	21.6537
P68400	CSK21_HUMAN	reviewed	45144	NA	NA	IPI00784195.1	CK2a1	NA	yes	yes	yes	CMGC	CK2	NA	53.3029	TRUE	1	1	1	1	1	0	1	5.3	1	1	NA	0	0	1	0	TRUE	0	3	Kinase	This iTSA target was orthogonally validated by the kinobead assay but was not idendentified in either TPP assays.	P68400;Q8NEV1;P68400-2	CSNK2A1;CSNK2A3;	CSNK2A1;	255	75	2	1	0.155701	4.7026	2.78559	1.98e-05	0.00163837	24.3859
O43293	DAPK3_HUMAN	reviewed	52536	IPI00015213.1	DAPK3	NA	NA	52536	yes	yes	yes	CAMK	DAPK	YES	47.6778	TRUE	1	1	0	0	1	1	0	NA	1	0	0	1	1	NA	NA	TRUE	1	3	Kinase	This iTSA target was orthogonally validated at least 1 independent TPP assays, but was not identified with the kinobead assay.	O43293-2;O43293;Q9UIK4;Q9UIK4-2	DAPK3;	DAPK3;	4	67	3	1	0.329782	5.19383	3.22381	6.4e-06	0.000597292	18.8811
Q14289	FAK2_HUMAN	reviewed	115875	IPI00029702.1	PTK2B	IPI00029702.1	PYK2	115875	yes	yes	yes	TK	FAK	YES	50.276	TRUE	1	1	1	1	1	1	1	6.817	1	1	0	0	1	0	0	TRUE	0	3	Kinase	This iTSA target was orthogonally validated by the kinobead assay but was not idendentified in either TPP assays.	Q14289-2;Q14289	PTK2B;	PTK2B;	102	66	3	1	0.261	5.21924	3.24269	6.04e-06	0.000571884	23.3198
Q96GX5	GWL_HUMAN	reviewed	97319	IPI00074258.3	MASTL	NA	NA	97319	yes	yes	yes	AGC	MAST	YES	49.6904	TRUE	1	1	1	1	1	1	0	NA	1	0	0	0	1	1	0	TRUE	0	3	Kinase	This iTSA target was significant in 2 of the 3 iTSA assays. As a kinase it is a likely target of staurosporine, but it was not orthogonally validated.	Q96GX5-2;Q96GX5-3;Q96GX5;REV__Q99985;O60307	MASTL;	MASTL;	75	35	3	1	0.469145	7.63595	5.40509	2.31e-08	3.93e-06	22.1112
P51617	IRAK1_HUMAN	reviewed	76537	IPI00293652.1	IRAK1	IPI00293652.1	IRAK1	76060	yes	yes	yes	TKL	IRAK	YES	48.6128	TRUE	1	1	1	0	1	1	1	5.837	1	1	1	0	0	0	NA	FALSE	1	3	Kinase	This previously recognized staurosporine target was not statistically significant in any of the 3 iTSA assays that were performed.	P51617-4;P51617-2;P51617;P51617-3	IRAK1;	IRAK1;	38	402	0	NA	0.186683	1.56628	0.374422	0.0271466	0.422258	20.651
P22612	KAPCG_HUMAN	reviewed	40434	NA	NA	NA	NA	NA	yes	yes	yes	AGC	PKA	NA	52.2782	TRUE	1	1	0	1	1	0	0	NA	1	0	NA	1	0	NA	1	TRUE	1	3	Kinase	This iTSA target was orthogonally validated at least 1 independent TPP assays, but was not identified with the kinobead assay.	P22612	PRKACG;	PRKACG;	16	1278	0	NA	0.0825468	0.790793	0.101326	0.161885	0.791907	19.1374
P48730	KC1D_HUMAN	reviewed	47330	IPI00011102.2	CSNK1D	IPI00011102.2	CK1d	47330	yes	yes	yes	CK1	CK1	YES	51.0182	TRUE	1	1	1	1	1	1	1	4.52	1	1	0	0	0	1	0	TRUE	0	3	Kinase	This iTSA target was orthogonally validated by the kinobead assay but was not idendentified in either TPP assays.	P48730-2	CSNK1D;	CSNK1D;	47	164	0	NA	0.0718183	2.37973	0.801138	0.0041713	0.158075	22.2235
Q93100	KPBB_HUMAN	reviewed	124884	IPI00218571.1	PHKB	NA	NA	124744	yes	NA	NA	NA	NA		49.835	TRUE	1	1	1	1	1	1	0	NA	1	0	0	0	1	1	0	TRUE	0	3	Kinase	This iTSA target was significant in 2 of the 3 iTSA assays. As a kinase it is a likely target of staurosporine, but it was not orthogonally validated.	Q93100-4;Q93100-3;Q93100-2;Q93100	PHKB;	PHKB;	113	36	3	1	0.289029	7.6351	5.40509	2.32e-08	3.93e-06	23.4967
O75582	KS6A5_HUMAN	reviewed	89865	IPI00335101.1	RPS6KA5	IPI00335101.1	MSK1	89865	yes	yes	yes	AGC	RSK	YES	50.8626	TRUE	0	0	0	0	1	1	1	6.097	1	1	1	0	NA	NA	NA	NA	1	3	Kinase	This previously recognized staurosporine target was not a recognized protein identification in the iTSA assay.	NA	NA	NA	NA	NA	NA	NA	NA	NA	NA	NA	NA	NA
P23443	KS6B1_HUMAN	reviewed	59140	IPI00216132.1	RPS6KB1	NA	NA	59140	yes	yes	yes	AGC	RSK	YES	50.0594	TRUE	1	1	1	1	1	1	0	NA	1	0	0	0	0	1	1	TRUE	0	3	Kinase	This iTSA target was significant in 2 of the 3 iTSA assays. As a kinase it is a likely target of staurosporine, but it was not orthogonally validated.	P23443;P23443-3;P23443-2;P23443-5;P23443-4	RPS6KB1;	RPS6KB1;	94	112	1	1	0.113577	3.21372	1.46685	0.000611332	0.0341309	23.0021
P07948	LYN_HUMAN	reviewed	58574	IPI00298625.2	LYN	IPI00298625.2	LYN	58574	yes	yes	yes	TK	Src	YES	52.6186	TRUE	1	1	1	1	1	1	1	5.587	1	1	1	0	0	0	0	FALSE	1	3	Kinase	This previously recognized staurosporine target was not statistically significant in any of the 3 iTSA assays that were performed.	P07948	LYN;	LYN;	176	4209	0	NA	0.0126493	0.185378	0.0139663	0.652562	0.968353	23.4012
Q9Y2U5	M3K2_HUMAN	reviewed	69741	IPI00513803.3	MAP3K2	IPI00513803.3	MAP3K2	69741	yes	yes	yes	STE	STE11	YES	52.8988	TRUE	1	1	0	0	1	1	1	5.67	1	1	1	0	0	NA	NA	FALSE	1	3	Kinase	This previously recognized staurosporine target was not statistically significant in any of the 3 iTSA assays that were performed.	Q9Y2U5	MAP3K2;	MAP3K2;	10	104	1	-1	-0.336203	3.43616	1.6571	0.000366306	0.0220242	18.567
Q9NYL2	M3K20_HUMAN	reviewed	91155	IPI00329638.11	ZAK	IPI00329638.11	ZAK	91181	yes	yes	yes	TKL	MLK	YES	53.754	TRUE	1	1	1	1	1	1	1	4.52	1	1	0	0	0	1	0	TRUE	0	3	Kinase	This iTSA target was orthogonally validated by the kinobead assay but was not idendentified in either TPP assays.	Q9NYL2;Q9NYL2-3	ZAK;	ZAK;	91	94	1	-1	-0.131015	3.7669	1.94394	0.000171039	0.0113777	23.0221
Q12851	M4K2_HUMAN	reviewed	91556	IPI00149094.4	MAP4K2	IPI00149094.4	GCK	91556	yes	yes	yes	STE	STE20	YES	48.7455	TRUE	0	0	0	0	1	1	1	7.07	1	1	1	0	NA	NA	NA	NA	1	3	Kinase	This previously recognized staurosporine target was not a recognized protein identification in the iTSA assay.	NA	NA	NA	NA	NA	NA	NA	NA	NA	NA	NA	NA	NA
P49137	MAPK2_HUMAN	reviewed	45568	IPI00026054.1	MAPKAPK2	NA	NA	45568	yes	yes	yes	CAMK	MAPKAPK	YES	50.5006	TRUE	1	1	1	1	1	1	0	NA	1	0	0	0	1	1	0	TRUE	0	3	Kinase	This iTSA target was significant in 2 of the 3 iTSA assays. As a kinase it is a likely target of staurosporine, but it was not orthogonally validated.	P49137;P49137-2	MAPKAPK2;	MAPKAPK2;	127	58	3	1	0.245642	6.25128	4.21862	5.61e-07	6.04e-05	24.1788
Q8IW41	MAPK5_HUMAN	reviewed	54220	IPI00160672.1	MAPKAPK5	NA	NA	54220	yes	yes	yes	CAMK	MAPKAPK	YES	53.1114	TRUE	1	1	1	0	1	1	0	NA	1	0	1	0	0	1	NA	TRUE	1	3	Kinase	This iTSA target was orthogonally validated at least 1 independent TPP assays, but was not identified with the kinobead assay.	Q8IW41-2;Q8IW41	MAPKAPK5;	MAPKAPK5;	38	109	1	1	0.30483	3.28143	1.52411	0.000523081	0.029915	22.6418
Q7KZI7	MARK2_HUMAN	reviewed	87911	IPI00555838.1	MARK2	IPI00555838.1	MARK2	87911	yes	yes	yes	CAMK	CAMKL	YES	48.2683	TRUE	1	1	1	0	1	1	1	7.62	1	1	1	0	0	0	NA	FALSE	1	3	Kinase	This previously recognized staurosporine target was not statistically significant in any of the 3 iTSA assays that were performed.	Q7KZI7-13;Q7KZI7-16;Q7KZI7-14;Q7KZI7-7;Q7KZI7-2;Q7KZI7-15;Q7KZI7-4;Q7KZI7-9;Q7KZI7-3;Q7KZI7-6;Q7KZI7-8;Q7KZI7;Q7KZI7-10;Q7KZI7-5;Q7KZI7-12;Q7KZI7-11;Q96L34-2;Q96L34	MARK2;	MARK2;	39	163	0	NA	-0.167199	2.38311	0.801138	0.00413899	0.158075	20.9683
P27448	MARK3_HUMAN	reviewed	84429	IPI00183118.4	MARK3	IPI00183118.4	MARK3	86944	yes	yes	yes	CAMK	CAMKL	YES	48.768	TRUE	1	1	1	1	1	1	1	7.52	1	1	1	0	0	0	0	FALSE	1	3	Kinase	This previously recognized staurosporine target was not statistically significant in any of the 3 iTSA assays that were performed.	P27448-3;P27448-4;P27448;P27448-6;P27448-2;P27448-8;P27448-7	MARK3;	MARK3;	64	84	2	-1	-0.185663	4.30332	2.43151	4.97e-05	0.00370247	22.0484
O15021	MAST4_HUMAN	reviewed	284097	IPI00914890.1	LOC100128443	IPI00914890.1	MAST4	284378	yes	yes	yes	AGC	MAST	YES	49.4063	TRUE	1	0	1	1	1	1	1	4.52	1	1	0	1	NA	0	0	FALSE	1	3	Kinase	This previously recognized staurosporine target was not statistically significant in any of the 3 iTSA assays that were performed.	O15021;O15021-2;O15021-3;O15021-1;O15021-4	MAST4;	MAST4;	30	NA	NA	NA	NA	NA	NA	NA	NA	NA
P28482	MK01_HUMAN	reviewed	41390	IPI00003479.3	MAPK1	IPI00003479.3	Erk2	41390	yes	yes	yes	CMGC	MAPK	YES	54.0318	TRUE	1	1	1	1	1	1	1	4.52	1	1	0	0	0	0	1	TRUE	0	3	Kinase	This iTSA target was orthogonally validated by the kinobead assay but was not idendentified in either TPP assays.	P28482;P28482-2	MAPK1;	MAPK1;	720	462	0	NA	0.0403605	1.45383	0.322386	0.0351696	0.476008	27.262
Q9BUB5	MKNK1_HUMAN	reviewed	51342	IPI00304048.6	MKNK1	NA	NA	47402	yes	yes	yes	CAMK	MAPKAPK	YES	51.6699	TRUE	1	1	1	1	1	1	0	NA	1	0	1	0	0	1	0	TRUE	1	3	Kinase	This iTSA target was orthogonally validated at least 1 independent TPP assays, but was not identified with the kinobead assay.	Q9BUB5-2;Q9BUB5;Q9BUB5-3	MKNK1;	MKNK1;	44	100	1	1	0.159579	3.46928	1.67629	0.000339407	0.0210724	22.1144
P46734	MP2K3_HUMAN	reviewed	39318	IPI00218858.1	MAP2K3	IPI00218858.1	MAP2K3	39940	yes	yes	yes	STE	STE7	YES	49.5622	TRUE	1	1	1	0	1	1	1	6.53	1	1	0	0	1	0	NA	TRUE	0	3	Kinase	This iTSA target was orthogonally validated by the kinobead assay but was not idendentified in either TPP assays.	P46734-2;P46734;P46734-3;P52564-2;P52564	MAP2K3;	MAP2K3;	21	62	3	1	0.517556	5.796	3.7923	1.6e-06	0.000161323	20.439
P45985	MP2K4_HUMAN	reviewed	44288	IPI00024674.2	MAP2K4	IPI00024674.2	MAP2K4	45584	yes	yes	yes	STE	STE7	YES	50.36	TRUE	1	1	1	1	1	1	1	4.793	1	1	1	0	0	0	0	FALSE	1	3	Kinase	This previously recognized staurosporine target was not statistically significant in any of the 3 iTSA assays that were performed.	P45985;P45985-2	MAP2K4;	MAP2K4;	53	6028	0	NA	-0.00235638	0.0166219	0.00101527	0.96245	0.997665	22.1561
Q9UBF8	PI4KB_HUMAN	reviewed	91379	IPI00641770.1	PI4KB	NA	NA	89807	yes	yes	NA	NA	NA	YES	53.2774	TRUE	1	1	1	1	1	1	0	NA	1	0	0	0	0	1	1	TRUE	0	3	Kinase	This iTSA target was significant in 2 of the 3 iTSA assays. As a kinase it is a likely target of staurosporine, but it was not orthogonally validated.	Q9UBF8-2;Q9UBF8;Q9UBF8-3	PI4KB;	PI4KB;	143	6118	0	NA	0.00128797	0.0101517	0.000746597	0.976896	0.998282	23.2848
Q16513	PKN2_HUMAN	reviewed	112035	IPI00002804.1	PKN2	IPI00002804.1	PKN2	112035	yes	yes	yes	AGC	PKN	YES	50.0371	TRUE	1	1	1	1	1	1	1	7.277	1	1	0	0	1	0	0	TRUE	0	3	Kinase	This iTSA target was orthogonally validated by the kinobead assay but was not idendentified in either TPP assays.	Q16513-2;Q16513;Q16513-3;Q16513-4;Q16513-5	PKN2;	PKN2;	42	30	3	-1	-0.364031	7.98323	5.66426	1.04e-08	2.17e-06	20.8631
P53350	PLK1_HUMAN	reviewed	68255	IPI00021248.1	PLK1	NA	NA	68255	yes	yes	yes	Other	PLK	YES	51.623	TRUE	1	1	1	1	1	1	0	NA	1	0	0	0	1	1	0	TRUE	0	3	Kinase	This iTSA target was significant in 2 of the 3 iTSA assays. As a kinase it is a likely target of staurosporine, but it was not orthogonally validated.	P53350	PLK1;	PLK1;	121	33	3	-1	-0.284403	7.75171	5.47413	1.77e-08	3.36e-06	23.4571
Q9Y2H1	ST38L_HUMAN	reviewed	54003	IPI00237011.5	STK38L	NA	NA	54003	yes	yes	yes	AGC	NDR	YES	49.4014	TRUE	1	1	1	0	1	1	0	NA	1	0	0	0	1	1	NA	TRUE	0	3	Kinase	This iTSA target was significant in 2 of the 3 iTSA assays. As a kinase it is a likely target of staurosporine, but it was not orthogonally validated.	Q9Y2H1;Q9Y2H1-2	STK38L;	STK38L;	25	25	3	1	0.691315	9.01074	6.61259	9.76e-10	2.44e-07	21.1747
Q7L7X3	TAOK1_HUMAN	reviewed	116070	IPI00002232.2	TAOK1	IPI00002232.2	TAO1	116070	yes	yes	yes	STE	STE20	YES	53.6836	TRUE	1	1	1	1	1	1	1	7.145	1	1	0	0	0	1	0	TRUE	0	3	Kinase	This iTSA target was orthogonally validated by the kinobead assay but was not idendentified in either TPP assays.	Q7L7X3;Q7L7X3-3;Q7L7X3-2;REV__Q9ULM0;P50607;P50607-2	TAOK1;	TAOK1;	150	3368	0	NA	-0.0144185	0.292487	0.0245026	0.509932	0.945143	24.6693
Q9UKE5	TNIK_HUMAN	reviewed	154943	IPI00514275.2	TNIK	IPI00514275.2	ZC2/TNIK	151300	yes	yes	yes	STE	STE20	YES	NA	TRUE	0	0	0	0	0	1	1	6.997	1	1	1	NA	NA	NA	NA	NA	1	3	Kinase	This previously recognized staurosporine target was not a recognized protein identification in the iTSA assay.	NA	NA	NA	NA	NA	NA	NA	NA	NA	NA	NA	NA	NA
Q99986	VRK1_HUMAN	reviewed	45476	IPI00019640.1	VRK1	NA	NA	45476	yes	yes	yes	CK1	VRK	YES	47.7744	TRUE	1	1	1	1	1	1	0	NA	1	0	1	0	1	0	0	TRUE	1	3	Kinase	This iTSA target was orthogonally validated at least 1 independent TPP assays, but was not identified with the kinobead assay.	Q99986	VRK1;	VRK1;	165	17	3	1	0.730777	9.51781	6.95217	3.04e-10	1.12e-07	25.035
Q9Y478	AAKB1_HUMAN	reviewed	30382	IPI00220409.3	PRKAB1	NA	NA	30382	yes	NA	NA	NA	NA		51.8223	TRUE	1	1	1	1	1	1	0	NA	1	0	0	0	0	0	1	TRUE	0	2	Kinase	This iTSA target was significant in 1 of the 3 iTSA assays. As a kinase it is a likely target of staurosporine, but it was not orthogonally validated.	Q9Y478;Q9H1Y3-2;Q9H1Y3	PRKAB1;	PRKAB1;	190	5758	0	NA	0.00495092	0.0396573	0.00384057	0.912731	0.991196	23.5076
P54619	AAKG1_HUMAN	reviewed	37579	IPI00473047.2	PRKAG1	NA	NA	38533	yes	yes	NA	NA	NA		53.2779	TRUE	1	1	1	1	1	1	0	NA	1	0	0	0	0	1	0	TRUE	0	2	Kinase	This iTSA target was significant in 1 of the 3 iTSA assays. As a kinase it is a likely target of staurosporine, but it was not orthogonally validated.	P54619;P54619-3;Q9UGJ0-2;Q9UGJ0-3;Q9UGJ0	PRKAG1;	PRKAG1;	110	1501	0	NA	-0.0302935	0.70603	0.0865732	0.196775	0.81927	23.6952
P54646	AAPK2_HUMAN	reviewed	62320	NA	NA	IPI00307755.3	AMPKa2	NA	yes	yes	yes	CAMK	CAMKL	NA	NA	FALSE	0	0	0	0	0	0	1	7.557	1	1	NA	NA	NA	NA	NA	NA	0	2	Kinase	This previously recognized staurosporine target was not a recognized protein identification in the iTSA assay.	NA	NA	NA	NA	NA	NA	NA	NA	NA	NA	NA	NA	NA
P00519	ABL1_HUMAN	reviewed	122873	IPI00221171.4	ABL1	IPI00221171.4	ABL	124955	yes	yes	yes	TK	Abl	YES	49.5442	TRUE	1	1	1	1	1	1	1	4.98	1	1	0	0	0	0	0	FALSE	0	2	Kinase	This previously recognized staurosporine target was not statistically significant in any of the 3 iTSA assays that were performed.	P00519;P00519-2	ABL1;	ABL1;	157	106	1	1	0.108478	3.38332	1.61254	0.000413696	0.0244042	23.6569
P42684	ABL2_HUMAN	reviewed	128343	IPI00329488.4	ABL2	IPI00329488.4	ARG	128343	yes	yes	yes	TK	Abl	YES	48.8764	TRUE	1	1	1	1	1	1	1	4.897	1	1	0	0	0	0	0	FALSE	0	2	Kinase	This previously recognized staurosporine target was not statistically significant in any of the 3 iTSA assays that were performed.	P42684-7;P42684-5;P42684-6;P42684;P42684-4;P42684-10;P42684-2;P42684-3;P42684-8	ABL2;	ABL2;	22	1144	0	NA	0.0938279	0.849101	0.112202	0.141546	0.772321	19.8545
Q07912	ACK1_HUMAN	reviewed	114569	NA	NA	IPI00552750.2	ACK	NA	yes	yes	yes	TK	Ack	NA	48.8095	FALSE	0	0	0	0	1	0	1	6.975	1	1	NA	0	NA	NA	NA	NA	0	2	Kinase	This previously recognized staurosporine target was not a recognized protein identification in the iTSA assay.	NA	NA	NA	NA	NA	NA	NA	NA	NA	NA	NA	NA	NA
P36896	ACV1B_HUMAN	reviewed	56807	NA	NA	IPI00005732.1	ALK4	NA	yes	yes	yes	TKL	STKR	NA	NA	FALSE	0	0	0	0	0	0	1	5.653	1	1	NA	NA	NA	NA	NA	NA	0	2	Kinase	This previously recognized staurosporine target was not a recognized protein identification in the iTSA assay.	NA	NA	NA	NA	NA	NA	NA	NA	NA	NA	NA	NA	NA
P37023	ACVL1_HUMAN	reviewed	56124	NA	NA	IPI00784262.2	ALK1	NA	yes	yes	yes	TKL	STKR	NA	NA	FALSE	0	0	0	0	0	0	1	5.21	1	1	NA	NA	NA	NA	NA	NA	0	2	Kinase	This previously recognized staurosporine target was not a recognized protein identification in the iTSA assay.	NA	NA	NA	NA	NA	NA	NA	NA	NA	NA	NA	NA	NA
Q04771	ACVR1_HUMAN	reviewed	57153	NA	NA	IPI00029219.1	ALK2	NA	yes	yes	yes	TKL	STKR	NA	NA	FALSE	0	0	0	0	0	0	1	5.62	1	1	NA	NA	NA	NA	NA	NA	0	2	Kinase	This previously recognized staurosporine target was not a recognized protein identification in the iTSA assay.	NA	NA	NA	NA	NA	NA	NA	NA	NA	NA	NA	NA	NA
Q86TW2	ADCK1_HUMAN	reviewed	60577	NA	NA	IPI00787836.1	ADCK1	NA	yes	yes	yes	Atypical	ABC1	NA	NA	FALSE	0	0	0	0	0	0	1	5.15	1	1	NA	NA	NA	NA	NA	NA	0	2	Kinase	This previously recognized staurosporine target was not a recognized protein identification in the iTSA assay.	NA	NA	NA	NA	NA	NA	NA	NA	NA	NA	NA	NA	NA
P10398	ARAF_HUMAN	reviewed	67585	NA	NA	IPI00020578.2	ARAF	NA	yes	yes	yes	TKL	RAF	NA	48.9351	TRUE	1	1	1	1	1	0	1	4.743	1	1	NA	0	0	0	0	FALSE	0	2	Kinase	This previously recognized staurosporine target was not statistically significant in any of the 3 iTSA assays that were performed.	P10398;P10398-2;Q9Y5K1-2;Q9Y5K1	ARAF;	ARAF;	60	3090	0	NA	-0.021619	0.335212	0.0291749	0.462155	0.935029	22.0199
P27037	AVR2A_HUMAN	reviewed	45713	IPI00470573.1	ACTR2	IPI00903077.1	ACTR2	44761	NA	yes	yes	STKR	NA		53.0507	TRUE	1	1	1	1	1	1	1	4.52	1	1	0	0	0	0	0	FALSE	0	2	ATP binding protein	This previously recognized staurosporine target was not statistically significant in any of the 3 iTSA assays that were performed.	P61160;P61160-2	ACTR2;	ACTR2;	434	2292	0	NA	0.0218618	0.48664	0.050909	0.326107	0.889387	25.7228
Q13705	AVR2B_HUMAN	reviewed	57724	NA	NA	IPI00437565.5	ACTR2B	NA	yes	yes	yes	TKL	STKR	NA	NA	FALSE	0	0	0	0	0	0	1	4.52	1	1	NA	NA	NA	NA	NA	NA	0	2	Kinase	This previously recognized staurosporine target was not a recognized protein identification in the iTSA assay.	NA	NA	NA	NA	NA	NA	NA	NA	NA	NA	NA	NA	NA
B2R6D7	B2R6D7_HUMAN	unreviewed	45118	NA	NA	IPI00016613.2	CK2a1	NA	yes	NA	yes	CMGC	CK2	NA	NA	FALSE	0	0	0	0	0	0	1	5.233	1	1	NA	NA	NA	NA	NA	NA	0	2	Kinase	This previously recognized staurosporine target was not a recognized protein identification in the iTSA assay.	NA	NA	NA	NA	NA	NA	NA	NA	NA	NA	NA	NA	NA
P11274	BCR_HUMAN	reviewed	142819	NA	NA	IPI00004497.2	BCR	NA	NA	yes	yes	Atypical	BCR	NA	49.2666	TRUE	1	1	1	1	1	0	1	5.323	1	1	NA	0	0	0	0	FALSE	0	2	Kinase	This previously recognized staurosporine target was not statistically significant in any of the 3 iTSA assays that were performed.	P11274;P11274-2;Q12979-3	BCR;	BCR;	176	1588	0	NA	0.0488868	0.672617	0.0776983	0.212512	0.836184	22.9754
Q13873	BMPR2_HUMAN	reviewed	115201	NA	NA	IPI00783156.1	BMPR2	NA	yes	yes	yes	TKL	STKR	NA	NA	FALSE	0	0	0	0	0	0	1	4.52	1	1	NA	NA	NA	NA	NA	NA	0	2	Kinase	This previously recognized staurosporine target was not a recognized protein identification in the iTSA assay.	NA	NA	NA	NA	NA	NA	NA	NA	NA	NA	NA	NA	NA
P36894	BMR1A_HUMAN	reviewed	60198	NA	NA	IPI00005731.2	BMPR1A	NA	yes	yes	yes	TKL	STKR	NA	NA	FALSE	0	0	0	0	0	0	1	4.57	1	1	NA	NA	NA	NA	NA	NA	0	2	Kinase	This previously recognized staurosporine target was not a recognized protein identification in the iTSA assay.	NA	NA	NA	NA	NA	NA	NA	NA	NA	NA	NA	NA	NA
O00238	BMR1B_HUMAN	reviewed	56930	NA	NA	IPI00010862.2	BMPR1B	NA	yes	yes	yes	TKL	STKR	NA	NA	FALSE	0	0	0	0	0	0	1	4.64	1	1	NA	NA	NA	NA	NA	NA	0	2	Kinase	This previously recognized staurosporine target was not a recognized protein identification in the iTSA assay.	NA	NA	NA	NA	NA	NA	NA	NA	NA	NA	NA	NA	NA
P51813	BMX_HUMAN	reviewed	78011	NA	NA	IPI00020899.3	BMX	NA	yes	yes	yes	TK	Tec	NA	NA	FALSE	0	0	0	0	0	0	1	5.347	1	1	NA	NA	NA	NA	NA	NA	0	2	Kinase	This previously recognized staurosporine target was not a recognized protein identification in the iTSA assay.	NA	NA	NA	NA	NA	NA	NA	NA	NA	NA	NA	NA	NA
P15056	BRAF_HUMAN	reviewed	84437	IPI00303797.3	BRAF	IPI00303797.3	BRAF	84467	yes	yes	yes	TKL	RAF	YES	49.9017	TRUE	1	1	1	1	1	1	1	4.52	1	1	0	0	0	0	0	FALSE	0	2	Kinase	This previously recognized staurosporine target was not statistically significant in any of the 3 iTSA assays that were performed.	P15056	BRAF;	BRAF;	66	4407	0	NA	-0.0143335	0.163927	0.0129705	0.685603	0.970576	22.6409
Q15059	BRD3_HUMAN	reviewed	79542	IPI00014266.1	BRD3	IPI00014266.1	BRD3	79541	NA	NA	yes	Atypical	BRD		50.874	TRUE	1	1	1	1	1	1	1	4.52	1	1	0	0	0	0	0	FALSE	0	2	Kinase	This previously recognized staurosporine target was not statistically significant in any of the 3 iTSA assays that were performed.	Q15059;Q15059-2;REV__P47985	BRD3;	BRD3;	91	642	0	NA	-0.045916	1.22704	0.239176	0.059287	0.576533	23.1197
O60885	BRD4_HUMAN	reviewed	152219	IPI00440727.1	BRD4	IPI00440727.1	BRD4	152219	NA	NA	yes	Atypical	BRD		50.6032	TRUE	1	1	1	1	1	1	1	4.52	1	1	0	0	0	0	0	FALSE	0	2	Kinase	This previously recognized staurosporine target was not statistically significant in any of the 3 iTSA assays that were performed.	O60885;O60885-2;O60885-3	BRD4;	BRD4;	455	1183	0	NA	0.0294974	0.832572	0.109673	0.147038	0.776831	25.4128
Q8IWQ3	BRSK2_HUMAN	reviewed	81633	NA	NA	IPI00339265.3	BRSK2	NA	yes	yes	yes	CAMK	CAMKL	NA	NA	FALSE	0	0	0	0	0	0	1	7.66	1	1	NA	NA	NA	NA	NA	NA	0	2	Kinase	This previously recognized staurosporine target was not a recognized protein identification in the iTSA assay.	NA	NA	NA	NA	NA	NA	NA	NA	NA	NA	NA	NA	NA
Q06187	BTK_HUMAN	reviewed	76281	IPI00029132.3	BTK	IPI00029132.3	BTK	76281	yes	yes	yes	TK	Tec	YES	48.1004	TRUE	1	1	1	1	1	1	1	5.49	1	1	0	0	0	0	0	FALSE	0	2	Kinase	This previously recognized staurosporine target was not statistically significant in any of the 3 iTSA assays that were performed.	Q06187;Q06187-2	BTK;	BTK;	145	4557	0	NA	-0.0135314	0.149264	0.0120551	0.709147	0.972624	23.5961
Q8IYA2	C144C_HUMAN	reviewed	143112	NA	NA	NA	NA	NA	NA	NA	NA	NA	NA	NA	NA	TRUE	1	1	1	1	0	0	0	NA	0	0	NA	NA	0	1	1	TRUE	0	2	Unknown	This iTSA target was significant in 2 out 3 iTSA assays, but was not orthogonally validated and no additional information could be found to support the validity of the this protein as a staurosporine target.	Q8IYA2;A2RUR9-2	CCDC144CP;	CCDC144CP;	11	332	0	NA	0.1196	1.70986	0.434905	0.019505	0.367363	20.9846
P14635	CCNB1_HUMAN	reviewed	48337	IPI00745793.1	CCNB1	NA	NA	48337	NA	NA	NA	NA	NA		53.0358	TRUE	1	1	1	1	1	1	0	NA	0	0	0	0	0	1	1	TRUE	0	2	Staurosporine target kinase interacting protein	This iTSA target was significant in 2 out 3 iTSA assays, but was not orthoganlly validated. However, CCNB1/ is regulated by the staurosporine target kinase, PLK1 (PubMed:12447691), making this protein a likely off-target event or downstream effect of staurosporine binding.	P14635;P14635-2	CCNB1;	CCNB1;	196	85	2	1	0.111943	4.28469	2.41802	5.19e-05	0.00381922	24.363
Q15131	CDK10_HUMAN	reviewed	41038	IPI00014873.2	CDK10	IPI00014873.2	CDK10	41038	yes	yes	yes	CMGC	CDK	YES	52.5501	TRUE	0	0	0	0	1	1	1	6.675	1	1	0	0	NA	NA	NA	NA	0	2	Kinase	This previously recognized staurosporine target was not a recognized protein identification in the iTSA assay.	NA	NA	NA	NA	NA	NA	NA	NA	NA	NA	NA	NA	NA
P11802	CDK4_HUMAN	reviewed	33730	IPI00007811.1	CDK4	NA	NA	33730	yes	yes	yes	CMGC	CDK	YES	50.2244	TRUE	1	1	1	1	1	1	0	NA	1	0	0	0	1	0	0	TRUE	0	2	Kinase	This iTSA target was significant in 1 of the 3 iTSA assays. As a kinase it is a likely target of staurosporine, but it was not orthogonally validated.	P11802;P11802-2;REV__Q8IZS6	CDK4;	CDK4;	87	22	3	1	0.409121	9.21222	6.75855	6.13e-10	1.74e-07	23.3346
P50613	CDK7_HUMAN	reviewed	39038	IPI00000685.1	CDK7	IPI00000685.1	CDK7	39038	yes	yes	yes	CMGC	CDK	YES	55.1065	TRUE	1	1	1	1	1	1	1	5.827	1	1	0	0	0	0	0	FALSE	0	2	Kinase	This previously recognized staurosporine target was not statistically significant in any of the 3 iTSA assays that were performed.	P50613	CDK7;	CDK7;	105	3146	0	NA	-0.0238994	0.324728	0.0279182	0.473448	0.937739	23.4227
P49759	CLK1_HUMAN	reviewed	57291	NA	NA	IPI00915761.1	CLK1	NA	yes	yes	yes	CMGC	CLK	NA	NA	FALSE	0	0	0	0	0	0	1	6.37	1	1	NA	NA	NA	NA	NA	NA	0	2	Kinase	This previously recognized staurosporine target was not a recognized protein identification in the iTSA assay.	NA	NA	NA	NA	NA	NA	NA	NA	NA	NA	NA	NA	NA
P49760	CLK2_HUMAN	reviewed	60090	NA	NA	IPI00028071.3	CLK2	NA	yes	yes	yes	CMGC	CLK	NA	47.7803	TRUE	1	1	0	0	1	0	1	6.37	1	1	NA	0	0	NA	NA	FALSE	0	2	Kinase	This previously recognized staurosporine target was not statistically significant in any of the 3 iTSA assays that were performed.	P49760-3;P49760;P49760-2	CLK2;	CLK2;	5	5848	0	NA	-0.0103958	0.0316661	0.00258507	0.929681	0.994065	18.8924
Q8NI60	COQ8A_HUMAN	reviewed	71950	IPI00176469.2	CABC1	IPI00176469.2	ADCK3	71950	yes	yes	yes	Atypical	ABC1	YES	52.0479	TRUE	1	1	1	1	1	1	1	4.52	1	1	0	0	0	0	0	FALSE	0	2	Kinase	This previously recognized staurosporine target was not statistically significant in any of the 3 iTSA assays that were performed.	Q8NI60;Q8NI60-3;Q8NI60-4;Q8NI60-2	ADCK3;	ADCK3;	56	87	2	1	0.142353	4.19019	2.33362	6.45e-05	0.00463855	22.193
P07333	CSF1R_HUMAN	reviewed	107984	NA	NA	IPI00011218.1	FMS	NA	yes	yes	yes	TK	PDGFR	NA	NA	FALSE	0	0	0	0	0	0	1	6.11	1	1	NA	NA	NA	NA	NA	NA	0	2	Kinase	This previously recognized staurosporine target was not a recognized protein identification in the iTSA assay.	NA	NA	NA	NA	NA	NA	NA	NA	NA	NA	NA	NA	NA
O14578	CTRO_HUMAN	reviewed	231431	IPI00719285.1	CIT	NA	NA	236607	yes	yes	yes	AGC	DMPK	YES	51.9327	TRUE	1	1	1	1	1	1	0	NA	1	0	0	0	0	1	0	TRUE	0	2	Kinase	This iTSA target was significant in 1 of the 3 iTSA assays. As a kinase it is a likely target of staurosporine, but it was not orthogonally validated.	O14578-4;O14578;O14578-3;O14578-2	CIT;	CIT;	205	4455	0	NA	0.00805226	0.158999	0.0129705	0.693428	0.970576	24.008
Q08345	DDR1_HUMAN	reviewed	101128	NA	NA	IPI00657861.1	DDR1	NA	yes	yes	yes	TK	DDR	NA	NA	TRUE	1	1	0	0	0	0	1	5.88	1	1	NA	NA	0	NA	NA	FALSE	0	2	Kinase	This previously recognized staurosporine target was not statistically significant in any of the 3 iTSA assays that were performed.	Q08345-2;Q08345-6;Q08345;Q08345-5;Q08345-4	DDR1;	DDR1;	9	400	0	NA	-0.111853	1.57007	0.376045	0.0269108	0.420683	18.7519
Q16832	DDR2_HUMAN	reviewed	96736	NA	NA	IPI00004409.2	DDR2	NA	yes	yes	yes	TK	DDR	NA	NA	FALSE	0	0	0	0	0	0	1	6.5	1	1	NA	NA	NA	NA	NA	NA	0	2	Kinase	This previously recognized staurosporine target was not a recognized protein identification in the iTSA assay.	NA	NA	NA	NA	NA	NA	NA	NA	NA	NA	NA	NA	NA
Q9BQI3	E2AK1_HUMAN	reviewed	71106	IPI00328149.3	EIF2AK1	IPI00328149.3	HRI	71106	yes	yes	yes	Other	PEK	YES	53.3885	TRUE	1	1	1	1	1	1	1	4.52	1	1	0	0	0	0	0	FALSE	0	2	Kinase	This previously recognized staurosporine target was not statistically significant in any of the 3 iTSA assays that were performed.	Q9BQI3-2;Q9BQI3	EIF2AK1;	EIF2AK1;	78	4157	0	NA	-0.0161857	0.191444	0.0141355	0.643511	0.967976	22.8739
Q9P2K8	E2AK4_HUMAN	reviewed	186911	IPI00163851.5	EIF2AK4	IPI00163851.5	GCN2	186838	yes	yes	yes	STE	STE-Unique	YES	50.7819	TRUE	1	1	1	1	1	1	1	5.71	1	1	0	0	0	0	0	FALSE	0	2	Kinase	This previously recognized staurosporine target was not statistically significant in any of the 3 iTSA assays that were performed.	Q9P2K8-2;Q9P2K8;Q9P2K8-3	EIF2AK4;	EIF2AK4;	55	340	0	NA	0.126174	1.68704	0.422426	0.0205572	0.378071	21.5328
P00533	EGFR_HUMAN	reviewed	134277	NA	NA	IPI00018274.1	EGFR	NA	yes	yes	yes	TK	EGFR	NA	NA	FALSE	0	0	0	0	0	0	1	4.52	1	1	NA	NA	NA	NA	NA	NA	0	2	Kinase	This previously recognized staurosporine target was not a recognized protein identification in the iTSA assay.	NA	NA	NA	NA	NA	NA	NA	NA	NA	NA	NA	NA	NA
P21709	EPHA1_HUMAN	reviewed	108127	NA	NA	IPI00294250.2	EphA1	NA	yes	yes	yes	TK	Eph	NA	NA	FALSE	0	0	0	0	0	0	1	4.93	1	1	NA	NA	NA	NA	NA	NA	0	2	Kinase	This previously recognized staurosporine target was not a recognized protein identification in the iTSA assay.	NA	NA	NA	NA	NA	NA	NA	NA	NA	NA	NA	NA	NA
P29317	EPHA2_HUMAN	reviewed	108266	NA	NA	IPI00021267.1	EphA2	NA	yes	yes	yes	TK	Eph	NA	NA	FALSE	0	0	0	0	0	0	1	4.52	1	1	NA	NA	NA	NA	NA	NA	0	2	Kinase	This previously recognized staurosporine target was not a recognized protein identification in the iTSA assay.	NA	NA	NA	NA	NA	NA	NA	NA	NA	NA	NA	NA	NA
P29320	EPHA3_HUMAN	reviewed	110131	NA	NA	IPI00298105.4	EphA3, EphA6	NA	yes	yes	yes	TK	Eph	NA	NA	FALSE	0	0	0	0	0	0	1	4.617	1	1	NA	NA	NA	NA	NA	NA	0	2	Kinase	This previously recognized staurosporine target was not a recognized protein identification in the iTSA assay.	NA	NA	NA	NA	NA	NA	NA	NA	NA	NA	NA	NA	NA
P54764	EPHA4_HUMAN	reviewed	109860	NA	NA	IPI00008318.1	EphA4	NA	yes	yes	yes	TK	Eph	NA	NA	FALSE	0	0	0	0	0	0	1	4.545	1	1	NA	NA	NA	NA	NA	NA	0	2	Kinase	This previously recognized staurosporine target was not a recognized protein identification in the iTSA assay.	NA	NA	NA	NA	NA	NA	NA	NA	NA	NA	NA	NA	NA
P54756	EPHA5_HUMAN	reviewed	114803	NA	NA	IPI00008290.2	EphA5	NA	yes	yes	yes	TK	Eph	NA	NA	FALSE	0	0	0	0	0	0	1	5.08	1	1	NA	NA	NA	NA	NA	NA	0	2	Kinase	This previously recognized staurosporine target was not a recognized protein identification in the iTSA assay.	NA	NA	NA	NA	NA	NA	NA	NA	NA	NA	NA	NA	NA
Q15375	EPHA7_HUMAN	reviewed	112097	NA	NA	IPI00016645.3	EphA7	NA	yes	yes	yes	TK	Eph	NA	NA	FALSE	0	0	0	0	0	0	1	5.223	1	1	NA	NA	NA	NA	NA	NA	0	2	Kinase	This previously recognized staurosporine target was not a recognized protein identification in the iTSA assay.	NA	NA	NA	NA	NA	NA	NA	NA	NA	NA	NA	NA	NA
P54762	EPHB1_HUMAN	reviewed	109885	NA	NA	IPI00008315.4	EphB1	NA	yes	yes	yes	TK	Eph	NA	NA	FALSE	0	0	0	0	0	0	1	4.52	1	1	NA	NA	NA	NA	NA	NA	0	2	Kinase	This previously recognized staurosporine target was not a recognized protein identification in the iTSA assay.	NA	NA	NA	NA	NA	NA	NA	NA	NA	NA	NA	NA	NA
P29323	EPHB2_HUMAN	reviewed	117493	NA	NA	IPI00021275.4	EphB2	NA	yes	yes	yes	TK	Eph	NA	NA	FALSE	0	0	0	0	0	0	1	4.52	1	1	NA	NA	NA	NA	NA	NA	0	2	Kinase	This previously recognized staurosporine target was not a recognized protein identification in the iTSA assay.	NA	NA	NA	NA	NA	NA	NA	NA	NA	NA	NA	NA	NA
P54753	EPHB3_HUMAN	reviewed	110330	NA	NA	IPI00289329.2	EphB3	NA	yes	yes	yes	TK	Eph	NA	NA	FALSE	0	0	0	0	0	0	1	4.52	1	1	NA	NA	NA	NA	NA	NA	0	2	Kinase	This previously recognized staurosporine target was not a recognized protein identification in the iTSA assay.	NA	NA	NA	NA	NA	NA	NA	NA	NA	NA	NA	NA	NA
P54760	EPHB4_HUMAN	reviewed	108270	NA	NA	IPI00289342.1	EphB4	NA	yes	yes	yes	TK	Eph	NA	NA	TRUE	1	1	1	1	0	0	1	4.52	1	1	NA	NA	0	0	0	FALSE	0	2	Kinase	This previously recognized staurosporine target was not statistically significant in any of the 3 iTSA assays that were performed.	P54760;P54760-2;P54760-4;P54760-3	EPHB4;	EPHB4;	40	4977	0	NA	-0.0163645	0.106312	0.00764435	0.782867	0.982552	21.376
O15197	EPHB6_HUMAN	reviewed	110700	IPI00005222.4	EPHB6	IPI00005222.4	EphB6	110700	yes	yes	yes	TK	Eph	YES	NA	TRUE	0	0	0	0	0	1	1	4.52	1	1	0	NA	NA	NA	NA	NA	0	2	Kinase	This previously recognized staurosporine target was not a recognized protein identification in the iTSA assay.	NA	NA	NA	NA	NA	NA	NA	NA	NA	NA	NA	NA	NA
P07332	FES_HUMAN	reviewed	93497	NA	NA	IPI00294344.2	FES	NA	yes	yes	yes	TK	Fer	NA	NA	FALSE	0	0	0	0	0	0	1	6.757	1	1	NA	NA	NA	NA	NA	NA	0	2	Kinase	This previously recognized staurosporine target was not a recognized protein identification in the iTSA assay.	NA	NA	NA	NA	NA	NA	NA	NA	NA	NA	NA	NA	NA
P11362	FGFR1_HUMAN	reviewed	91868	NA	NA	IPI00005142.1	FGFR1	NA	yes	yes	yes	TK	FGFR	NA	NA	FALSE	0	0	0	0	0	0	1	5.973	1	1	NA	NA	NA	NA	NA	NA	0	2	Kinase	This previously recognized staurosporine target was not a recognized protein identification in the iTSA assay.	NA	NA	NA	NA	NA	NA	NA	NA	NA	NA	NA	NA	NA
P21802	FGFR2_HUMAN	reviewed	92025	NA	NA	IPI00218424.3	FGFR2	NA	yes	yes	yes	TK	FGFR	NA	NA	FALSE	0	0	0	0	0	0	1	5.663	1	1	NA	NA	NA	NA	NA	NA	0	2	Kinase	This previously recognized staurosporine target was not a recognized protein identification in the iTSA assay.	NA	NA	NA	NA	NA	NA	NA	NA	NA	NA	NA	NA	NA
P22607	FGFR3_HUMAN	reviewed	87710	NA	NA	IPI00220253.1	FGFR3	NA	yes	yes	yes	TK	FGFR	NA	NA	FALSE	0	0	0	0	0	0	1	5.61	1	1	NA	NA	NA	NA	NA	NA	0	2	Kinase	This previously recognized staurosporine target was not a recognized protein identification in the iTSA assay.	NA	NA	NA	NA	NA	NA	NA	NA	NA	NA	NA	NA	NA
P09769	FGR_HUMAN	reviewed	59479	NA	NA	IPI00016871.1	FGR	NA	yes	yes	yes	TK	Src	NA	NA	FALSE	0	0	0	0	0	0	1	5.903	1	1	NA	NA	NA	NA	NA	NA	0	2	Kinase	This previously recognized staurosporine target was not a recognized protein identification in the iTSA assay.	NA	NA	NA	NA	NA	NA	NA	NA	NA	NA	NA	NA	NA
P42685	FRK_HUMAN	reviewed	58254	NA	NA	IPI00000885.1	FRK	NA	yes	yes	yes	TK	Src	NA	NA	FALSE	0	0	0	0	0	0	1	5.057	1	1	NA	NA	NA	NA	NA	NA	0	2	Kinase	This previously recognized staurosporine target was not a recognized protein identification in the iTSA assay.	NA	NA	NA	NA	NA	NA	NA	NA	NA	NA	NA	NA	NA
P06241	FYN_HUMAN	reviewed	60762	IPI00219012.4	FYN	IPI00219012.4	FYN	60159	yes	yes	yes	TK	Src	YES	NA	TRUE	1	1	0	0	0	1	1	5.487	1	1	0	NA	0	NA	NA	FALSE	0	2	Kinase	This previously recognized staurosporine target was not statistically significant in any of the 3 iTSA assays that were performed.	P06241-3;P06241-2;P06241;P09769	FYN;	FYN;	13	3953	0	NA	-0.040168	0.215112	0.0163052	0.609379	0.963152	19.0314
Q6PIY7	GLD2_HUMAN	reviewed	56028	NA	NA	NA	NA	NA	NA	yes	NA	NA	NA	NA	48.4447	FALSE	0	0	0	0	1	0	0	NA	1	0	NA	1	NA	NA	NA	NA	1	2	ATP binding protein	This ATP binding protein was only identified in the Webb_TPP assay.	NA	NA	NA	NA	NA	NA	NA	NA	NA	NA	NA	NA	NA
P08631	HCK_HUMAN	reviewed	59600	NA	NA	IPI00646510.2	HCK	NA	yes	yes	yes	TK	Src	NA	NA	FALSE	0	0	0	0	0	0	1	6.327	1	1	NA	NA	NA	NA	NA	NA	0	2	Kinase	This previously recognized staurosporine target was not a recognized protein identification in the iTSA assay.	NA	NA	NA	NA	NA	NA	NA	NA	NA	NA	NA	NA	NA
Q9NRV9	HEBP1_HUMAN	reviewed	21097	IPI00148063.1	HEBP1	NA	NA	21097	NA	NA	NA	NA	NA		54.3846	TRUE	1	1	1	1	1	1	0	NA	0	0	1	0	0	0	1	TRUE	1	2	Porphyrin binding protein	This iTSA target was orthogonally validated at least 1 independent TPP assays, but was not identified with the kinobead assay.	Q9NRV9	HEBP1;	HEBP1;	70	6211	0	NA	-0.000445728	0.00297007	0.000160716	0.993185	0.99963	21.8574
Q86Z02	HIPK1_HUMAN	reviewed	130843	NA	NA	IPI00747261.3	HIPK1	NA	yes	yes	yes	CMGC	DYRK	NA	NA	FALSE	0	0	0	0	1	0	1	4.52	1	1	NA	0	NA	NA	NA	NA	0	2	Kinase	This previously recognized staurosporine target was not a recognized protein identification in the iTSA assay.	NA	NA	NA	NA	NA	NA	NA	NA	NA	NA	NA	NA	NA
Q9H2X6	HIPK2_HUMAN	reviewed	130966	NA	NA	IPI00289892.1	HIPK2	NA	yes	yes	yes	CMGC	DYRK	NA	NA	FALSE	0	0	0	0	0	0	1	4.89	1	1	NA	NA	NA	NA	NA	NA	0	2	Kinase	This previously recognized staurosporine target was not a recognized protein identification in the iTSA assay.	NA	NA	NA	NA	NA	NA	NA	NA	NA	NA	NA	NA	NA
Q9H422	HIPK3_HUMAN	reviewed	133743	NA	NA	IPI00099522.2	HIPK3	NA	yes	yes	yes	CMGC	DYRK	NA	NA	FALSE	0	0	0	0	0	0	1	4.92	1	1	NA	NA	NA	NA	NA	NA	0	2	Kinase	This previously recognized staurosporine target was not a recognized protein identification in the iTSA assay.	NA	NA	NA	NA	NA	NA	NA	NA	NA	NA	NA	NA	NA
Q9UPZ9	ICK_HUMAN	reviewed	71427	NA	NA	IPI00414132.1	ICK	NA	yes	yes	yes	CMGC	RCK	NA	NA	FALSE	0	0	0	0	0	0	1	6.19	1	1	NA	NA	NA	NA	NA	NA	0	2	Kinase	This previously recognized staurosporine target was not a recognized protein identification in the iTSA assay.	NA	NA	NA	NA	NA	NA	NA	NA	NA	NA	NA	NA	NA
P08069	IGF1R_HUMAN	reviewed	154793	NA	NA	IPI00027232.3	IGF1R	NA	yes	yes	yes	TK	InsR	NA	NA	FALSE	0	0	0	0	0	0	1	5.153	1	1	NA	NA	NA	NA	NA	NA	0	2	Kinase	This previously recognized staurosporine target was not a recognized protein identification in the iTSA assay.	NA	NA	NA	NA	NA	NA	NA	NA	NA	NA	NA	NA	NA
Q14164	IKKE_HUMAN	reviewed	80462	NA	NA	IPI00029045.1	IKKe	NA	yes	yes	yes	Other	IKK	NA	NA	FALSE	0	0	0	0	0	0	1	6.72	1	1	NA	NA	NA	NA	NA	NA	0	2	Kinase	This previously recognized staurosporine target was not a recognized protein identification in the iTSA assay.	NA	NA	NA	NA	NA	NA	NA	NA	NA	NA	NA	NA	NA
Q13418	ILK_HUMAN	reviewed	51419	IPI00013219.1	ILK	IPI00013219.1	ILK	51419	yes	yes	yes	TKL	MLK	YES	48.3655	TRUE	1	1	1	1	1	1	1	4.52	1	1	0	0	0	0	0	FALSE	0	2	Kinase	This previously recognized staurosporine target was not statistically significant in any of the 3 iTSA assays that were performed.	Q13418;Q13418-3;Q13418-2	ILK;	ILK;	96	5779	0	NA	-0.0028183	0.0375369	0.00359115	0.917198	0.991765	23.6946
P06213	INSR_HUMAN	reviewed	156333	NA	NA	IPI00025803.3	INSR	NA	yes	yes	yes	TK	InsR	NA	NA	FALSE	0	0	0	0	0	0	1	5.197	1	1	NA	NA	NA	NA	NA	NA	0	2	Kinase	This previously recognized staurosporine target was not a recognized protein identification in the iTSA assay.	NA	NA	NA	NA	NA	NA	NA	NA	NA	NA	NA	NA	NA
Q9Y616	IRAK3_HUMAN	reviewed	67767	NA	NA	IPI00026984.1	IRAK3	NA	yes	yes	yes	TKL	IRAK	NA	NA	FALSE	0	0	0	0	0	0	1	7.7	1	1	NA	NA	NA	NA	NA	NA	0	2	Kinase	This previously recognized staurosporine target was not a recognized protein identification in the iTSA assay.	NA	NA	NA	NA	NA	NA	NA	NA	NA	NA	NA	NA	NA
Q08881	ITK_HUMAN	reviewed	71831	NA	NA	IPI00004566.1	ITK	NA	yes	yes	yes	TK	Tec	NA	NA	FALSE	0	0	0	0	0	0	1	5.78	1	1	NA	NA	NA	NA	NA	NA	0	2	Kinase	This previously recognized staurosporine target was not a recognized protein identification in the iTSA assay.	NA	NA	NA	NA	NA	NA	NA	NA	NA	NA	NA	NA	NA
P23458	JAK1_HUMAN	reviewed	133277	NA	NA	IPI00784013.1	JAK1	NA	yes	yes	yes	TK	Jak	NA	48.1788	FALSE	0	0	0	0	1	0	1	5.57	1	1	NA	0	NA	NA	NA	NA	0	2	Kinase	This previously recognized staurosporine target was not a recognized protein identification in the iTSA assay.	NA	NA	NA	NA	NA	NA	NA	NA	NA	NA	NA	NA	NA
O60674	JAK2_HUMAN	reviewed	130674	NA	NA	IPI00031016.1	JAK2	NA	yes	yes	yes	TK	Jak	NA	49.2588	FALSE	0	0	0	0	1	0	1	6.505	1	1	NA	0	NA	NA	NA	NA	0	2	Kinase	This previously recognized staurosporine target was not a recognized protein identification in the iTSA assay.	NA	NA	NA	NA	NA	NA	NA	NA	NA	NA	NA	NA	NA
P52333	JAK3_HUMAN	reviewed	125099	NA	NA	IPI00219418.2	JAK3	NA	yes	yes	yes	TK	Jak	NA	NA	FALSE	0	0	0	0	0	0	1	7.14	1	1	NA	NA	NA	NA	NA	NA	0	2	Kinase	This previously recognized staurosporine target was not a recognized protein identification in the iTSA assay.	NA	NA	NA	NA	NA	NA	NA	NA	NA	NA	NA	NA	NA
P22694	KAPCB_HUMAN	reviewed	40623	IPI00376119.1	PRKACB	NA	NA	39567	yes	yes	yes	AGC	PKA	YES	52.2346	TRUE	1	1	1	0	1	1	0	NA	1	0	0	1	0	0	NA	FALSE	1	2	Kinase	This kinase protein was only identified in the Webb_TPP assay.	P22694;P22694-4;P22694-3;P22694-5;P22694-7;P22694-6;P22694-9;P22694-2;P22694-10;P22694-8	PRKACB;	PRKACB;	16	287	0	NA	-0.165237	1.8427	0.504661	0.0143648	0.312852	22.0029
P48729	KC1A_HUMAN	reviewed	38915	IPI00448798.6	CSNK1A1	IPI00448798.6	CK1a	41937	yes	yes	yes	CK1	CK1	YES	50.9864	TRUE	1	1	1	1	1	1	1	4.52	1	1	0	0	0	0	0	FALSE	0	2	Kinase	This previously recognized staurosporine target was not statistically significant in any of the 3 iTSA assays that were performed.	P48729-3	CSNK1A1;	CSNK1A1;	96	177	0	NA	0.0679564	2.2887	0.740586	0.00514397	0.181725	23.9046
P49674	KC1E_HUMAN	reviewed	47315	IPI00027729.1	CSNK1E	IPI00027729.1	CK1e	47315	yes	yes	yes	CK1	CK1	YES	50.5084	TRUE	0	0	0	0	1	1	1	4.52	1	1	0	0	NA	NA	NA	NA	0	2	Kinase	This previously recognized staurosporine target was not a recognized protein identification in the iTSA assay.	NA	NA	NA	NA	NA	NA	NA	NA	NA	NA	NA	NA	NA
Q9HCP0	KC1G1_HUMAN	reviewed	48511	NA	NA	IPI00791893.1	CK1g1	NA	yes	yes	yes	CK1	CK1	NA	54.0159	FALSE	0	0	0	0	1	0	1	4.52	1	1	NA	0	NA	NA	NA	NA	0	2	Kinase	This previously recognized staurosporine target was not a recognized protein identification in the iTSA assay.	NA	NA	NA	NA	NA	NA	NA	NA	NA	NA	NA	NA	NA
Q9Y6M4	KC1G3_HUMAN	reviewed	51389	NA	NA	IPI00218437.2	CK1g3	NA	yes	yes	yes	CK1	CK1	NA	54.0159	TRUE	1	1	1	1	1	0	1	4.52	1	1	NA	0	0	0	0	FALSE	0	2	Kinase	This previously recognized staurosporine target was not statistically significant in any of the 3 iTSA assays that were performed.	Q9Y6M4;Q9Y6M4-3;Q9Y6M4-2;Q9Y6M4-5	CSNK1G3;	CSNK1G3;	33	1822	0	NA	0.0475864	0.609664	0.0741241	0.245661	0.843094	20.7688
Q8IU85	KCC1D_HUMAN	reviewed	42914	IPI00170508.1	CAMK1D	IPI00170508.1	CaMK1d	42914	yes	yes	yes	CAMK	CAMK1	YES	NA	TRUE	0	0	0	0	0	1	1	7.19	1	1	0	NA	NA	NA	NA	NA	0	2	Kinase	This previously recognized staurosporine target was not a recognized protein identification in the iTSA assay.	NA	NA	NA	NA	NA	NA	NA	NA	NA	NA	NA	NA	NA
Q9UQM7	KCC2A_HUMAN	reviewed	54088	NA	NA	IPI00550056.1	CaMK2a	NA	yes	yes	yes	CAMK	CAMK2	NA	NA	FALSE	0	0	0	0	0	0	1	7.72	1	1	NA	NA	NA	NA	NA	NA	0	2	Kinase	This previously recognized staurosporine target was not a recognized protein identification in the iTSA assay.	NA	NA	NA	NA	NA	NA	NA	NA	NA	NA	NA	NA	NA
Q13554	KCC2B_HUMAN	reviewed	72678	NA	NA	IPI00221305.4	CaMK2b	NA	yes	yes	yes	CAMK	CAMK2	NA	NA	FALSE	0	0	0	0	0	0	1	7.615	1	1	NA	NA	NA	NA	NA	NA	0	2	Kinase	This previously recognized staurosporine target was not a recognized protein identification in the iTSA assay.	NA	NA	NA	NA	NA	NA	NA	NA	NA	NA	NA	NA	NA
Q13557	KCC2D_HUMAN	reviewed	56369	IPI00828081.1	CAMK2D	IPI00828081.1	CaMK2d	58344	yes	yes	yes	CAMK	CAMK2	YES	NA	TRUE	0	0	0	0	0	1	1	7.667	1	1	0	NA	NA	NA	NA	NA	0	2	Kinase	This previously recognized staurosporine target was not a recognized protein identification in the iTSA assay.	NA	NA	NA	NA	NA	NA	NA	NA	NA	NA	NA	NA	NA
Q16566	KCC4_HUMAN	reviewed	51926	NA	NA	IPI00430411.1	CaMK4	NA	yes	yes	yes	CAMK	CAMK1	NA	NA	FALSE	0	0	0	0	0	0	1	6.46	1	1	NA	NA	NA	NA	NA	NA	0	2	Kinase	This previously recognized staurosporine target was not a recognized protein identification in the iTSA assay.	NA	NA	NA	NA	NA	NA	NA	NA	NA	NA	NA	NA	NA
Q13976	KGP1_HUMAN	reviewed	76364	NA	NA	IPI00436355.1	PKG1	NA	yes	yes	yes	AGC	PKG	NA	NA	FALSE	0	0	0	0	0	0	1	6.087	1	1	NA	NA	NA	NA	NA	NA	0	2	Kinase	This previously recognized staurosporine target was not a recognized protein identification in the iTSA assay.	NA	NA	NA	NA	NA	NA	NA	NA	NA	NA	NA	NA	NA
P10721	KIT_HUMAN	reviewed	109865	NA	NA	IPI00022296.1	KIT	NA	yes	yes	yes	TK	PDGFR	NA	NA	FALSE	0	0	0	0	0	0	1	4.957	1	1	NA	NA	NA	NA	NA	NA	0	2	Kinase	This previously recognized staurosporine target was not a recognized protein identification in the iTSA assay.	NA	NA	NA	NA	NA	NA	NA	NA	NA	NA	NA	NA	NA
P46020	KPB1_HUMAN	reviewed	137312	NA	NA	NA	NA	NA	yes	NA	NA	NA	NA	NA	50.3525	TRUE	1	1	1	1	1	0	0	NA	1	0	NA	0	0	1	0	TRUE	0	2	Kinase	This iTSA target was significant in 1 of the 3 iTSA assays. As a kinase it is a likely target of staurosporine, but it was not orthogonally validated.	P46020-2;P46020;P46020-3;Q96RP7	PHKA1;	PHKA1;	38	95	1	1	0.1583	3.61802	1.79965	0.000240982	0.0158617	21.8667
P46019	KPB2_HUMAN	reviewed	138408	IPI00004237.1	PHKA2	NA	NA	138408	yes	NA	NA	NA	NA		51.0329	TRUE	1	1	1	1	1	1	0	NA	1	0	0	0	1	0	0	TRUE	0	2	Kinase	This iTSA target was significant in 1 of the 3 iTSA assays. As a kinase it is a likely target of staurosporine, but it was not orthogonally validated.	P46019	PHKA2;	PHKA2;	37	54	3	1	0.25771	6.69709	4.63339	2.01e-07	2.33e-05	21.4834
Q9BZL6	KPCD2_HUMAN	reviewed	96722	IPI00009334.5	PRKD2	IPI00009334.5	PKD2	97743	yes	yes	yes	CAMK	PKD	NA	48.6578	TRUE	1	1	1	0	1	1	1	6.94	1	1	0	0	0	0	NA	FALSE	0	2	Unknown	This previously recognized staurosporine target was not a recognized protein identification in the iTSA assay.	Q9BZL6;Q9BZL6-2;Q15139;Q00532;Q92772;Q00532-2;Q9NRP7-2;Q9NRP7	PRKD2;	PRKD2;	33	571	0	NA	-0.0998248	1.29637	0.261398	0.0505394	0.547775	20.903
O94806	KPCD3_HUMAN	reviewed	100471	IPI00015538.1	PRKD3	IPI00015538.1	PKD3	100471	yes	yes	yes	CAMK	PKD	YES	48.4232	TRUE	1	1	0	0	1	1	1	6.95	1	1	0	0	0	NA	NA	FALSE	0	2	Kinase	This previously recognized staurosporine target was not statistically significant in any of the 3 iTSA assays that were performed.	O94806;O94806-2	PRKD3;	PRKD3;	9	2163	0	NA	-0.0517555	0.518867	0.0583408	0.302784	0.874297	18.5633
Q02156	KPCE_HUMAN	reviewed	83674	IPI00024539.1	PRKCE	NA	NA	83674	yes	yes	yes	AGC	PKC	YES	NA	TRUE	0	0	0	0	0	1	0	NA	1	0	1	NA	NA	NA	NA	NA	1	2	Kinase	This TPP recognized staurosporine target kinase was not statistically significant in any of the 3 iTSA assays that were performed or in the kinobead assay.	NA	NA	NA	NA	NA	NA	NA	NA	NA	NA	NA	NA	NA
P41743	KPCI_HUMAN	reviewed	68262	IPI00016639.7	PRKCI	NA	NA	68262	yes	yes	yes	AGC	PKC	YES	54.7644	TRUE	1	1	1	1	1	1	0	NA	1	0	0	0	0	1	0	TRUE	0	2	Kinase	This iTSA target was significant in 1 of the 3 iTSA assays. As a kinase it is a likely target of staurosporine, but it was not orthogonally validated.	P41743;Q9NP87-2;Q9NP87;Q9NP87-3;P04053-2;P04053	PRKCI;	PRKCI;	153	113	1	-1	-0.119527	3.19964	1.45766	0.000631483	0.0348607	23.0796
Q15349	KS6A2_HUMAN	reviewed	83239	NA	NA	IPI00477982.1	RSK3	NA	yes	yes	yes	AGC	RSK	NA	NA	FALSE	0	0	0	0	0	0	1	5.993	1	1	NA	NA	NA	NA	NA	NA	0	2	Kinase	This previously recognized staurosporine target was not a recognized protein identification in the iTSA assay.	NA	NA	NA	NA	NA	NA	NA	NA	NA	NA	NA	NA	NA
O75676	KS6A4_HUMAN	reviewed	85606	NA	NA	IPI00022536.1	MSK2	NA	yes	yes	yes	AGC	RSK	NA	NA	FALSE	0	0	0	0	1	0	1	6.687	1	1	NA	0	NA	NA	NA	NA	0	2	Kinase	This previously recognized staurosporine target was not a recognized protein identification in the iTSA assay.	NA	NA	NA	NA	NA	NA	NA	NA	NA	NA	NA	NA	NA
Q9UK32	KS6A6_HUMAN	reviewed	83872	NA	NA	IPI00007123.1	RSK4	NA	yes	yes	yes	AGC	RSK	NA	NA	FALSE	0	0	0	0	0	0	1	7.8	1	1	NA	NA	NA	NA	NA	NA	0	2	Kinase	This previously recognized staurosporine target was not a recognized protein identification in the iTSA assay.	NA	NA	NA	NA	NA	NA	NA	NA	NA	NA	NA	NA	NA
Q96S38	KS6C1_HUMAN	reviewed	118682	IPI00291351.1	RPS6KC1	NA	NA	118682	yes	yes	yes	AGC	RSKL	YES	53.3438	TRUE	1	1	1	1	1	1	0	NA	1	0	0	0	0	1	0	TRUE	0	2	Kinase	This iTSA target was significant in 1 of the 3 iTSA assays. As a kinase it is a likely target of staurosporine, but it was not orthogonally validated.	Q96S38-2;Q96S38;REV__C9JI98	RPS6KC1;	RPS6KC1;	80	1275	0	NA	-0.0608451	0.791412	0.101326	0.161655	0.791907	22.7501
P43405	KSYK_HUMAN	reviewed	72066	IPI00018597.1	SYK	IPI00018597.1	SYK	72066	yes	yes	yes	TK	Syk	YES	47.8743	TRUE	1	1	0	0	1	1	1	7.157	1	1	0	0	0	NA	NA	FALSE	0	2	Kinase	This previously recognized staurosporine target was not statistically significant in any of the 3 iTSA assays that were performed.	P43405;P43405-2	SYK;	SYK;	39	2619	0	NA	-0.0256528	0.419769	0.0423203	0.380392	0.907151	21.0447
O95835	LATS1_HUMAN	reviewed	126870	IPI00005858.1	LATS1	NA	NA	126870	yes	yes	yes	AGC	NDR	YES	48.2703	TRUE	1	1	1	1	1	1	0	NA	1	0	0	0	1	0	0	TRUE	0	2	Kinase	This iTSA target was significant in 1 of the 3 iTSA assays. As a kinase it is a likely target of staurosporine, but it was not orthogonally validated.	O95835;O95835-2	LATS1;	LATS1;	43	52	3	1	0.286307	6.80563	4.72855	1.56e-07	1.87e-05	21.124
P06239	LCK_HUMAN	reviewed	58001	NA	NA	IPI00515097.3	LCK	NA	yes	yes	yes	TK	Src	NA	NA	FALSE	0	0	0	0	0	0	1	6.175	1	1	NA	NA	NA	NA	NA	NA	0	2	Kinase	This previously recognized staurosporine target was not a recognized protein identification in the iTSA assay.	NA	NA	NA	NA	NA	NA	NA	NA	NA	NA	NA	NA	NA
P53667	LIMK1_HUMAN	reviewed	72585	IPI00291702.2	LIMK1	IPI00291702.2	LIMK1	72585	yes	yes	yes	TKL	LISK	YES	50.7975	TRUE	0	0	0	0	1	1	1	5.377	1	1	0	0	NA	NA	NA	NA	0	2	Kinase	This previously recognized staurosporine target was not a recognized protein identification in the iTSA assay.	NA	NA	NA	NA	NA	NA	NA	NA	NA	NA	NA	NA	NA
P53671	LIMK2_HUMAN	reviewed	72232	IPI00025698.2	LIMK2	IPI00025698.2	LIMK2	77886	yes	yes	yes	TKL	LISK	YES	NA	TRUE	1	1	0	0	1	1	1	4.52	1	1	0	0	0	NA	NA	FALSE	0	2	Unknown	This previously recognized staurosporine target was not a recognized protein identification in the iTSA assay.	P53671-3;P53671-2;P53671	LIMK2;	LIMK2;	6	160	0	NA	-0.207796	2.41097	0.819001	0.00388178	0.151705	18.424
Q5S007	LRRK2_HUMAN	reviewed	286103	NA	NA	IPI00175649.3	LRRK2	NA	yes	yes	yes	TKL	LRRK	NA	NA	FALSE	0	0	0	0	0	0	1	7.48	1	1	NA	NA	NA	NA	NA	NA	0	2	Kinase	This previously recognized staurosporine target was not a recognized protein identification in the iTSA assay.	NA	NA	NA	NA	NA	NA	NA	NA	NA	NA	NA	NA	NA
Q13233	M3K1_HUMAN	reviewed	164470	IPI00855985.2	MAP3K1	IPI00855985.2	MAP3K1	179344	yes	yes	yes	STE	STE11	YES	51.5315	TRUE	0	0	0	0	1	1	1	4.52	1	1	0	0	NA	NA	NA	NA	0	2	Kinase	This previously recognized staurosporine target was not a recognized protein identification in the iTSA assay.	NA	NA	NA	NA	NA	NA	NA	NA	NA	NA	NA	NA	NA
Q16584	M3K11_HUMAN	reviewed	92688	NA	NA	IPI00000977.1	MLK3	NA	yes	yes	yes	TKL	MLK	NA	NA	FALSE	0	0	0	0	0	0	1	7.45	1	1	NA	NA	NA	NA	NA	NA	0	2	Kinase	This previously recognized staurosporine target was not a recognized protein identification in the iTSA assay.	NA	NA	NA	NA	NA	NA	NA	NA	NA	NA	NA	NA	NA
Q12852	M3K12_HUMAN	reviewed	93219	NA	NA	IPI00796081.1	DLK	NA	yes	NA	yes	TKL	MLK	NA	NA	FALSE	0	0	0	0	0	0	1	5.07	1	1	NA	NA	NA	NA	NA	NA	0	2	Unknown	This previously recognized staurosporine target was not a recognized protein identification in the iTSA assay.	NA	NA	NA	NA	NA	NA	NA	NA	NA	NA	NA	NA	NA
Q5TCX8	M3K21_HUMAN	reviewed	113957	NA	NA	IPI00142487.2	MLK4	NA	yes	yes	yes	TKL	MLK	NA	NA	FALSE	0	0	0	0	0	0	1	6.57	1	1	NA	NA	NA	NA	NA	NA	0	2	Kinase	This previously recognized staurosporine target was not a recognized protein identification in the iTSA assay.	NA	NA	NA	NA	NA	NA	NA	NA	NA	NA	NA	NA	NA
Q99759	M3K3_HUMAN	reviewed	70898	NA	NA	IPI00181703.1	MAP3K3	NA	yes	yes	yes	STE	STE11	NA	50.1625	FALSE	0	0	0	0	1	0	1	5.617	1	1	NA	0	NA	NA	NA	NA	0	2	Kinase	This previously recognized staurosporine target was not a recognized protein identification in the iTSA assay.	NA	NA	NA	NA	NA	NA	NA	NA	NA	NA	NA	NA	NA
Q9Y6R4	M3K4_HUMAN	reviewed	181685	IPI00386260.5	MAP3K4	IPI00386260.5	MAP3K4	181666	yes	yes	yes	STE	STE11	YES	50.5469	TRUE	1	1	1	1	1	1	1	4.52	1	1	0	0	0	0	0	FALSE	0	2	Kinase	This previously recognized staurosporine target was not statistically significant in any of the 3 iTSA assays that were performed.	Q9Y6R4;Q9Y6R4-2	MAP3K4;	MAP3K4;	197	207	0	NA	0.0818942	2.08062	0.600507	0.00830568	0.250896	24.05
P80192	M3K9_HUMAN	reviewed	121895	NA	NA	IPI00179189.7	MLK1	NA	yes	yes	yes	TKL	MLK	NA	NA	FALSE	0	0	0	0	0	0	1	7.62	1	1	NA	NA	NA	NA	NA	NA	0	2	Kinase	This previously recognized staurosporine target was not a recognized protein identification in the iTSA assay.	NA	NA	NA	NA	NA	NA	NA	NA	NA	NA	NA	NA	NA
Q92918	M4K1_HUMAN	reviewed	91296	NA	NA	IPI00020258.3	HPK1	NA	yes	yes	yes	STE	STE20	NA	NA	FALSE	0	0	0	0	0	0	1	7.01	1	1	NA	NA	NA	NA	NA	NA	0	2	Kinase	This previously recognized staurosporine target was not a recognized protein identification in the iTSA assay.	NA	NA	NA	NA	NA	NA	NA	NA	NA	NA	NA	NA	NA
Q8IVH8	M4K3_HUMAN	reviewed	101316	IPI00217024.1	MAP4K3	IPI00217024.1	KHS2	101316	yes	yes	yes	STE	STE20	YES	52.0228	TRUE	0	0	0	0	1	1	1	6.94	1	1	0	0	NA	NA	NA	NA	0	2	Kinase	This previously recognized staurosporine target was not a recognized protein identification in the iTSA assay.	NA	NA	NA	NA	NA	NA	NA	NA	NA	NA	NA	NA	NA
O95819	M4K4_HUMAN	reviewed	142101	IPI00604647.1	MAP4K4	IPI00604647.1	ZC1/HGK	151000	yes	yes	yes	STE	STE20	YES	50.5208	TRUE	1	1	0	0	1	1	1	6.78	1	1	0	0	0	NA	NA	FALSE	0	2	Kinase	This previously recognized staurosporine target was not statistically significant in any of the 3 iTSA assays that were performed.	O95819-6	MAP4K4;	MAP4K4;	9	2787	0	NA	-0.0393853	0.385119	0.0342482	0.411985	0.92417	17.8873
Q9Y4K4	M4K5_HUMAN	reviewed	95024	IPI00294842.3	MAP4K5	IPI00294842.3	KHS1	95040	yes	yes	yes	STE	STE20	YES	51.513	TRUE	1	1	1	0	1	1	1	6.643	1	1	0	0	0	0	NA	FALSE	0	2	Kinase	This previously recognized staurosporine target was not statistically significant in any of the 3 iTSA assays that were performed.	Q9Y4K4	MAP4K5;	MAP4K5;	19	5239	0	NA	-0.00785124	0.084171	0.00764435	0.823814	0.982552	20.3424
Q9P0L2	MARK1_HUMAN	reviewed	89003	NA	NA	IPI00185037.9	MARK1	NA	yes	yes	yes	CAMK	CAMKL	NA	NA	FALSE	0	0	0	0	0	0	1	7.46	1	1	NA	NA	NA	NA	NA	NA	0	2	Kinase	This previously recognized staurosporine target was not a recognized protein identification in the iTSA assay.	NA	NA	NA	NA	NA	NA	NA	NA	NA	NA	NA	NA	NA
Q96L34	MARK4_HUMAN	reviewed	82520	NA	NA	IPI00064797.1	MARK4	NA	yes	yes	yes	CAMK	CAMKL	NA	48.6046	FALSE	0	0	0	0	1	0	1	7.607	1	1	NA	0	NA	NA	NA	NA	0	2	Kinase	This previously recognized staurosporine target was not a recognized protein identification in the iTSA assay.	NA	NA	NA	NA	NA	NA	NA	NA	NA	NA	NA	NA	NA
P42679	MATK_HUMAN	reviewed	56469	IPI00477563.2	MATK	NA	NA	56469	yes	yes	yes	TK	Csk	YES	50.711	TRUE	0	0	0	0	1	1	0	NA	1	0	1	0	NA	NA	NA	NA	1	2	Kinase	This TPP recognized staurosporine target kinase was not statistically significant in any of the 3 iTSA assays that were performed or in the kinobead assay.	NA	NA	NA	NA	NA	NA	NA	NA	NA	NA	NA	NA	NA
Q14680	MELK_HUMAN	reviewed	74642	NA	NA	IPI00006471.3	MELK	NA	yes	yes	yes	CAMK	CAMKL	NA	48.9147	FALSE	0	0	0	0	1	0	1	6.993	1	1	NA	0	NA	NA	NA	NA	0	2	Kinase	This previously recognized staurosporine target was not a recognized protein identification in the iTSA assay.	NA	NA	NA	NA	NA	NA	NA	NA	NA	NA	NA	NA	NA
Q12866	MERTK_HUMAN	reviewed	110249	NA	NA	IPI00029756.2	MER	NA	yes	yes	yes	TK	Axl	NA	NA	FALSE	0	0	0	0	0	0	1	6.477	1	1	NA	NA	NA	NA	NA	NA	0	2	Kinase	This previously recognized staurosporine target was not a recognized protein identification in the iTSA assay.	NA	NA	NA	NA	NA	NA	NA	NA	NA	NA	NA	NA	NA
P08581	MET_HUMAN	reviewed	155541	NA	NA	IPI00294528.1	MET	NA	yes	yes	yes	TK	Met	NA	NA	FALSE	0	0	0	0	0	0	1	5.913	1	1	NA	NA	NA	NA	NA	NA	0	2	Kinase	This previously recognized staurosporine target was not a recognized protein identification in the iTSA assay.	NA	NA	NA	NA	NA	NA	NA	NA	NA	NA	NA	NA	NA
Q13164	MK07_HUMAN	reviewed	88386	IPI00910923.1	MAPK7	IPI00910923.1	Erk5	96027	yes	yes	yes	CMGC	MAPK	YES	51.6196	TRUE	1	1	0	0	1	1	1	5.96	1	1	0	0	0	NA	NA	FALSE	0	2	Kinase	This previously recognized staurosporine target was not statistically significant in any of the 3 iTSA assays that were performed.	Q13164;Q13164-2;Q13164-3;Q13164-4	MAPK7;	MAPK7;	18	3881	0	NA	0.0311371	0.223021	0.0163052	0.598382	0.963152	20.4371
P53779	MK10_HUMAN	reviewed	52585	NA	NA	IPI00023547.1	JNK3	NA	yes	yes	yes	CMGC	MAPK	NA	NA	FALSE	0	0	0	0	0	0	1	4.52	1	1	NA	NA	NA	NA	NA	NA	0	2	Kinase	This previously recognized staurosporine target was not a recognized protein identification in the iTSA assay.	NA	NA	NA	NA	NA	NA	NA	NA	NA	NA	NA	NA	NA
Q15759	MK11_HUMAN	reviewed	41357	IPI00019473.2	MAPK11	IPI00019473.2	p38b	41357	yes	yes	yes	CMGC	MAPK	YES	52.2505	TRUE	0	0	0	0	1	1	1	4.52	1	1	0	0	NA	NA	NA	NA	0	2	Kinase	This previously recognized staurosporine target was not a recognized protein identification in the iTSA assay.	NA	NA	NA	NA	NA	NA	NA	NA	NA	NA	NA	NA	NA
Q16539	MK14_HUMAN	reviewed	41293	NA	NA	IPI00221141.3	p38a	NA	yes	yes	yes	CMGC	MAPK	NA	49.8211	TRUE	1	1	1	1	1	0	1	4.52	1	1	NA	0	0	0	0	FALSE	0	2	Kinase	This previously recognized staurosporine target was not statistically significant in any of the 3 iTSA assays that were performed.	Q16539;Q16539-3;Q16539-5;Q16539-4	MAPK14;	MAPK14;	156	98	1	1	0.173211	3.51488	1.71002	0.000305578	0.0194977	22.9677
Q9HBH9	MKNK2_HUMAN	reviewed	51875	IPI00396114.1	MKNK2	NA	NA	51875	yes	yes	yes	CAMK	MAPKAPK	YES	NA	TRUE	1	1	1	0	1	1	0	NA	1	0	0	0	0	1	NA	TRUE	0	2	Kinase	This iTSA target was significant in 1 of the 3 iTSA assays. As a kinase it is a likely target of staurosporine, but it was not orthogonally validated.	Q9HBH9;Q9HBH9-2	MKNK2;	MKNK2;	9	114	1	1	0.349788	3.19685	1.45766	0.000635554	0.0348607	16.7244
Q13163	MP2K5_HUMAN	reviewed	50112	IPI00158248.3	MAP2K5	IPI00158248.3	MAP2K5	50112	yes	yes	yes	STE	STE7	YES	50.7418	TRUE	0	0	0	0	1	1	1	5.987	1	1	0	0	NA	NA	NA	NA	0	2	Kinase	This previously recognized staurosporine target was not a recognized protein identification in the iTSA assay.	NA	NA	NA	NA	NA	NA	NA	NA	NA	NA	NA	NA	NA
P52564	MP2K6_HUMAN	reviewed	37492	NA	NA	IPI00003814.1	MAP2K6	NA	yes	yes	yes	STE	STE7	NA	NA	FALSE	0	0	0	0	0	0	1	6.92	1	1	NA	NA	NA	NA	NA	NA	0	2	Kinase	This previously recognized staurosporine target was not a recognized protein identification in the iTSA assay.	NA	NA	NA	NA	NA	NA	NA	NA	NA	NA	NA	NA	NA
Q6DT37	MRCKG_HUMAN	reviewed	172459	IPI00454910.1	CDC42BPG	IPI00454910.1	DMPK2	172518	yes	yes	yes	AGC	DMPK	YES	50.1166	TRUE	0	0	0	0	1	1	1	6.96	1	1	0	0	NA	NA	NA	NA	0	2	Kinase	This previously recognized staurosporine target was not a recognized protein identification in the iTSA assay.	NA	NA	NA	NA	NA	NA	NA	NA	NA	NA	NA	NA	NA
P49006	MRP_HUMAN	reviewed	19529	IPI00641181.5	MARCKSL1	NA	NA	19529	NA	NA	NA	NA	NA		NA	TRUE	1	1	1	1	1	1	0	NA	0	0	0	0	1	1	0	TRUE	0	2	Staurosporine target kinase interacting protein	This iTSA target was significant in 2 out 3 iTSA assays, but was not orthoganlly validated. However, MARCKSL1/MLP/MRP is regulated by staurosporine target kinase, JNK1/MAPK8 (PubMed:22751924), making this protein a likely off-target event or downstream effect of staurosporine binding.	P49006	MARCKSL1;	MARCKSL1;	389	69	3	1	0.381504	5.12262	3.16538	7.54e-06	0.000683312	24.7308
P42345	MTOR_HUMAN	reviewed	288892	IPI00031410.1	mTOR	IPI00031410.1	FRAP	288892	yes	yes	yes	Atypical	PIKK	YES	48.1167	TRUE	1	1	1	1	1	1	1	4.52	1	1	0	0	0	0	0	FALSE	0	2	Kinase	This previously recognized staurosporine target was not statistically significant in any of the 3 iTSA assays that were performed.	P42345	MTOR;	MTOR;	190	1985	0	NA	0.0430927	0.563859	0.0660171	0.272987	0.85898	23.8183
Q15746	MYLK_HUMAN	reviewed	210715	NA	NA	IPI00791924.2	smMLCK	NA	yes	yes	yes	CAMK	MLCK	NA	49.6073	TRUE	1	1	1	1	1	0	1	7	1	1	NA	0	0	0	0	FALSE	0	2	Kinase	This previously recognized staurosporine target was not statistically significant in any of the 3 iTSA assays that were performed.	Q15746-11;Q15746-7;Q15746-4;Q15746-2;Q15746-3;Q15746-6;Q15746;Q15746-5;Q15746-9	MYLK;	MYLK;	36	5919	0	NA	-0.0280969	0.0260525	0.00221243	0.941776	0.994919	23.6455
Q32MK0	MYLK3_HUMAN	reviewed	88393	IPI00304648.4	MYLK3	IPI00304648.4	CaMLCK	88393	yes	yes	yes	CAMK	MLCK	YES	51.6724	TRUE	1	1	1	0	1	1	1	6.22	1	1	0	0	0	0	NA	FALSE	0	2	Kinase	This previously recognized staurosporine target was not statistically significant in any of the 3 iTSA assays that were performed.	Q32MK0;Q32MK0-4;REV__Q6PUV4;REV__O43818	MYLK3;	MYLK3;	18	1364	0	NA	0.188946	0.755504	0.0942707	0.175588	0.804877	19.9246
Q96PY6	NEK1_HUMAN	reviewed	142828	IPI00747017.3	NEK1	IPI00747017.3	NEK1	145814	yes	yes	yes	Other	NEK	YES	51.2626	TRUE	1	1	1	1	1	1	1	4.52	1	1	0	0	0	0	0	FALSE	0	2	Kinase	This previously recognized staurosporine target was not statistically significant in any of the 3 iTSA assays that were performed.	Q96PY6-4;Q96PY6-2;Q96PY6;Q96PY6-6;Q96PY6-3;Q96PY6-5	NEK1;	NEK1;	46	4149	0	NA	-0.0165511	0.192413	0.0143216	0.642077	0.967561	21.0492
P51955	NEK2_HUMAN	reviewed	51763	NA	NA	IPI00021331.1	NEK2	NA	yes	yes	yes	Other	NEK	NA	47.8944	FALSE	0	0	0	0	1	0	1	4.52	1	1	NA	0	NA	NA	NA	NA	0	2	Kinase	This previously recognized staurosporine target was not a recognized protein identification in the iTSA assay.	NA	NA	NA	NA	NA	NA	NA	NA	NA	NA	NA	NA	NA
P51956	NEK3_HUMAN	reviewed	57705	IPI00465101.5	NEK3	IPI00465101.5	NEK3	55924	yes	yes	yes	Other	NEK	YES	53.7806	TRUE	1	1	1	1	1	1	1	4.52	1	1	0	0	0	0	0	FALSE	0	2	Kinase	This previously recognized staurosporine target was not statistically significant in any of the 3 iTSA assays that were performed.	P51956;P51956-2	NEK3;	NEK3;	43	5271	0	NA	-0.006285	0.0815129	0.00741413	0.828871	0.983073	22.1326
Q9HC98	NEK6_HUMAN	reviewed	35714	NA	NA	IPI00396662.2	NEK6	NA	yes	yes	yes	Other	NEK	NA	NA	FALSE	0	0	0	0	0	0	1	4.52	1	1	NA	NA	NA	NA	NA	NA	0	2	Kinase	This previously recognized staurosporine target was not a recognized protein identification in the iTSA assay.	NA	NA	NA	NA	NA	NA	NA	NA	NA	NA	NA	NA	NA
Q8TDX7	NEK7_HUMAN	reviewed	34551	IPI00152658.1	NEK7	IPI00152658.1	NEK7	34551	yes	yes	yes	Other	NEK	YES	48.8422	TRUE	1	1	1	1	1	1	1	4.52	1	1	0	0	0	0	0	FALSE	0	2	Kinase	This previously recognized staurosporine target was not statistically significant in any of the 3 iTSA assays that were performed.	Q8TDX7;Q8TDX7-2;Q9HC98;Q9HC98-3;Q9HC98-4;Q9HC98-2	NEK7;	NEK7;	31	291	0	NA	0.0823549	1.83305	0.50254	0.0146876	0.314384	21.4727
Q8TD19	NEK9_HUMAN	reviewed	107168	IPI00301609.8	NEK9	IPI00301609.8	NEK9	107168	yes	yes	yes	Other	NEK	YES	51.4372	TRUE	1	1	1	1	1	1	1	4.52	1	1	0	0	0	0	0	FALSE	0	2	Kinase	This previously recognized staurosporine target was not statistically significant in any of the 3 iTSA assays that were performed.	Q8TD19;REV__Q9P0M6	NEK9;	NEK9;	160	116	1	1	0.0962493	3.16386	1.43223	0.000685708	0.0369632	23.4344
Q9UBE8	NLK_HUMAN	reviewed	58283	IPI00008237.6	NLK	IPI00008237.6	NLK	58283	yes	yes	yes	CMGC	MAPK	YES	NA	TRUE	0	0	0	0	0	1	1	5.877	1	1	0	NA	NA	NA	NA	NA	0	2	Kinase	This previously recognized staurosporine target was not a recognized protein identification in the iTSA assay.	NA	NA	NA	NA	NA	NA	NA	NA	NA	NA	NA	NA	NA
P04629	NTRK1_HUMAN	reviewed	87497	IPI00025076.2	NTRK1	IPI00025076.2	TRKA	87497	yes	yes	yes	TK	Trk	YES	NA	TRUE	1	0	0	1	0	1	1	7.19	1	1	0	NA	NA	NA	0	FALSE	0	2	Kinase	This previously recognized staurosporine target was not statistically significant in any of the 3 iTSA assays that were performed.	P04629-3;P04629-2;P04629;P04629-4	NTRK1;	NTRK1;	9	NA	NA	NA	NA	NA	NA	NA	NA	NA
O60285	NUAK1_HUMAN	reviewed	74305	NA	NA	IPI00028566.1	NuaK1	NA	yes	yes	yes	CAMK	CAMKL	NA	NA	FALSE	0	0	0	0	0	0	1	7.41	1	1	NA	NA	NA	NA	NA	NA	0	2	Kinase	This previously recognized staurosporine target was not a recognized protein identification in the iTSA assay.	NA	NA	NA	NA	NA	NA	NA	NA	NA	NA	NA	NA	NA
O00750	P3C2B_HUMAN	reviewed	184768	IPI00292056.4	PIK3C2B	IPI00292056.4	PIK3C2b	184768	yes	yes	NA	NA	NA	YES	NA	TRUE	0	0	0	0	0	1	1	4.52	1	1	0	NA	NA	NA	NA	NA	0	2	Kinase	This previously recognized staurosporine target was not a recognized protein identification in the iTSA assay.	NA	NA	NA	NA	NA	NA	NA	NA	NA	NA	NA	NA	NA
Q9BUL8	PDC10_HUMAN	reviewed	24702	IPI00298558.2	PDCD10	NA	NA	24702	NA	NA	NA	NA	NA		51.7239	TRUE	1	1	1	1	1	1	0	NA	0	0	0	0	1	1	0	TRUE	0	2	Staurosporine target kinase interacting protein	This iTSA target was significant in 2 out 3 iTSA assays, but was not orthoganlly validated. However, PDCD10/CCM3 interacts with the staurosporine kinase, STK24/MST3, and the kinase, STK26/MST4, (PubMed:27807006), making this protein a likely off-target event or downstream effect of staurosporine binding.	Q9BUL8;REV__Q8TDN2	PDCD10;	PDCD10;	202	50	3	1	0.29733	7.00867	4.91155	9.8e-08	1.23e-05	24.4858
P16234	PGFRA_HUMAN	reviewed	122670	NA	NA	IPI00027721.1	PDGFRa	NA	yes	yes	yes	TK	PDGFR	NA	NA	FALSE	0	0	0	0	0	0	1	5.923	1	1	NA	NA	NA	NA	NA	NA	0	2	Kinase	This previously recognized staurosporine target was not a recognized protein identification in the iTSA assay.	NA	NA	NA	NA	NA	NA	NA	NA	NA	NA	NA	NA	NA
P09619	PGFRB_HUMAN	reviewed	123968	NA	NA	IPI00015902.3	PDGFRb	NA	yes	yes	yes	TK	PDGFR	NA	NA	FALSE	0	0	0	0	0	0	1	6.683	1	1	NA	NA	NA	NA	NA	NA	0	2	Kinase	This previously recognized staurosporine target was not a recognized protein identification in the iTSA assay.	NA	NA	NA	NA	NA	NA	NA	NA	NA	NA	NA	NA	NA
P48426	PI42A_HUMAN	reviewed	46225	IPI00009688.1	PIP4K2A	IPI00009688.1	PIP5K2A	46225	NA	yes	NA	NA	NA	YES	53.1391	TRUE	1	1	1	1	1	1	1	4.617	1	1	0	0	0	0	0	FALSE	0	2	ATP binding protein	This previously recognized staurosporine target was not statistically significant in any of the 3 iTSA assays that were performed.	P48426;P48426-2;Q5FVE4-4;Q5FVE4-3;Q5FVE4-2;Q5FVE4	PIP4K2A;	PIP4K2A;	120	808	0	NA	0.0610706	1.08641	0.198186	0.081958	0.633598	24.2954
P78356	PI42B_HUMAN	reviewed	47378	IPI00216470.1	PIP4K2B	IPI00216470.1	PIP5K2B	47378	NA	yes	NA	NA	NA	YES	52.8446	TRUE	1	1	1	1	1	1	1	4.87	1	1	0	0	0	0	0	FALSE	0	2	ATP binding protein	This previously recognized staurosporine target was not statistically significant in any of the 3 iTSA assays that were performed.	P78356;P78356-2	PIP4K2B;	PIP4K2B;	147	5264	0	NA	0.00516161	0.0820032	0.00741413	0.827936	0.983073	23.8191
Q8TBX8	PI42C_HUMAN	reviewed	47300	IPI00152303.7	PIP4K2C	IPI00152303.7	PIP5K2C	47286	yes	yes	NA	NA	NA	YES	51.1879	TRUE	1	1	1	1	1	1	1	4.52	1	1	0	0	0	0	0	FALSE	0	2	ATP binding protein	This previously recognized staurosporine target was not statistically significant in any of the 3 iTSA assays that were performed.	Q8TBX8;Q8TBX8-3;Q8TBX8-2	PIP4K2C;	PIP4K2C;	177	1069	0	NA	0.0353184	0.892082	0.125215	0.128209	0.749524	24.4402
P11309	PIM1_HUMAN	reviewed	35686	NA	NA	NA	NA	NA	yes	yes	yes	CAMK	PIM	NA	48.7847	TRUE	1	1	0	0	1	0	0	NA	1	0	NA	0	1	NA	NA	TRUE	0	2	Kinase	This iTSA target was significant in 1 of the 3 iTSA assays. As a kinase it is a likely target of staurosporine, but it was not orthogonally validated.	P11309-2;P11309;Q86V86	PIM1;PIM3;	PIM1;	7	63	3	1	0.276259	5.72593	3.72918	1.88e-06	0.000186562	20.0087
Q9P1W9	PIM2_HUMAN	reviewed	34190	NA	NA	NA	NA	NA	yes	yes	yes	CAMK	PIM	NA	50.6051	TRUE	1	1	0	0	1	0	0	NA	1	0	NA	0	1	NA	NA	TRUE	0	2	Kinase	This iTSA target was significant in 1 of the 3 iTSA assays. As a kinase it is a likely target of staurosporine, but it was not orthogonally validated.	Q9P1W9	PIM2;	PIM2;	5	46	3	1	0.842329	7.22288	5.08955	5.99e-08	8.14e-06	18.2808
P42338	PK3CB_HUMAN	reviewed	122762	IPI00031388.1	PIK3CB	IPI00031388.1	PIK3Cb	122762	yes	yes	NA	NA	NA	YES	50.1205	TRUE	1	1	1	1	1	1	1	6.12	1	1	0	0	0	0	0	FALSE	0	2	Kinase	This previously recognized staurosporine target was not statistically significant in any of the 3 iTSA assays that were performed.	P42338	PIK3CB;	PIK3CB;	79	314	0	NA	0.0994523	1.74855	0.452	0.0178423	0.353183	22.6092
O00329	PK3CD_HUMAN	reviewed	119479	IPI00384817.2	PIK3CD	NA	NA	122005	yes	yes	NA	NA	NA	YES	51.1425	TRUE	1	1	0	0	1	1	0	NA	1	0	1	0	0	NA	NA	FALSE	1	2	Kinase	This TPP recognized staurosporine target kinase was not statistically significant in any of the 3 iTSA assays that were performed or in the kinobead assay.	O00329	PIK3CD;	PIK3CD;	7	423	0	NA	0.0927718	1.50618	0.338342	0.031176	0.458836	19.3914
Q6P5Z2	PKN3_HUMAN	reviewed	99421	NA	NA	IPI00413780.3	PKN3	NA	yes	yes	yes	AGC	PKN	NA	49.0237	FALSE	0	0	0	0	1	0	1	7.32	1	1	NA	0	NA	NA	NA	NA	0	2	Kinase	This previously recognized staurosporine target was not a recognized protein identification in the iTSA assay.	NA	NA	NA	NA	NA	NA	NA	NA	NA	NA	NA	NA	NA
O00444	PLK4_HUMAN	reviewed	108972	NA	NA	IPI00410344.3	PLK4	NA	yes	yes	yes	Other	PLK	NA	NA	FALSE	0	0	0	0	0	0	1	7.147	1	1	NA	NA	NA	NA	NA	NA	0	2	Kinase	This previously recognized staurosporine target was not a recognized protein identification in the iTSA assay.	NA	NA	NA	NA	NA	NA	NA	NA	NA	NA	NA	NA	NA
Q99640	PMYT1_HUMAN	reviewed	54521	NA	NA	IPI00909627.1	MYT1	NA	yes	yes	yes	Other	WEE	NA	49.3471	TRUE	1	1	1	1	1	0	1	4.52	1	1	NA	0	0	0	0	FALSE	0	2	Kinase	This previously recognized staurosporine target was not statistically significant in any of the 3 iTSA assays that were performed.	Q99640;Q99640-3;Q99640-2;Q99640-4	PKMYT1;	PKMYT1;	49	548	0	NA	0.0830915	1.31667	0.261398	0.0482319	0.547775	21.4091
P78527	PRKDC_HUMAN	reviewed	469089	IPI00296337.2	PRKDC	IPI00296337.2	DNAPK	469089	yes	yes	yes	Atypical	PIKK	YES	47.8967	TRUE	1	1	1	1	1	1	1	4.52	1	1	0	0	0	0	0	FALSE	0	2	Kinase	This previously recognized staurosporine target was not statistically significant in any of the 3 iTSA assays that were performed.	P78527;P78527-2;REV__Q8NGR4	PRKDC;	PRKDC;	1682	3219	0	NA	0.0553015	0.315872	0.0275047	0.483201	0.938632	27.9852
P51817	PRKX_HUMAN	reviewed	40896	IPI00020904.1	PRKX	NA	NA	40896	yes	yes	yes	AGC	PKA	YES	NA	TRUE	1	0	1	0	0	1	0	NA	1	0	0	NA	NA	1	NA	TRUE	0	2	Kinase	This iTSA target was significant in 1 of the 3 iTSA assays. As a kinase it is a likely target of staurosporine, but it was not orthogonally validated.	NA	NA	NA	NA	NA	NA	NA	NA	NA	NA	NA	NA	NA
P04049	RAF1_HUMAN	reviewed	73052	NA	NA	IPI00900312.1	RAF1	NA	yes	yes	yes	TKL	RAF	NA	49.0098	TRUE	1	1	1	0	1	0	1	4.52	1	1	NA	0	0	0	NA	FALSE	0	2	Kinase	This previously recognized staurosporine target was not statistically significant in any of the 3 iTSA assays that were performed.	P04049;P04049-2	RAF1;	RAF1;	21	5425	0	NA	0.00616171	0.068782	0.00725391	0.853528	0.983436	20.3548
O43353	RIPK2_HUMAN	reviewed	61195	IPI00021917.1	RIPK2	IPI00021917.1	RIPK2	61195	yes	yes	yes	TKL	RIPK	YES	53.7646	TRUE	1	1	1	1	1	1	1	4.52	1	1	0	0	0	0	0	FALSE	0	2	Kinase	This previously recognized staurosporine target was not statistically significant in any of the 3 iTSA assays that were performed.	O43353;O43353-2;Q16566	RIPK2;	RIPK2;	62	410	0	NA	0.0631208	1.54443	0.361127	0.0285475	0.435385	21.252
Q13464	ROCK1_HUMAN	reviewed	158175	IPI00022542.1	ROCK1	NA	NA	158175	yes	yes	yes	AGC	DMPK	YES	52.4737	TRUE	1	1	1	1	1	1	0	NA	1	0	0	0	0	1	0	TRUE	0	2	Kinase	This iTSA target was significant in 1 of the 3 iTSA assays. As a kinase it is a likely target of staurosporine, but it was not orthogonally validated.	Q13464;REV__Q96MX6-2;REV__Q96MX6	ROCK1;	ROCK1;	502	4243	0	NA	0.0133469	0.18219	0.0139663	0.657371	0.968353	25.5995
Q04912	RON_HUMAN	reviewed	152241	NA	NA	IPI00030273.1	RON	NA	yes	yes	yes	TK	Met	NA	NA	FALSE	0	0	0	0	0	0	1	5.27	1	1	NA	NA	NA	NA	NA	NA	0	2	Kinase	This previously recognized staurosporine target was not a recognized protein identification in the iTSA assay.	NA	NA	NA	NA	NA	NA	NA	NA	NA	NA	NA	NA	NA
Q96BR1	SGK3_HUMAN	reviewed	57108	IPI00655852.1	SGK3	NA	NA	57108	yes	yes	yes	AGC	SGK	YES	48.3813	TRUE	0	0	0	0	1	1	0	NA	1	0	1	0	NA	NA	NA	NA	1	2	Kinase	This TPP recognized staurosporine target kinase was not statistically significant in any of the 3 iTSA assays that were performed or in the kinobead assay.	NA	NA	NA	NA	NA	NA	NA	NA	NA	NA	NA	NA	NA
P57059	SIK1_HUMAN	reviewed	84902	NA	NA	IPI00025679.5	SIK	NA	yes	yes	yes	CAMK	CAMKL	NA	NA	FALSE	0	0	0	0	0	0	1	8.14	1	1	NA	NA	NA	NA	NA	NA	0	2	Kinase	This previously recognized staurosporine target was not a recognized protein identification in the iTSA assay.	NA	NA	NA	NA	NA	NA	NA	NA	NA	NA	NA	NA	NA
Q9H0K1	SIK2_HUMAN	reviewed	103915	IPI00465291.3	SIK2	IPI00465291.3	QIK	103915	yes	yes	yes	CAMK	CAMKL	YES	52.3024	TRUE	1	1	1	0	1	1	1	7.85	1	1	0	0	0	0	NA	FALSE	0	2	Kinase	This previously recognized staurosporine target was not statistically significant in any of the 3 iTSA assays that were performed.	Q9H0K1;Q05901	SIK2;	SIK2;	10	378	0	NA	0.0839233	1.62902	0.410884	0.0234951	0.388254	21.6026
P12931	SRC_HUMAN	reviewed	59835	IPI00328867.6	SRC	IPI00328867.6	SRC	60589	yes	yes	yes	TK	Src	YES	NA	TRUE	1	1	1	0	0	1	1	4.66	1	1	0	NA	0	0	NA	FALSE	0	2	Kinase	This previously recognized staurosporine target was not statistically significant in any of the 3 iTSA assays that were performed.	P12931;P12931-2;P42685-2;P42685;P06239;P06239-3;Q04912-2;Q04912	SRC;	SRC;	14	6057	0	NA	0.00172773	0.0141625	0.00101527	0.967916	0.997665	18.9139
P78362	SRPK2_HUMAN	reviewed	77527	IPI00871157.1	SRPK2	NA	NA	82325	yes	yes	yes	CMGC	SRPK	YES	51.3922	TRUE	1	1	1	1	1	1	0	NA	1	0	0	0	0	0	1	TRUE	0	2	Kinase	This iTSA target was significant in 1 of the 3 iTSA assays. As a kinase it is a likely target of staurosporine, but it was not orthogonally validated.	P78362-2;P78362;Q9UPE1	SRPK2;	SRPK2;	102	476	0	NA	0.0589506	1.42722	0.308737	0.0373923	0.491205	22.6246
Q9UEE5	ST17A_HUMAN	reviewed	46558	IPI00646659.2	STK17A	IPI00646659.2	DRAK1, SgK085	46559	yes	yes	yes	CAMK	DAPK	YES	NA	TRUE	0	0	0	0	0	1	1	6.14	1	1	0	NA	NA	NA	NA	NA	0	2	Kinase	This previously recognized staurosporine target was not a recognized protein identification in the iTSA assay.	NA	NA	NA	NA	NA	NA	NA	NA	NA	NA	NA	NA	NA
O75716	STK16_HUMAN	reviewed	34656	NA	NA	IPI00915837.1	MPSK1	NA	yes	yes	yes	Other	NAK	NA	NA	FALSE	0	0	0	0	0	0	1	5.397	1	1	NA	NA	NA	NA	NA	NA	0	2	Kinase	This previously recognized staurosporine target was not a recognized protein identification in the iTSA assay.	NA	NA	NA	NA	NA	NA	NA	NA	NA	NA	NA	NA	NA
Q9BYT3	STK33_HUMAN	reviewed	57831	NA	NA	IPI00302351.2	STK33	NA	yes	yes	yes	CAMK	STK33	NA	NA	FALSE	0	0	0	0	0	0	1	7.613	1	1	NA	NA	NA	NA	NA	NA	0	2	Kinase	This previously recognized staurosporine target was not a recognized protein identification in the iTSA assay.	NA	NA	NA	NA	NA	NA	NA	NA	NA	NA	NA	NA	NA
Q8TDR2	STK35_HUMAN	reviewed	58051	NA	NA	IPI00291457.1	CLIK1	NA	yes	yes	yes	Other	NKF4	NA	NA	FALSE	0	0	0	0	0	0	1	6.82	1	1	NA	NA	NA	NA	NA	NA	0	2	Kinase	This previously recognized staurosporine target was not a recognized protein identification in the iTSA assay.	NA	NA	NA	NA	NA	NA	NA	NA	NA	NA	NA	NA	NA
Q9NRP7	STK36_HUMAN	reviewed	143995	NA	NA	IPI00235407.2	Fused	NA	yes	yes	yes	Other	ULK	NA	NA	FALSE	0	0	0	0	0	0	1	4.52	1	1	NA	NA	NA	NA	NA	NA	0	2	Kinase	This previously recognized staurosporine target was not a recognized protein identification in the iTSA assay.	NA	NA	NA	NA	NA	NA	NA	NA	NA	NA	NA	NA	NA
Q7RTN6	STRAA_HUMAN	reviewed	48369	IPI00300700.4	STRADA	IPI00300700.4	STLK5	43962	yes	yes	yes	STE	STE20	YES	55.7012	TRUE	1	1	1	1	1	1	1	4.52	1	1	0	0	0	0	0	FALSE	0	2	Kinase	This previously recognized staurosporine target was not statistically significant in any of the 3 iTSA assays that were performed.	Q7RTN6-3;Q7RTN6-2	STRADA;	STRADA;	61	1989	0	NA	-0.0429447	0.563418	0.0660171	0.273264	0.85898	21.2646
Q9UL54	TAOK2_HUMAN	reviewed	138251	IPI00006283.3	TAOK2	IPI00006283.3	TAO2	119281	yes	yes	yes	STE	STE20	YES	47.5129	TRUE	0	0	0	0	1	1	1	6.33	1	1	0	0	NA	NA	NA	NA	0	2	Kinase	This previously recognized staurosporine target was not a recognized protein identification in the iTSA assay.	NA	NA	NA	NA	NA	NA	NA	NA	NA	NA	NA	NA	NA
P42680	TEC_HUMAN	reviewed	73581	IPI00000878.4	TEC	IPI00000878.4	TEC	73581	yes	yes	yes	TK	Tec	YES	49.2315	TRUE	0	0	0	0	1	1	1	4.957	1	1	0	0	NA	NA	NA	NA	0	2	Kinase	This previously recognized staurosporine target was not a recognized protein identification in the iTSA assay.	NA	NA	NA	NA	NA	NA	NA	NA	NA	NA	NA	NA	NA
Q15569	TESK1_HUMAN	reviewed	67684	NA	NA	IPI00018182.2	TESK1	NA	yes	yes	yes	TKL	LISK	NA	NA	FALSE	0	0	0	0	0	0	1	5.8	1	1	NA	NA	NA	NA	NA	NA	0	2	Kinase	This previously recognized staurosporine target was not a recognized protein identification in the iTSA assay.	NA	NA	NA	NA	NA	NA	NA	NA	NA	NA	NA	NA	NA
Q96S53	TESK2_HUMAN	reviewed	63639	NA	NA	IPI00102677.1	TESK2	NA	yes	yes	yes	TKL	LISK	NA	NA	FALSE	0	0	0	0	0	0	1	4.52	1	1	NA	NA	NA	NA	NA	NA	0	2	Kinase	This previously recognized staurosporine target was not a recognized protein identification in the iTSA assay.	NA	NA	NA	NA	NA	NA	NA	NA	NA	NA	NA	NA	NA
P36897	TGFR1_HUMAN	reviewed	55960	NA	NA	IPI00005733.1	TGFbR1	NA	yes	yes	yes	TKL	STKR	NA	NA	TRUE	1	1	1	0	0	0	1	5.493	1	1	NA	NA	0	0	NA	FALSE	0	2	Kinase	This previously recognized staurosporine target was not statistically significant in any of the 3 iTSA assays that were performed.	P36897;P36897-2;P36897-3	TGFBR1;	TGFBR1;	9	4885	0	NA	0.0110872	0.115509	0.00845235	0.766462	0.980726	18.8704
P37173	TGFR2_HUMAN	reviewed	64568	NA	NA	IPI00164934.3	TGFbR2	NA	yes	yes	yes	TKL	STKR	NA	NA	FALSE	0	0	0	0	0	0	1	4.643	1	1	NA	NA	NA	NA	NA	NA	0	2	Kinase	This previously recognized staurosporine target was not a recognized protein identification in the iTSA assay.	NA	NA	NA	NA	NA	NA	NA	NA	NA	NA	NA	NA	NA
Q02763	TIE2_HUMAN	reviewed	125830	NA	NA	IPI00412829.2	TIE2	NA	yes	yes	yes	TK	Tie	NA	NA	FALSE	0	0	0	0	0	0	1	6.103	1	1	NA	NA	NA	NA	NA	NA	0	2	Kinase	This previously recognized staurosporine target was not a recognized protein identification in the iTSA assay.	NA	NA	NA	NA	NA	NA	NA	NA	NA	NA	NA	NA	NA
O43615	TIM44_HUMAN	reviewed	51356	IPI00306516.1	TIMM44	NA	NA	51356	NA	yes	NA	NA	NA		54.5658	TRUE	1	1	1	1	1	1	0	NA	1	0	0	0	0	1	0	TRUE	0	2	ATP binding protein	This iTSA target was significant in 1 of the 3 iTSA assays. As an ATP binding protein it is a likely target of staurosporine, but it was not orthogonally validated.	O43615	TIMM44;	TIMM44;	506	312	0	NA	0.0478708	1.76516	0.463231	0.0171726	0.344167	26.5954
Q13470	TNK1_HUMAN	reviewed	72468	IPI00022633.3	TNK1	IPI00022633.3	TNK1	72468	yes	yes	yes	TK	Ack	YES	NA	TRUE	0	0	0	0	0	1	1	7.13	1	1	0	NA	NA	NA	NA	NA	0	2	Kinase	This previously recognized staurosporine target was not a recognized protein identification in the iTSA assay.	NA	NA	NA	NA	NA	NA	NA	NA	NA	NA	NA	NA	NA
P29597	TYK2_HUMAN	reviewed	133650	IPI00022353.4	TYK2	IPI00022353.4	TYK2	133650	yes	yes	yes	TK	Jak	YES	48.455	TRUE	1	1	0	0	1	1	1	6.545	1	1	0	0	0	NA	NA	FALSE	0	2	Kinase	This previously recognized staurosporine target was not statistically significant in any of the 3 iTSA assays that were performed.	P29597	TYK2;	TYK2;	6	1283	0	NA	0.117029	0.78918	0.101326	0.162487	0.791907	18.2745
Q06418	TYRO3_HUMAN	reviewed	96905	NA	NA	IPI00030887.1	TYRO3	NA	yes	yes	yes	TK	Axl	NA	NA	FALSE	0	0	0	0	0	0	1	4.96	1	1	NA	NA	NA	NA	NA	NA	0	2	Kinase	This previously recognized staurosporine target was not a recognized protein identification in the iTSA assay.	NA	NA	NA	NA	NA	NA	NA	NA	NA	NA	NA	NA	NA
P30530	UFO_HUMAN	reviewed	98337	NA	NA	IPI00296992.7	AXL	NA	yes	yes	yes	TK	Axl	NA	NA	FALSE	0	0	0	0	0	0	1	6.56	1	1	NA	NA	NA	NA	NA	NA	0	2	Kinase	This previously recognized staurosporine target was not a recognized protein identification in the iTSA assay.	NA	NA	NA	NA	NA	NA	NA	NA	NA	NA	NA	NA	NA
O75385	ULK1_HUMAN	reviewed	112631	IPI00289357.4	ULK1	IPI00289357.4	ULK1	112601	yes	yes	yes	Other	ULK	YES	49.1183	TRUE	0	0	0	0	1	1	1	6.85	1	1	0	0	NA	NA	NA	NA	0	2	Kinase	This previously recognized staurosporine target was not a recognized protein identification in the iTSA assay.	NA	NA	NA	NA	NA	NA	NA	NA	NA	NA	NA	NA	NA
Q6PHR2	ULK3_HUMAN	reviewed	53444	IPI00910978.1	ULK3	IPI00910978.1	ULK3	54997	yes	yes	yes	Other	ULK	YES	49.0502	TRUE	1	1	0	0	1	1	1	6.243	1	1	0	0	0	NA	NA	FALSE	0	2	Kinase	This previously recognized staurosporine target was not statistically significant in any of the 3 iTSA assays that were performed.	Q6PHR2-3;Q6PHR2;Q6PHR2-4;Q6PHR2-2	ULK3;	ULK3;	3	92	2	-1	-0.408658	3.89617	2.06387	0.000127008	0.00863242	17.8133
P35968	VGFR2_HUMAN	reviewed	151527	NA	NA	IPI00021396.1	KDR	NA	yes	yes	yes	TK	VEGFR	NA	NA	FALSE	0	0	0	0	0	0	1	6.39	1	1	NA	NA	NA	NA	NA	NA	0	2	Kinase	This previously recognized staurosporine target was not a recognized protein identification in the iTSA assay.	NA	NA	NA	NA	NA	NA	NA	NA	NA	NA	NA	NA	NA
P35916	VGFR3_HUMAN	reviewed	152757	NA	NA	IPI00293565.4	FLT4	NA	yes	yes	yes	TK	VEGFR	NA	NA	FALSE	0	0	0	0	0	0	1	6.873	1	1	NA	NA	NA	NA	NA	NA	0	2	Kinase	This previously recognized staurosporine target was not a recognized protein identification in the iTSA assay.	NA	NA	NA	NA	NA	NA	NA	NA	NA	NA	NA	NA	NA
Q86Y07	VRK2_HUMAN	reviewed	58141	IPI00329275.7	VRK2	IPI00329275.7	VRK2	40757	yes	yes	yes	CK1	VRK	YES	50.0725	TRUE	1	1	1	0	1	1	1	4.52	1	1	0	0	0	0	NA	FALSE	0	2	Kinase	This previously recognized staurosporine target was not statistically significant in any of the 3 iTSA assays that were performed.	Q86Y07;Q86Y07-5;Q86Y07-2;Q86Y07-3	VRK2;	VRK2;	36	253	0	NA	0.0899194	1.93901	0.547277	0.0115078	0.283611	20.9902
P30291	WEE1_HUMAN	reviewed	71597	IPI00025830.1	WEE1	IPI00025830.1	Wee1, Wee1B	71597	yes	yes	yes	Other	WEE	YES	52.1327	TRUE	1	1	1	0	1	1	1	4.803	1	1	0	0	0	0	NA	FALSE	0	2	Kinase	This previously recognized staurosporine target was not statistically significant in any of the 3 iTSA assays that were performed.	P30291;P30291-2	WEE1;	WEE1;	18	2039	0	NA	-0.145472	0.549204	0.0627045	0.282356	0.865557	21.1888
P07947	YES_HUMAN	reviewed	60801	IPI00013981.4	YES1	IPI00013981.4	YES	60801	yes	yes	yes	TK	Src	YES	52.2716	TRUE	1	1	1	1	1	1	1	5.327	1	1	0	0	0	0	0	FALSE	0	2	Kinase	This previously recognized staurosporine target was not statistically significant in any of the 3 iTSA assays that were performed.	P07947	YES1;	YES1;	182	4879	0	NA	-0.00719316	0.115935	0.00845235	0.765711	0.980726	23.6492
Q6ZSR9	YJ005_HUMAN	reviewed	37976	IPI00397883.6	YJ005_HUMAN	NA	NA	37976	NA	NA	NA	NA	NA		52.2411	TRUE	1	1	1	1	1	1	0	NA	0	0	0	1	0	1	0	TRUE	1	2	Staurosporine target kinase interacting protein	This iTSA target was orthogonally validated at least 1 independent TPP assays, but was not identified with the kinobead assay.	Q6ZSR9	;	Q6ZSR9;	94	209	0	NA	0.111725	2.07301	0.599272	0.00845258	0.25161	21.2079
A0A024QYW7	A0A024QYW7_HUMAN	unreviewed	34190	IPI00332692.1	PIM2	NA	NA	34190	yes	NA	NA	NA	NA	YES	NA	TRUE	0	0	0	0	0	1	0	NA	1	0	0	NA	NA	NA	NA	NA	0	1	NA_not a recognized target		NA	NA	NA	NA	NA	NA	NA	NA	NA	NA	NA	NA	NA
A0A024R5Z9	A0A024R5Z9_HUMAN	unreviewed	58062	IPI00479186.6	PKM2	NA	NA	58062	yes	NA	NA	NA	NA		NA	TRUE	0	0	0	0	0	1	0	NA	1	0	0	NA	NA	NA	NA	NA	0	1	NA_not a recognized target		NA	NA	NA	NA	NA	NA	NA	NA	NA	NA	NA	NA	NA
A6NMN0	A6NMN0_HUMAN	unreviewed	139054	IPI00216725.2	PHKA1	NA	NA	139054	yes	NA	NA	NA	NA		NA	TRUE	0	0	0	0	0	1	0	NA	1	0	0	NA	NA	NA	NA	NA	0	1	NA_not a recognized target		NA	NA	NA	NA	NA	NA	NA	NA	NA	NA	NA	NA	NA
Q86V21	AACS_HUMAN	reviewed	75144	IPI00217272.7	AACS	NA	NA	75144	NA	yes	NA	NA	NA		48.2038	TRUE	1	1	1	1	1	1	0	NA	1	0	0	0	0	0	0	FALSE	0	1	NA_not a recognized target		Q86V21;Q86V21-2;Q86V21-3;REV__Q96RS6-3;REV__Q96RS6-2;REV__Q96RS6	AACS;	AACS;	31	3465	0	NA	-0.0220264	0.276593	0.0206052	0.528941	0.953663	21.7479
O43741	AAKB2_HUMAN	reviewed	30302	IPI00013905.1	PRKAB2	NA	NA	30302	yes	NA	NA	NA	NA		53.2561	TRUE	1	0	1	0	1	1	0	NA	1	0	0	0	NA	0	NA	FALSE	0	1	NA_not a recognized target		NA	NA	NA	NA	NA	NA	NA	NA	NA	NA	NA	NA	NA
Q9BTE6	AASD1_HUMAN	reviewed	45480	IPI00748490.1	AARSD1	NA	NA	65702	NA	yes	NA	NA	NA		51.1023	TRUE	1	1	1	1	1	1	0	NA	1	0	0	0	0	0	0	FALSE	0	1	NA_not a recognized target		Q9BTE6	AARSD1;	AARSD1;	189	5403	0	NA	-0.00525126	0.0706908	0.00734098	0.849785	0.983239	23.6963
Q99758	ABCA3_HUMAN	reviewed	191362	NA	NA	NA	NA	NA	NA	yes	NA	NA	NA	NA	NA	TRUE	1	0	0	1	0	0	0	NA	1	0	NA	NA	NA	NA	0	FALSE	0	1	NA_not a recognized target		NA	NA	NA	NA	NA	NA	NA	NA	NA	NA	NA	NA	NA
Q2M3G0	ABCB5_HUMAN	reviewed	138641	IPI00893833.1	ABCB5	NA	NA	138641	NA	yes	NA	NA	NA		NA	TRUE	0	0	0	0	0	1	0	NA	1	0	0	NA	NA	NA	NA	NA	0	1	NA_not a recognized target		NA	NA	NA	NA	NA	NA	NA	NA	NA	NA	NA	NA	NA
Q9NP58	ABCB6_HUMAN	reviewed	93886	NA	NA	NA	NA	NA	NA	yes	NA	NA	NA	NA	NA	TRUE	1	1	1	1	0	0	0	NA	1	0	NA	NA	0	0	0	FALSE	0	1	NA_not a recognized target		Q9NP58-4;Q9NP58	ABCB6;	ABCB6;	89	5323	0	NA	0.0115645	0.0767418	0.00734098	0.838027	0.983239	21.6253
O75027	ABCB7_HUMAN	reviewed	82641	NA	NA	NA	NA	NA	NA	yes	NA	NA	NA	NA	NA	TRUE	1	1	1	1	0	0	0	NA	1	0	NA	NA	0	0	0	FALSE	0	1	NA_not a recognized target		O75027;O75027-2;O75027-3	ABCB7;	ABCB7;	62	6037	0	NA	0.0017263	0.0157941	0.00101527	0.964286	0.997665	21.5572
Q9NUT2	ABCB8_HUMAN	reviewed	79989	NA	NA	NA	NA	NA	NA	yes	NA	NA	NA	NA	NA	TRUE	1	1	1	1	0	0	0	NA	1	0	NA	NA	0	0	0	FALSE	0	1	NA_not a recognized target		Q9NUT2-5;Q9NUT2-4;Q9NUT2-2;Q9NUT2;Q9NUT2-3	ABCB8;	ABCB8;	39	3336	0	NA	-0.0256268	0.298369	0.0261597	0.503073	0.941543	20.5168
Q9NRK6	ABCBA_HUMAN	reviewed	79148	NA	NA	NA	NA	NA	NA	yes	NA	NA	NA	NA	NA	TRUE	1	1	1	1	0	0	0	NA	1	0	NA	NA	0	0	0	FALSE	0	1	NA_not a recognized target		Q9NRK6;Q03519	ABCB10;	ABCB10;	307	4144	0	NA	-0.0190746	0.192903	0.0143216	0.641353	0.967561	23.5568
P28288	ABCD3_HUMAN	reviewed	75476	NA	NA	NA	NA	NA	NA	yes	NA	NA	NA	NA	NA	TRUE	1	1	1	1	0	0	0	NA	1	0	NA	NA	0	0	0	FALSE	0	1	NA_not a recognized target		P28288;P28288-2	ABCD3;	ABCD3;	88	5597	0	NA	0.00506114	0.053131	0.005253	0.884849	0.987977	22.3
P61221	ABCE1_HUMAN	reviewed	67314	IPI00303207.3	ABCE1	NA	NA	67314	NA	yes	NA	NA	NA		58.4308	TRUE	1	1	1	1	1	1	0	NA	1	0	0	0	0	0	0	FALSE	0	1	NA_not a recognized target		P61221	ABCE1;	ABCE1;	1098	2380	0	NA	-0.0122841	0.468349	0.0492503	0.340135	0.892791	27.528
Q8NE71	ABCF1_HUMAN	reviewed	95926	IPI00873899.1	ABCF1	NA	NA	96054	NA	yes	NA	NA	NA		49.8647	TRUE	1	1	1	1	1	1	0	NA	1	0	0	0	0	0	0	FALSE	0	1	NA_not a recognized target		Q8NE71;Q8NE71-2;REV__Q96KF7	ABCF1;	ABCF1;	609	4852	0	NA	-0.00559329	0.118701	0.00874945	0.76085	0.980055	25.9321
Q9UG63	ABCF2_HUMAN	reviewed	71290	NA	NA	NA	NA	NA	NA	yes	NA	NA	NA	NA	48.3358	TRUE	1	1	1	1	1	0	0	NA	1	0	NA	0	0	0	0	FALSE	0	1	NA_not a recognized target		Q9UG63;Q9UG63-2	ABCF2;	ABCF2;	273	3293	0	NA	0.0282397	0.304386	0.0261597	0.496151	0.941543	24.6598
Q9NUQ8	ABCF3_HUMAN	reviewed	79745	IPI00465160.4	ABCF3	NA	NA	79745	NA	yes	NA	NA	NA		47.455	TRUE	1	1	1	1	1	1	0	NA	1	0	0	0	0	0	0	FALSE	0	1	NA_not a recognized target		Q9NUQ8;Q9NUQ8-2	ABCF3;	ABCF3;	156	3513	0	NA	0.0256765	0.270448	0.0202211	0.536478	0.954507	23.4976
Q12979	ABR_HUMAN	reviewed	97598	IPI00030389.1	ABR	NA	NA	93707	NA	NA	yes	Atypical	BCR		NA	TRUE	0	0	0	0	0	1	0	NA	1	0	0	NA	NA	NA	NA	NA	0	1	NA_not a recognized target		NA	NA	NA	NA	NA	NA	NA	NA	NA	NA	NA	NA	NA
Q13085	ACACA_HUMAN	reviewed	265554	IPI00396015.5	ACACA	NA	NA	265554	NA	yes	NA	NA	NA		49.2916	TRUE	1	1	1	1	1	1	0	NA	1	0	0	0	0	0	0	FALSE	0	1	NA_not a recognized target		Q13085;Q13085-2;Q13085-3;Q15818;P29074	ACACA;	ACACA;	604	5891	0	NA	0.00357758	0.027829	0.00221243	0.937931	0.994919	25.55
Q5FVE4	ACBG2_HUMAN	reviewed	74354	IPI00107719.8	ACSBG2	NA	NA	74326	NA	yes	NA	NA	NA		NA	TRUE	0	0	0	0	0	1	0	NA	1	0	0	NA	NA	NA	NA	NA	0	1	NA_not a recognized target		NA	NA	NA	NA	NA	NA	NA	NA	NA	NA	NA	NA	NA
P53396	ACLY_HUMAN	reviewed	120839	IPI00394838.3	ACLY	NA	NA	125137	NA	yes	NA	NA	NA		51.7848	TRUE	1	1	1	1	1	1	0	NA	1	0	0	0	0	0	0	FALSE	0	1	NA_not a recognized target		P53396	ACLY;	ACLY;	1786	3750	0	NA	-0.00706386	0.238723	0.0172733	0.577135	0.961007	28.8556
Q9NUB1	ACS2L_HUMAN	reviewed	74857	IPI00216932.4	ACSS1	NA	NA	74857	NA	yes	NA	NA	NA		NA	TRUE	1	0	1	1	0	1	0	NA	1	0	0	NA	NA	0	0	FALSE	0	1	NA_not a recognized target		NA	NA	NA	NA	NA	NA	NA	NA	NA	NA	NA	NA	NA
Q9NR19	ACSA_HUMAN	reviewed	78580	IPI00549564.6	ACSS2	NA	NA	80087	NA	yes	NA	NA	NA		51.7339	TRUE	1	1	1	1	1	1	0	NA	1	0	0	0	0	0	0	FALSE	0	1	NA_not a recognized target		Q9NR19;Q9NR19-2;REV__Q7Z7G2	ACSS2;	ACSS2;	233	2068	0	NA	-0.0191768	0.542392	0.0627045	0.286819	0.865557	24.8957
Q96CM8	ACSF2_HUMAN	reviewed	68125	IPI00909579.1	ACSF2	NA	NA	70623	NA	yes	NA	NA	NA		NA	TRUE	0	0	0	0	0	1	0	NA	1	0	0	NA	NA	NA	NA	NA	0	1	NA_not a recognized target		NA	NA	NA	NA	NA	NA	NA	NA	NA	NA	NA	NA	NA
Q4G176	ACSF3_HUMAN	reviewed	64130	IPI00166395.4	ACSF3	NA	NA	64114	NA	yes	NA	NA	NA		51.0983	TRUE	1	1	1	1	1	1	0	NA	1	0	0	0	0	0	0	FALSE	0	1	NA_not a recognized target		Q4G176	ACSF3;	ACSF3;	81	2476	0	NA	-0.0201003	0.448141	0.0459169	0.356336	0.89967	22.137
Q4L235	ACSF4_HUMAN	reviewed	122597	IPI00419992.5	AASDH	NA	NA	89021	NA	yes	NA	NA	NA		53.2385	TRUE	1	0	1	0	1	1	0	NA	1	0	0	0	NA	0	NA	FALSE	0	1	NA_not a recognized target		NA	NA	NA	NA	NA	NA	NA	NA	NA	NA	NA	NA	NA
P33121	ACSL1_HUMAN	reviewed	77943	IPI00012728.1	ACSL1	NA	NA	77943	NA	yes	NA	NA	NA		51.1768	TRUE	1	1	1	1	1	1	0	NA	1	0	0	0	0	0	0	FALSE	0	1	NA_not a recognized target		P33121;P33121-2;P33121-3;Q9ULC5-4;Q9ULC5;Q9ULC5-3;Q9UKU0-7;Q9UKU0-2;Q9UKU0-5;Q9UKU0-3;Q9UKU0;Q9UKU0-9;Q9UKU0-6;Q9UKU0-8;Q9UKU0-1	ACSL1;	ACSL1;	118	1992	0	NA	-0.028318	0.562473	0.0660171	0.273859	0.85898	22.7194
O95573	ACSL3_HUMAN	reviewed	80420	IPI00031397.3	ACSL3	NA	NA	80420	NA	yes	NA	NA	NA		52.0902	TRUE	1	1	1	1	1	1	0	NA	1	0	0	0	0	0	0	FALSE	0	1	NA_not a recognized target		O95573;REV__Q9Y6M9	ACSL3;	ACSL3;	359	5836	0	NA	0.00276884	0.0329363	0.00303408	0.926966	0.993038	24.6095
O60488	ACSL4_HUMAN	reviewed	79188	IPI00029737.1	ACSL4	NA	NA	74436	NA	yes	NA	NA	NA		48.172	TRUE	1	1	1	1	1	1	0	NA	1	0	0	0	0	0	0	FALSE	0	1	NA_not a recognized target		O60488-2;O60488	ACSL4;	ACSL4;	46	4092	0	NA	-0.022762	0.197812	0.0147788	0.634144	0.966543	21.3157
Q53FZ2	ACSM3_HUMAN	reviewed	66153	IPI00297635.5	ACSM3	NA	NA	66153	NA	yes	NA	NA	NA		51.3914	TRUE	1	1	1	1	1	1	0	NA	1	0	0	0	0	0	0	FALSE	0	1	NA_not a recognized target		Q53FZ2;Q53FZ2-2	ACSM3;	ACSM3;	102	2777	0	NA	-0.0201881	0.388234	0.0358099	0.40904	0.920852	23.1767
P60709	ACTB_HUMAN	reviewed	41737	IPI00894498.1	ACTB	NA	NA	41793	NA	yes	NA	NA	NA		53.6496	TRUE	1	1	1	1	1	1	0	NA	1	0	0	0	0	0	0	FALSE	0	1	NA_not a recognized target		P60709	ACTB;	ACTB;	6558	6250	0	NA	0	0	0	1	1	32.6086
Q562R1	ACTBL_HUMAN	reviewed	42003	NA	NA	NA	NA	NA	NA	yes	NA	NA	NA	NA	53.788	FALSE	0	0	0	0	1	0	0	NA	1	0	NA	0	NA	NA	NA	NA	0	1	NA_not a recognized target		NA	NA	NA	NA	NA	NA	NA	NA	NA	NA	NA	NA	NA
Q9BYX7	ACTBM_HUMAN	reviewed	42016	IPI00555900.1	ACTBL3	NA	NA	42016	NA	yes	NA	NA	NA		NA	TRUE	0	0	0	0	0	1	0	NA	1	0	0	NA	NA	NA	NA	NA	0	1	NA_not a recognized target		NA	NA	NA	NA	NA	NA	NA	NA	NA	NA	NA	NA	NA
P68032	ACTC_HUMAN	reviewed	42019	IPI00023006.1	ACTC1	NA	NA	42019	NA	yes	NA	NA	NA		NA	TRUE	0	0	0	0	0	1	0	NA	1	0	0	NA	NA	NA	NA	NA	0	1	NA_not a recognized target		NA	NA	NA	NA	NA	NA	NA	NA	NA	NA	NA	NA	NA
P63261	ACTG_HUMAN	reviewed	41793	NA	NA	NA	NA	NA	NA	yes	NA	NA	NA	NA	53.6505	TRUE	1	1	1	1	1	0	0	NA	1	0	NA	0	0	0	0	FALSE	0	1	NA_not a recognized target		P63261	ACTG1;	ACTG1;	152	5025	0	NA	-0.0217932	0.1015	0.00764435	0.791589	0.982552	24.9733
P68133	ACTS_HUMAN	reviewed	42051	NA	NA	NA	NA	NA	NA	yes	NA	NA	NA	NA	53.6746	TRUE	1	1	1	1	1	0	0	NA	1	0	NA	0	0	0	0	FALSE	0	1	NA_not a recognized target		P68133;P68032;P63267;P62736;P63267-2	ACTA1;ACTC1;ACTG2;ACTA2;	ACTA1;	442	531	0	NA	-0.035338	1.33882	0.269076	0.0458333	0.538176	27.6141
P42025	ACTY_HUMAN	reviewed	42293	IPI00029469.1	ACTR1B	NA	NA	42293	NA	yes	NA	NA	NA		54.9711	TRUE	1	1	1	1	1	1	0	NA	1	0	0	0	0	0	0	FALSE	0	1	NA_not a recognized target		P42025	ACTR1B;	ACTR1B;	146	5082	0	NA	0.00872121	0.0974205	0.00764435	0.79906	0.982552	22.0456
P61163	ACTZ_HUMAN	reviewed	42614	IPI00029468.1	ACTR1A	NA	NA	38275	NA	yes	NA	NA	NA		54.8328	TRUE	1	1	1	1	1	1	0	NA	1	0	0	0	0	0	0	FALSE	0	1	NA_not a recognized target		P61163	ACTR1A;	ACTR1A;	376	1697	0	NA	0.0290361	0.639345	0.0761988	0.229432	0.839076	25.4419
Q8WV93	AFG1L_HUMAN	reviewed	54845	IPI00166976.3	LACE1	NA	NA	54845	NA	yes	NA	NA	NA		NA	TRUE	1	1	0	0	0	1	0	NA	1	0	0	NA	0	NA	NA	FALSE	0	1	NA_not a recognized target		Q8WV93	LACE1;	LACE1;	5	2937	0	NA	0.0356891	0.360438	0.0322818	0.436076	0.928364	18.9902
Q8NB90	AFG2H_HUMAN	reviewed	97904	IPI00329583.7	SPATA5	NA	NA	97888	NA	yes	NA	NA	NA		50.1695	TRUE	1	1	1	1	1	1	0	NA	1	0	0	0	0	0	0	FALSE	0	1	NA_not a recognized target		Q8NB90;Q8NB90-2;Q8NB90-3	SPATA5;	SPATA5;	231	3744	0	NA	-0.0130771	0.239169	0.0172733	0.576543	0.961007	24.756
Q9Y4W6	AFG32_HUMAN	reviewed	88584	IPI00001091.4	AFG3L2	NA	NA	88584	NA	yes	NA	NA	NA		54.9396	TRUE	1	1	1	1	1	1	0	NA	1	0	0	0	0	0	0	FALSE	0	1	NA_not a recognized target		Q9Y4W6;Q5VUB5	AFG3L2;	AFG3L2;	362	5140	0	NA	0.0120847	0.0922652	0.00764435	0.808602	0.982552	24.9903
Q53H12	AGK_HUMAN	reviewed	47137	NA	NA	NA	NA	NA	NA	yes	NA	NA	NA	NA	NA	TRUE	1	1	1	1	0	0	0	NA	1	0	NA	NA	0	0	0	FALSE	0	1	NA_not a recognized target		Q53H12;Q53H12-2	AGK;	AGK;	169	5657	0	NA	-0.00458178	0.0479544	0.005253	0.895459	0.987977	23.029
Q02952	AKA12_HUMAN	reviewed	191482	IPI00237884.3	AKAP12	NA	NA	191483	NA	NA	NA	NA	NA		NA	TRUE	1	1	1	1	1	1	0	NA	0	0	0	0	1	0	0	TRUE	0	1	Staurosporine target kinase interacting protein	This iTSA target was significant in 1 out 3 iTSA assays, but was not orthoganlly validated. However, AKAP12 (Gravin) is known to anchor the kinases PKA and PKC (PubMed:17081159 & 10858453), making this protein a likely off-target event or downstream effect of staurosporine binding.	Q02952-3;Q02952-2;Q02952	AKAP12;	AKAP12;	76	70	3	1	0.340226	5.08477	3.13378	8.23e-06	0.00073488	20.051
O43823	AKAP8_HUMAN	reviewed	76108	IPI00014474.1	AKAP8	NA	NA	76108	NA	NA	NA	NA	NA		52.5717	TRUE	1	1	1	1	1	1	0	NA	0	0	0	1	0	0	0	FALSE	1	1	Staurosporine target kinase interacting protein	This protein was only identified in the Webb_TPP assay. However, AKAP8/AKAP95 interacts with the staurosporine target kinase, PRKAR2A (PubMed:10601332).	O43823	AKAP8;	AKAP8;	189	175	0	NA	-0.0960971	2.2949	0.74212	0.00507102	0.181084	24.053
P31749	AKT1_HUMAN	reviewed	55686	IPI00012866.2	AKT1	NA	NA	55686	yes	yes	yes	AGC	Akt	YES	51.2236	TRUE	1	1	1	1	1	1	0	NA	1	0	0	0	0	0	0	FALSE	0	1	NA_not a recognized target		P31749;P31749-2;Q9Y243-2;Q9Y243	AKT1;	AKT1;	64	617	0	NA	0.0662774	1.2532	0.247398	0.0558211	0.56572	22.8124
P31751	AKT2_HUMAN	reviewed	55769	IPI00012870.1	AKT2	NA	NA	55769	yes	yes	yes	AGC	Akt	YES	51.6143	TRUE	1	1	1	1	1	1	0	NA	1	0	0	0	0	0	0	FALSE	0	1	NA_not a recognized target		P31751;P31751-2	AKT2;	AKT2;	135	1252	0	NA	-0.025984	0.801361	0.103111	0.157993	0.788659	23.8651
Q96Q42	ALS2_HUMAN	reviewed	183634	IPI00295004.3	ALS2	NA	NA	183666	NA	NA	NA	NA	NA		53.4692	TRUE	0	0	0	0	1	1	0	NA	0	0	1	0	NA	NA	NA	NA	1	1	Unknown	This TPP recognized staurosporine target protein was not kinase and not statistically significant in any of the 3 iTSA assays that were performed or in the kinobead assay.	NA	NA	NA	NA	NA	NA	NA	NA	NA	NA	NA	NA	NA
P07355	ANXA2_HUMAN	reviewed	38604	IPI00418169.3	ANXA2	NA	NA	38604	NA	NA	NA	NA	NA		47.8059	TRUE	1	1	1	1	1	1	0	NA	0	0	0	1	0	0	0	FALSE	1	1	Unknown	This protein was only identified in the Webb_TPP assay.	P07355;P07355-2;A6NMY6	ANXA2;ANXA2P2;	ANXA2;	1242	224	0	NA	0.0615249	2.02617	0.580325	0.00941532	0.26283	29.1022
O14727	APAF_HUMAN	reviewed	141840	IPI00023630.4	APAF1	NA	NA	141840	NA	yes	NA	NA	NA		50.0165	TRUE	1	1	1	0	1	1	0	NA	1	0	0	0	0	0	NA	FALSE	0	1	NA_not a recognized target		O14727-5;O14727-4;O14727;O14727-3;O14727-2;O14727-6	APAF1;	APAF1;	17	2407	0	NA	-0.0383845	0.460646	0.0474372	0.346221	0.896526	20.891
O60306	AQR_HUMAN	reviewed	171295	IPI00297572.5	AQR	NA	NA	171295	NA	yes	NA	NA	NA		50.9641	TRUE	1	1	1	1	1	1	0	NA	1	0	0	0	0	0	0	FALSE	0	1	NA_not a recognized target		O60306;REV__Q5JR59-4;REV__Q5JR59-3;REV__Q5JR59	AQR;	AQR;	180	4743	0	NA	-0.0131526	0.129201	0.00931922	0.742675	0.97877	25.1503
P35626	ARBK2_HUMAN	reviewed	79710	NA	NA	NA	NA	NA	yes	yes	yes	AGC	GRK	NA	49.776	FALSE	0	0	0	0	1	0	0	NA	1	0	NA	0	NA	NA	NA	NA	0	1	NA_not a recognized target		NA	NA	NA	NA	NA	NA	NA	NA	NA	NA	NA	NA	NA
Q9Y4B4	ARIP4_HUMAN	reviewed	162769	IPI00294787.4	RAD54L2	NA	NA	162796	NA	yes	NA	NA	NA		51.5484	TRUE	0	0	0	0	1	1	0	NA	1	0	0	0	NA	NA	NA	NA	0	1	NA_not a recognized target		NA	NA	NA	NA	NA	NA	NA	NA	NA	NA	NA	NA	NA
P61158	ARP3_HUMAN	reviewed	47371	IPI00028091.3	ACTR3	NA	NA	47371	NA	yes	NA	NA	NA		55.7113	TRUE	1	1	1	1	1	1	0	NA	1	0	0	0	0	0	0	FALSE	0	1	NA_not a recognized target		P61158	ACTR3;	ACTR3;	583	2979	0	NA	-0.0132871	0.352327	0.0303089	0.444297	0.932591	25.629
Q9P1U1	ARP3B_HUMAN	reviewed	47608	IPI00007068.1	ACTR3B	NA	NA	47608	NA	yes	NA	NA	NA		55.4111	TRUE	1	1	1	1	1	1	0	NA	1	0	0	0	0	0	0	FALSE	0	1	NA_not a recognized target		Q9P1U1;Q9P1U1-3;Q9P1U1-2;Q9C0K3	ACTR3B;	ACTR3B;	14	2698	0	NA	0.0336553	0.405668	0.0406953	0.392945	0.910552	18.6237
Q9H981	ARP8_HUMAN	reviewed	70484	IPI00025646.5	ACTR8	NA	NA	70484	NA	yes	NA	NA	NA		49.8583	TRUE	1	1	0	0	1	1	0	NA	1	0	0	0	0	NA	NA	FALSE	0	1	NA_not a recognized target		Q9H981-2;Q9H981;Q9H981-3	ACTR8;	ACTR8;	8	5147	0	NA	0.0141552	0.0917997	0.00764435	0.809469	0.982552	19.51
Q8N3C0	ASCC3_HUMAN	reviewed	251460	IPI00430472.2	ASCC3	NA	NA	251460	NA	yes	NA	NA	NA		52.5165	TRUE	1	1	1	1	1	1	0	NA	1	0	0	0	0	0	0	FALSE	0	1	NA_not a recognized target		Q8N3C0;Q8N3C0-4;Q8N3C0-3	ASCC3;	ASCC3;	60	4861	0	NA	0.0131036	0.117471	0.00845235	0.763008	0.980726	22.7628
O43681	ASNA_HUMAN	reviewed	38793	IPI00013466.4	ASNA1	NA	NA	38793	NA	yes	NA	NA	NA		54.3951	TRUE	1	1	1	1	1	1	0	NA	1	0	0	0	0	0	0	FALSE	0	1	NA_not a recognized target		O43681	ASNA1;	ASNA1;	264	708	0	NA	-0.0672247	1.17636	0.231702	0.0666254	0.58654	24.183
P08243	ASNS_HUMAN	reviewed	64370	IPI00554777.2	ASNS	NA	NA	64370	NA	yes	NA	NA	NA		51.9147	TRUE	1	1	1	1	1	1	0	NA	1	0	0	0	0	0	0	FALSE	0	1	NA_not a recognized target		P08243;P08243-2;P08243-3	ASNS;	ASNS;	1394	5838	0	NA	0.00189064	0.0327845	0.0030073	0.92729	0.993099	28.3544
P00966	ASSY_HUMAN	reviewed	46530	IPI00020632.4	ASS1	NA	NA	50817	NA	yes	NA	NA	NA		49.4929	TRUE	0	0	0	0	1	1	0	NA	1	0	0	0	NA	NA	NA	NA	0	1	NA_not a recognized target		NA	NA	NA	NA	NA	NA	NA	NA	NA	NA	NA	NA	NA
Q9Y2G3	AT11B_HUMAN	reviewed	134190	NA	NA	NA	NA	NA	NA	yes	NA	NA	NA	NA	NA	TRUE	1	1	1	1	0	0	0	NA	1	0	NA	NA	0	0	0	FALSE	0	1	NA_not a recognized target		Q9Y2G3	ATP11B;	ATP11B;	68	3149	0	NA	-0.0327369	0.324505	0.0279182	0.47369	0.937739	20.5303
Q8NB49	AT11C_HUMAN	reviewed	129477	NA	NA	NA	NA	NA	NA	yes	NA	NA	NA	NA	NA	TRUE	1	1	1	1	0	0	0	NA	1	0	NA	NA	0	0	0	FALSE	0	1	NA_not a recognized target		Q8NB49-3;Q8NB49-2;Q8NB49-4;Q8NB49	ATP11C;	ATP11C;	86	4896	0	NA	-0.00997164	0.114562	0.00838042	0.768136	0.980888	21.3654
Q9HD20	AT131_HUMAN	reviewed	132955	NA	NA	NA	NA	NA	NA	yes	NA	NA	NA	NA	NA	TRUE	1	1	1	1	0	0	0	NA	1	0	NA	NA	0	0	0	FALSE	0	1	NA_not a recognized target		Q9HD20;Q9HD20-2;Q9HD20-3	ATP13A1;	ATP13A1;	91	5489	0	NA	-0.00484076	0.0628371	0.00631145	0.865293	0.985572	22.4136
Q9H7F0	AT133_HUMAN	reviewed	138043	IPI00847139.1	ATP13A3	NA	NA	138043	NA	yes	NA	NA	NA		NA	TRUE	1	0	1	0	0	1	0	NA	1	0	0	NA	NA	0	NA	FALSE	0	1	NA_not a recognized target		NA	NA	NA	NA	NA	NA	NA	NA	NA	NA	NA	NA	NA
P05023	AT1A1_HUMAN	reviewed	112896	IPI00006482.1	ATP1A1	NA	NA	112896	NA	yes	NA	NA	NA		57.3358	TRUE	1	1	1	1	1	1	0	NA	1	0	0	0	0	0	0	FALSE	0	1	NA_not a recognized target		P05023-4;P05023;P05023-2	ATP1A1;	ATP1A1;	794	3658	0	NA	0.0247685	0.251149	0.0183514	0.560856	0.958625	26.3217
O14983	AT2A1_HUMAN	reviewed	110252	IPI00024804.3	ATP2A1	NA	NA	110252	NA	yes	NA	NA	NA		NA	TRUE	0	0	0	0	0	1	0	NA	1	0	0	NA	NA	NA	NA	NA	0	1	NA_not a recognized target		NA	NA	NA	NA	NA	NA	NA	NA	NA	NA	NA	NA	NA
P16615	AT2A2_HUMAN	reviewed	114757	IPI00219078.5	ATP2A2	NA	NA	114757	NA	yes	NA	NA	NA		51.8296	TRUE	1	1	1	1	1	1	0	NA	1	0	0	0	0	0	0	FALSE	0	1	NA_not a recognized target		P16615;P16615-5;P16615-2;P16615-3;P16615-4	ATP2A2;	ATP2A2;	519	4915	0	NA	-0.012471	0.112372	0.00795948	0.772019	0.98184	25.532
Q93084	AT2A3_HUMAN	reviewed	113977	NA	NA	NA	NA	NA	NA	yes	NA	NA	NA	NA	NA	TRUE	1	1	1	1	0	0	0	NA	1	0	NA	NA	0	0	0	FALSE	0	1	NA_not a recognized target		Q93084-2;Q93084-4;Q93084-3;Q93084-7;Q93084;Q93084-6;Q93084-5	ATP2A3;	ATP2A3;	102	5251	0	NA	0.00779599	0.0832776	0.00764435	0.82551	0.982552	22.5786
P20020	AT2B1_HUMAN	reviewed	134685	IPI00021695.1	ATP2B1	NA	NA	138755	NA	yes	NA	NA	NA		57.2474	TRUE	1	1	1	1	1	1	0	NA	1	0	0	0	0	0	0	FALSE	0	1	NA_not a recognized target		P20020-6;P20020-3;P20020-4;P20020;P20020-5;P20020-2	ATP2B1;	ATP2B1;	247	3946	0	NA	-0.0171223	0.216007	0.0163052	0.608125	0.963152	23.6094
P23634	AT2B4_HUMAN	reviewed	137920	IPI00012490.1	ATP2B4	NA	NA	137920	NA	yes	NA	NA	NA		NA	TRUE	1	1	1	1	0	1	0	NA	1	0	0	NA	0	0	0	FALSE	0	1	NA_not a recognized target		P23634-6;P23634;P23634-7;P23634-8;P23634-4;P23634-2;P23634-5;P23634-3	ATP2B4;	ATP2B4;	71	1840	0	NA	-0.0407789	0.603183	0.0722739	0.249354	0.846693	21.6023
P98194	AT2C1_HUMAN	reviewed	100577	NA	NA	NA	NA	NA	NA	yes	NA	NA	NA	NA	NA	TRUE	1	1	1	1	0	0	0	NA	1	0	NA	NA	0	0	0	FALSE	0	1	NA_not a recognized target		P98194-4;P98194-3;P98194-2;P98194;P98194-5;P98194-9;P98194-6;P98194-7;P98194-8	ATP2C1;	ATP2C1;	19	4971	0	NA	-0.0176861	0.106721	0.00764435	0.782131	0.982552	19.3283
Q9Y2Q0	AT8A1_HUMAN	reviewed	131369	IPI00032402.1	ATP8A1	NA	NA	131369	NA	yes	NA	NA	NA		NA	TRUE	0	0	0	0	0	1	0	NA	1	0	0	NA	NA	NA	NA	NA	0	1	NA_not a recognized target		NA	NA	NA	NA	NA	NA	NA	NA	NA	NA	NA	NA	NA
Q8NBU5	ATAD1_HUMAN	reviewed	40744	NA	NA	NA	NA	NA	NA	yes	NA	NA	NA	NA	NA	TRUE	1	1	1	1	0	0	0	NA	1	0	NA	NA	0	0	0	FALSE	0	1	NA_not a recognized target		Q8NBU5;Q8NBU5-2	ATAD1;	ATAD1;	94	5906	0	NA	-0.0029566	0.026839	0.00221243	0.940072	0.994919	21.6673
Q96QE3	ATAD5_HUMAN	reviewed	207570	NA	NA	NA	NA	NA	NA	yes	NA	NA	NA	NA	48.8292	FALSE	0	0	0	0	1	0	0	NA	1	0	NA	0	NA	NA	NA	NA	0	1	NA_not a recognized target		NA	NA	NA	NA	NA	NA	NA	NA	NA	NA	NA	NA	NA
Q9NVI7	ATD3A_HUMAN	reviewed	71369	NA	NA	NA	NA	NA	NA	yes	NA	NA	NA	NA	50.3869	FALSE	0	0	0	0	1	0	0	NA	1	0	NA	0	NA	NA	NA	NA	0	1	NA_not a recognized target		NA	NA	NA	NA	NA	NA	NA	NA	NA	NA	NA	NA	NA
Q5T9A4	ATD3B_HUMAN	reviewed	72573	NA	NA	NA	NA	NA	NA	yes	NA	NA	NA	NA	NA	TRUE	1	1	1	1	0	0	0	NA	1	0	NA	NA	0	0	0	FALSE	0	1	NA_not a recognized target		Q5T9A4;Q5T9A4-2;REV__Q96CN5	ATAD3B;	ATAD3B;	32	5484	0	NA	-0.00812759	0.0633469	0.00635596	0.864277	0.985471	21.3931
Q13315	ATM_HUMAN	reviewed	350687	IPI00298306.3	ATM	NA	NA	350644	yes	yes	yes	Atypical	PIKK	YES	52.7404	TRUE	1	1	0	0	1	1	0	NA	1	0	0	0	0	NA	NA	FALSE	0	1	NA_not a recognized target		Q13315	ATM;	ATM;	5	456	0	NA	0.107611	1.45846	0.324572	0.0347966	0.473618	19.2056
Q04656	ATP7A_HUMAN	reviewed	163373	IPI00215615.1	ATP7A	NA	NA	172039	NA	yes	NA	NA	NA		55.4979	TRUE	1	1	1	1	1	1	0	NA	1	0	0	0	0	0	0	FALSE	0	1	NA_not a recognized target		Q04656-5;Q04656;Q04656-2;Q04656-3;Q04656-4	ATP7A;	ATP7A;	130	2662	0	NA	-0.0496894	0.412688	0.0421692	0.386644	0.907467	22.2109
P35670	ATP7B_HUMAN	reviewed	157263	NA	NA	NA	NA	NA	NA	yes	NA	NA	NA	NA	NA	TRUE	1	0	0	1	0	0	0	NA	1	0	NA	NA	NA	NA	0	FALSE	0	1	NA_not a recognized target		NA	NA	NA	NA	NA	NA	NA	NA	NA	NA	NA	NA	NA
P25705	ATPA_HUMAN	reviewed	59751	IPI00440493.2	ATP5A1	NA	NA	59751	NA	yes	NA	NA	NA		49.6735	TRUE	1	1	1	1	1	1	0	NA	1	0	0	0	0	0	0	FALSE	0	1	NA_not a recognized target		P25705;P25705-3;REV__Q9Y5A7-2;REV__Q9Y5A7;REV__O00522-3;REV__O00522	ATP5A1;	ATP5A1;	1441	2518	0	NA	0.0350441	0.44002	0.0452635	0.363062	0.901024	27.2693
P06576	ATPB_HUMAN	reviewed	56560	IPI00303476.1	ATP5B	NA	NA	56560	NA	yes	NA	NA	NA		49.5735	TRUE	1	1	1	1	1	1	0	NA	1	0	0	0	0	0	0	FALSE	0	1	NA_not a recognized target		P06576	ATP5B;	ATP5B;	1397	240	0	NA	0.0796705	1.97017	0.555945	0.0107109	0.278006	26.4058
Q13535	ATR_HUMAN	reviewed	301367	IPI00412298.3	ATR	NA	NA	301367	yes	yes	yes	Atypical	PIKK	YES	51.7066	TRUE	0	0	0	0	1	1	0	NA	1	0	0	0	NA	NA	NA	NA	0	1	NA_not a recognized target		NA	NA	NA	NA	NA	NA	NA	NA	NA	NA	NA	NA	NA
P46100	ATRX_HUMAN	reviewed	282586	IPI00787650.2	ATRX	NA	NA	282914	NA	yes	NA	NA	NA		56.1088	TRUE	1	1	1	1	1	1	0	NA	1	0	0	0	0	0	0	FALSE	0	1	NA_not a recognized target		P46100-4;P46100;P46100-5;P46100-3;P46100-2;P46100-6	ATRX;	ATRX;	25	2723	0	NA	0.0597421	0.399139	0.0381039	0.398898	0.916001	19.8808
Q9H6S1	AZI2_HUMAN	reviewed	44935	IPI00008255.3	AZI2	NA	NA	28188	NA	NA	NA	NA	NA		50.4052	TRUE	1	1	1	1	1	1	0	NA	0	0	0	0	1	0	0	TRUE	0	1	Staurosporine target kinase interacting protein	This iTSA target was significant in 1 out 3 iTSA assays, but was not orthoganlly validated. But AZI2, also known as NAP1/TBKBP2, interacts with the staurosporine target kinase TBK1 (PubMed:21931631), making this protein a likely off-target event or downstream effect of staurosporine binding.	Q9H6S1;Q9H6S1-3;Q9H6S1-5;Q9H6S1-4;REV__Q53FD0-2;REV__Q53FD0	AZI2;	AZI2;	22	59	3	1	0.299378	6.09542	4.07019	8.03e-07	8.51e-05	19.979
B5MCJ9	B5MCJ9_HUMAN	unreviewed	137658	IPI00004420.7	TRIM66	NA	NA	137658	NA	NA	yes	Atypical	TIF1		NA	TRUE	0	0	0	0	0	1	0	NA	1	0	0	NA	NA	NA	NA	NA	0	1	NA_not a recognized target		NA	NA	NA	NA	NA	NA	NA	NA	NA	NA	NA	NA	NA
Q9NRL2	BAZ1A_HUMAN	reviewed	178702	NA	NA	NA	NA	NA	NA	NA	yes	Atypical	BAZ	NA	48.9761	TRUE	1	1	1	0	1	0	0	NA	1	0	NA	0	0	0	NA	FALSE	0	1	NA_not a recognized target		Q9NRL2;Q9NRL2-2	BAZ1A;	BAZ1A;	25	2305	0	NA	0.0406199	0.48378	0.050909	0.328262	0.889387	20.9665
Q9UIG0	BAZ1B_HUMAN	reviewed	170903	IPI00069817.2	BAZ1B	NA	NA	170903	NA	yes	yes	Atypical	BAZ		54.8265	TRUE	1	1	1	1	1	1	0	NA	1	0	0	0	0	0	0	FALSE	0	1	NA_not a recognized target		Q9UIG0-2;Q9UIG0	BAZ1B;	BAZ1B;	40	5102	0	NA	0.0127567	0.0956234	0.00764435	0.802374	0.982552	22.684
O14874	BCKD_HUMAN	reviewed	46360	IPI00298612.1	BCKDK	NA	NA	46360	yes	yes	yes	Atypical	PDHK	YES	54.1102	TRUE	1	1	1	1	1	1	0	NA	1	0	0	0	0	0	0	FALSE	0	1	NA_not a recognized target		O14874;O14874-2;O14874-3;REV__Q15546	BCKDK;	BCKDK;	57	2392	0	NA	0.0253181	0.465564	0.048359	0.342323	0.894625	21.6137
Q9Y276	BCS1_HUMAN	reviewed	47534	NA	NA	NA	NA	NA	NA	yes	NA	NA	NA	NA	NA	TRUE	1	1	1	1	0	0	0	NA	1	0	NA	NA	0	0	0	FALSE	0	1	NA_not a recognized target		Q9Y276	BCS1L;	BCS1L;	79	4123	0	NA	0.0152841	0.19486	0.0147788	0.638469	0.966543	21.6533
P53004	BIEA_HUMAN	reviewed	33428	IPI00294158.1	BLVRA	NA	NA	33428	NA	NA	yes	Atypical	BLVRA		50.0702	TRUE	1	1	1	1	1	1	0	NA	1	0	0	0	0	0	0	FALSE	0	1	NA_not a recognized target		P53004	BLVRA;	BLVRA;	272	2569	0	NA	-0.026764	0.430736	0.0450904	0.370906	0.901384	25.0671
P11021	BIP_HUMAN	reviewed	72333	IPI00003362.2	HSPA5	NA	NA	72333	NA	yes	NA	NA	NA		55.5383	TRUE	1	1	1	1	1	1	0	NA	1	0	0	0	0	0	0	FALSE	0	1	NA_not a recognized target		P11021	HSPA5;	HSPA5;	3014	1357	0	NA	0.0244091	0.757763	0.0946477	0.174678	0.804178	29.7336
P54132	BLM_HUMAN	reviewed	159000	IPI00004859.1	BLM	NA	NA	159000	NA	yes	NA	NA	NA		51.2882	TRUE	1	1	1	1	1	1	0	NA	1	0	0	0	0	0	0	FALSE	0	1	NA_not a recognized target		P54132	BLM;	BLM;	105	3036	0	NA	-0.0328128	0.343873	0.0301154	0.453031	0.933006	22.3719
Q14692	BMS1_HUMAN	reviewed	145807	IPI00006099.1	BMS1	NA	NA	145807	NA	yes	NA	NA	NA		50.6833	TRUE	1	1	1	0	1	1	0	NA	1	0	0	0	0	0	NA	FALSE	0	1	NA_not a recognized target		Q14692;Q86UR5-2;Q86UR5-8;Q86UR5-7;Q86UR5-6;Q86UR5-5;Q86UR5-3;Q86UR5-4;Q86UR5	BMS1;	BMS1;	34	1140	0	NA	-0.058042	0.852002	0.11336	0.140604	0.770265	19.5168
P50747	BPL1_HUMAN	reviewed	80760	IPI00301907.3	HLCS	NA	NA	80760	NA	yes	NA	NA	NA		52.2484	TRUE	1	1	1	1	1	1	0	NA	1	0	0	0	0	0	0	FALSE	0	1	NA_not a recognized target		P50747	HLCS;	HLCS;	127	5285	0	NA	0.00578014	0.0804576	0.00741413	0.830888	0.983073	23.5138
P25440	BRD2_HUMAN	reviewed	88061	IPI00440502.3	BRD2	NA	NA	92033	NA	NA	yes	Atypical	BRD		50.1982	TRUE	1	1	1	1	1	1	0	NA	1	0	0	0	0	0	0	FALSE	0	1	NA_not a recognized target		P25440;P25440-2;P25440-3;P25440-4	BRD2;	BRD2;	59	2215	0	NA	-0.0291322	0.503895	0.0533103	0.313404	0.884484	22.4173
O14981	BTAF1_HUMAN	reviewed	206887	IPI00024802.1	BTAF1	NA	NA	206887	NA	yes	NA	NA	NA		51.9115	TRUE	1	1	1	1	1	1	0	NA	1	0	0	0	0	0	0	FALSE	0	1	NA_not a recognized target		O14981;O14981-2	BTAF1;	BTAF1;	76	4024	0	NA	0.013973	0.205511	0.0147788	0.623002	0.966543	21.9869
O43683	BUB1_HUMAN	reviewed	122375	IPI00783305.1	BUB1	NA	NA	122375	yes	yes	yes	Other	BUB	YES	51.4663	TRUE	1	1	1	1	1	1	0	NA	1	0	0	0	0	0	0	FALSE	0	1	NA_not a recognized target		O43683-2;O43683;O43683-3	BUB1;	BUB1;	75	1916	0	NA	0.0491749	0.584223	0.0711797	0.260481	0.848829	22.004
O60566	BUB1B_HUMAN	reviewed	119545	IPI00141933.3	BUB1B	NA	NA	119545	yes	yes	yes	Other	BUB	YES	52.0559	TRUE	1	1	1	1	1	1	0	NA	1	0	0	0	0	0	0	FALSE	0	1	NA_not a recognized target		O60566;O60566-3;O60566-2	BUB1B;	BUB1B;	334	2633	0	NA	0.0191183	0.417376	0.0423203	0.382493	0.907151	24.5534
P11586	C1TC_HUMAN	reviewed	101559	IPI00794900.1	MTHFD1	NA	NA	105397	NA	yes	NA	NA	NA		48.6317	TRUE	1	1	1	1	1	1	0	NA	1	0	0	0	0	0	0	FALSE	0	1	NA_not a recognized target		P11586	MTHFD1;	MTHFD1;	647	3227	0	NA	0.0332884	0.314251	0.0270569	0.485008	0.9396	25.7468
Q6UB35	C1TM_HUMAN	reviewed	105790	IPI00291646.2	MTHFD1L	NA	NA	105790	NA	yes	NA	NA	NA		48.7798	TRUE	1	1	1	1	1	1	0	NA	1	0	0	0	0	0	0	FALSE	0	1	NA_not a recognized target		Q6UB35;Q6UB35-2	MTHFD1L;	MTHFD1L;	317	4800	0	NA	0.0122133	0.123466	0.00874945	0.752547	0.980055	24.7945
Q8NCB2	CAMKV_HUMAN	reviewed	54354	IPI00478157.2	CAMKV	NA	NA	54354	yes	yes	yes	CAMK	CAMK-Unique	YES	NA	TRUE	0	0	0	0	0	1	0	NA	1	0	0	NA	NA	NA	NA	NA	0	1	NA_not a recognized target		NA	NA	NA	NA	NA	NA	NA	NA	NA	NA	NA	NA	NA
Q9BRT8	CBWD1_HUMAN	reviewed	44068	IPI00305163.4	CBWD1	NA	NA	44068	NA	yes	NA	NA	NA		NA	TRUE	0	0	0	0	0	1	0	NA	1	0	0	NA	NA	NA	NA	NA	0	1	NA_not a recognized target		NA	NA	NA	NA	NA	NA	NA	NA	NA	NA	NA	NA	NA
Q8IUF1	CBWD2_HUMAN	reviewed	44034	NA	NA	NA	NA	NA	NA	yes	NA	NA	NA	NA	50.0736	TRUE	1	1	1	1	1	0	0	NA	1	0	NA	0	0	0	0	FALSE	0	1	NA_not a recognized target		Q8IUF1;Q9BRT8-2;Q5JTY5-2;Q5RIA9;Q5JTY5;Q4V339;Q5RIA9-3;Q5RIA9-2;REV__Q92186	CBWD2;CBWD1;CBWD3;CBWD5;CBWD6;	CBWD2;	100	1924	0	NA	-0.0287702	0.582993	0.0711797	0.26122	0.848829	22.8617
Q4V339	CBWD6_HUMAN	reviewed	43964	IPI00645737.1	CBWD6	NA	NA	44034	NA	yes	NA	NA	NA		NA	TRUE	0	0	0	0	0	1	0	NA	1	0	0	NA	NA	NA	NA	NA	0	1	NA_not a recognized target		NA	NA	NA	NA	NA	NA	NA	NA	NA	NA	NA	NA	NA
O95067	CCNB2_HUMAN	reviewed	45282	IPI00028266.1	CCNB2	NA	NA	45282	NA	NA	NA	NA	NA		52.295	TRUE	1	1	1	1	1	1	0	NA	0	0	1	0	0	0	0	FALSE	1	1	Staurosporine target kinase interacting protein	This TPP recognized staurosporine target was not statistically significant in any of the 3 iTSA assays that were performed or in the kinobead assay. However, CCNB2 interacts with the staurosporine target kinase, CDK1 (PubMed:21873635).	O95067	CCNB2;	CCNB2;	54	77	2	1	0.203997	4.68891	2.77931	2.05e-05	0.00166221	21.9307
P24863	CCNC_HUMAN	reviewed	33243	IPI00877863.1	CCNC	NA	NA	35416	NA	NA	NA	NA	NA		51.1645	TRUE	0	0	0	0	1	1	0	NA	0	0	1	0	NA	NA	NA	NA	1	1	Unknown	This TPP recognized staurosporine target protein was not kinase and not statistically significant in any of the 3 iTSA assays that were performed or in the kinobead assay.	NA	NA	NA	NA	NA	NA	NA	NA	NA	NA	NA	NA	NA
Q9UQ88	CD11A_HUMAN	reviewed	91362	NA	NA	NA	NA	NA	yes	yes	NA	NA	NA	NA	NA	TRUE	1	1	1	0	1	0	0	NA	1	0	NA	0	0	0	NA	FALSE	0	1	NA_not a recognized target		Q9UQ88-4;Q9UQ88-2;Q9UQ88;Q9UQ88-3;Q9UQ88-10;Q9UQ88-5	CDK11A;	CDK11A;	15	399	0	NA	0.0905079	1.57317	0.378057	0.0267195	0.418739	19.424
P21127	CD11B_HUMAN	reviewed	92620	IPI00215999.1	CDC2L1	NA	NA	92707	yes	yes	yes	CMGC	CDK	YES	NA	TRUE	1	1	1	1	1	1	0	NA	1	0	0	0	0	0	0	FALSE	0	1	NA_not a recognized target		P21127-2;P21127;P21127-8;P21127-3;P21127-9;P21127-6;P21127-10;P21127-12;P21127-4;P21127-5;Q9UQ88-9;Q13882	CDK11B;CDK11A;	CDK11B;	352	733	0	NA	0.0729671	1.15573	0.225327	0.0698667	0.595214	24.6225
Q99741	CDC6_HUMAN	reviewed	62720	NA	NA	NA	NA	NA	NA	yes	NA	NA	NA	NA	47.2974	FALSE	0	0	0	0	1	0	0	NA	1	0	NA	0	NA	NA	NA	NA	0	1	NA_not a recognized target		NA	NA	NA	NA	NA	NA	NA	NA	NA	NA	NA	NA	NA
O00311	CDC7_HUMAN	reviewed	63888	IPI00448121.1	CDC7	NA	NA	63888	yes	yes	yes	Other	CDC7	YES	50.9859	TRUE	1	1	1	1	1	1	0	NA	1	0	0	0	0	0	0	FALSE	0	1	NA_not a recognized target		O00311	CDC7;	CDC7;	32	5689	0	NA	-0.00350579	0.0462349	0.0051824	0.899011	0.988138	21.5431
Q14004	CDK13_HUMAN	reviewed	164923	IPI00456970.1	CDC2L5	NA	NA	164923	yes	yes	yes	CMGC	CDK	YES	50.7241	TRUE	1	1	1	1	1	1	0	NA	1	0	0	0	0	0	0	FALSE	0	1	NA_not a recognized target		Q14004-2;Q14004	CDK13;	CDK13;	20	289	0	NA	-0.0984448	1.83977	0.504583	0.0144619	0.312908	19.7702
Q9BWU1	CDK19_HUMAN	reviewed	56802	IPI00250316.1	CDC2L6	NA	NA	56802	yes	yes	yes	CMGC	CDK	YES	52.5723	TRUE	0	0	0	0	1	1	0	NA	1	0	0	0	NA	NA	NA	NA	0	1	NA_not a recognized target		NA	NA	NA	NA	NA	NA	NA	NA	NA	NA	NA	NA	NA
P42773	CDN2C_HUMAN	reviewed	18127	IPI00001564.1	CDKN2C	NA	NA	18127	yes	NA	NA	NA	NA		55.6709	TRUE	1	1	1	1	1	1	0	NA	1	0	0	0	0	0	0	FALSE	0	1	NA_not a recognized target		P42773	CDKN2C;	CDKN2C;	86	2547	0	NA	0.0739769	0.43333	0.0450904	0.368697	0.901384	21.6809
Q02224	CENPE_HUMAN	reviewed	316415	IPI00296365.4	CENPE	NA	NA	316415	NA	yes	NA	NA	NA		50.8311	TRUE	1	1	1	1	1	1	0	NA	1	0	0	0	0	0	0	FALSE	0	1	NA_not a recognized target		Q02224;Q02224-2;Q02224-3	CENPE;	CENPE;	377	6181	0	NA	0.000278147	0.00543552	0.000405831	0.987562	0.999066	24.7284
Q9Y5P4	CERT_HUMAN	reviewed	70835	IPI00657692.1	COL4A3BP	NA	NA	83708	NA	NA	yes	Atypical	Col4A3BP		52.755	TRUE	1	1	1	1	1	1	0	NA	1	0	0	0	0	0	0	FALSE	0	1	NA_not a recognized target		Q9Y5P4;Q9Y5P4-3;Q9Y5P4-2	COL4A3BP;	COL4A3BP;	278	344	0	NA	-0.0613287	1.68105	0.421523	0.0208424	0.378858	24.5082
P61604	CH10_HUMAN	reviewed	10932	IPI00220362.5	HSPE1	NA	NA	10932	NA	yes	NA	NA	NA		63.8468	TRUE	1	1	1	1	1	1	0	NA	1	0	0	0	0	0	0	FALSE	0	1	NA_not a recognized target		P61604	HSPE1;	HSPE1;	1078	1837	0	NA	0.0348147	0.604761	0.0729957	0.24845	0.845287	29.8246
P10809	CH60_HUMAN	reviewed	61055	IPI00784154.1	HSPD1	NA	NA	61055	NA	yes	NA	NA	NA		50.7523	TRUE	1	1	1	1	1	1	0	NA	1	0	0	0	0	0	0	FALSE	0	1	NA_not a recognized target		P10809;P10809-2	HSPD1;	HSPD1;	4332	2277	0	NA	0.0172055	0.489647	0.0513172	0.323857	0.888552	30.271
Q86WJ1	CHD1L_HUMAN	reviewed	101000	IPI00329088.4	CHD1L	NA	NA	101000	NA	yes	NA	NA	NA		47.2099	TRUE	1	1	1	1	1	1	0	NA	1	0	0	0	0	0	0	FALSE	0	1	NA_not a recognized target		Q86WJ1;Q86WJ1-4;Q86WJ1-2;Q86WJ1-3;Q86WJ1-5;REV__P22307-5	CHD1L;	CHD1L;	67	5155	0	NA	-0.00771815	0.0911358	0.00764435	0.810707	0.982552	22.4387
Q12873	CHD3_HUMAN	reviewed	226592	NA	NA	NA	NA	NA	NA	yes	NA	NA	NA	NA	50.8245	FALSE	0	0	0	0	1	0	0	NA	1	0	NA	0	NA	NA	NA	NA	0	1	NA_not a recognized target		NA	NA	NA	NA	NA	NA	NA	NA	NA	NA	NA	NA	NA
Q14839	CHD4_HUMAN	reviewed	218005	IPI00455210.1	CHD4	NA	NA	220834	NA	yes	NA	NA	NA		50.8271	TRUE	1	1	1	1	1	1	0	NA	1	0	0	0	0	0	0	FALSE	0	1	NA_not a recognized target		Q14839;Q14839-2;REV__Q14839;REV__Q14839-2;Q53H76-4;Q53H76-2;Q53H76-3;Q53H76	CHD4;	CHD4;	999	4115	0	NA	-0.0157227	0.195757	0.0147788	0.637152	0.966543	26.9392
Q8TD26	CHD6_HUMAN	reviewed	305412	NA	NA	NA	NA	NA	NA	yes	NA	NA	NA	NA	48.1478	FALSE	0	0	0	0	1	0	0	NA	1	0	NA	0	NA	NA	NA	NA	0	1	NA_not a recognized target		NA	NA	NA	NA	NA	NA	NA	NA	NA	NA	NA	NA	NA
Q9P2D1	CHD7_HUMAN	reviewed	335927	IPI00794880.1	CHD7	NA	NA	335927	NA	yes	NA	NA	NA		49.5932	TRUE	1	1	1	1	1	1	0	NA	1	0	0	0	0	0	0	FALSE	0	1	NA_not a recognized target		Q9P2D1;Q9P2D1-3;Q9P2D1-2;Q9P2D1-4	CHD7;	CHD7;	64	5842	0	NA	-0.00320076	0.0320071	0.00260188	0.928951	0.994027	21.7525
Q9HCK8	CHD8_HUMAN	reviewed	290519	IPI00719073.1	CHD8	NA	NA	276277	NA	yes	NA	NA	NA		49.3483	TRUE	1	1	1	1	1	1	0	NA	1	0	0	0	0	0	0	FALSE	0	1	NA_not a recognized target		Q9HCK8;Q9HCK8-2	CHD8;	CHD8;	52	4399	0	NA	-0.0140174	0.164866	0.0129705	0.684123	0.970576	21.7154
Q3L8U1	CHD9_HUMAN	reviewed	326022	NA	NA	NA	NA	NA	NA	yes	NA	NA	NA	NA	50.2105	FALSE	0	0	0	0	1	0	0	NA	1	0	NA	0	NA	NA	NA	NA	0	1	NA_not a recognized target		NA	NA	NA	NA	NA	NA	NA	NA	NA	NA	NA	NA	NA
P35790	CHKA_HUMAN	reviewed	52249	IPI00409761.1	CHKA	NA	NA	52202	yes	yes	NA	NA	NA		55.1011	TRUE	1	1	1	1	1	1	0	NA	1	0	0	0	0	0	0	FALSE	0	1	NA_not a recognized target		P35790;P35790-2	CHKA;	CHKA;	28	5534	0	NA	-0.00401984	0.0587252	0.00567589	0.873524	0.987016	20.6159
Q9Y259	CHKB_HUMAN	reviewed	45271	IPI00031758.3	CHKB	NA	NA	45271	yes	yes	NA	NA	NA		56.6654	TRUE	1	1	1	1	1	1	0	NA	1	0	0	0	0	0	0	FALSE	0	1	NA_not a recognized target		Q9Y259;Q9Y259-2	CHKB;	CHKB;	30	2334	0	NA	-0.17898	0.478144	0.0506168	0.332549	0.889986	19.1849
Q9UHD1	CHRD1_HUMAN	reviewed	37490	IPI00015897.2	CHORDC1	NA	NA	37490	NA	yes	NA	NA	NA		54.5878	TRUE	1	1	1	1	1	1	0	NA	1	0	0	0	0	0	0	FALSE	0	1	NA_not a recognized target		Q9UHD1;Q9UHD1-2;Q9BX84-6;Q9BX84-5	CHORDC1;	CHORDC1;	649	822	0	NA	-0.0338687	1.07739	0.196175	0.0836774	0.636539	26.5238
P51790	CLCN3_HUMAN	reviewed	90966	NA	NA	NA	NA	NA	NA	yes	NA	NA	NA	NA	NA	TRUE	1	1	1	1	0	0	0	NA	1	0	NA	NA	0	0	0	FALSE	0	1	NA_not a recognized target		P51790-4;P51790;P51790-5;P51790-2;P51793-2	CLCN3;	CLCN3;	36	2759	0	NA	0.0265745	0.391864	0.0366411	0.405636	0.919092	21.4153
P51795	CLCN5_HUMAN	reviewed	83147	IPI00816067.2	CLCN5	NA	NA	90785	NA	yes	NA	NA	NA		NA	TRUE	0	0	0	0	0	1	0	NA	1	0	0	NA	NA	NA	NA	NA	0	1	NA_not a recognized target		NA	NA	NA	NA	NA	NA	NA	NA	NA	NA	NA	NA	NA
P51798	CLCN7_HUMAN	reviewed	88679	NA	NA	NA	NA	NA	NA	yes	NA	NA	NA	NA	NA	TRUE	1	1	1	1	0	0	0	NA	1	0	NA	NA	0	0	0	FALSE	0	1	NA_not a recognized target		P51798-2;P51798	CLCN7;	CLCN7;	32	1809	0	NA	0.0621743	0.612353	0.0741241	0.244144	0.843094	19.4711
P49761	CLK3_HUMAN	reviewed	73515	NA	NA	NA	NA	NA	yes	yes	yes	CMGC	CLK	NA	48.8066	TRUE	1	1	0	0	1	0	0	NA	1	0	NA	0	0	NA	NA	FALSE	0	1	NA_not a recognized target		P49761-3;P49761-1;P49761	CLK3;	CLK3;	3	2101	0	NA	-0.0705229	0.535089	0.0614603	0.291683	0.86804	16.8478
Q92989	CLP1_HUMAN	reviewed	47646	IPI00024381.1	CLP1	NA	NA	47646	NA	yes	NA	NA	NA		50.9825	TRUE	1	1	1	1	1	1	0	NA	1	0	0	0	0	0	0	FALSE	0	1	NA_not a recognized target		Q92989;Q92989-2;REV__Q96RU3-4	CLP1;	CLP1;	56	1401	0	NA	-0.0312655	0.740818	0.0926089	0.181628	0.807962	22.1739
Q9H078	CLPB_HUMAN	reviewed	78729	IPI00006615.3	CLPB	NA	NA	78729	NA	yes	NA	NA	NA		51.4249	TRUE	1	1	1	1	1	1	0	NA	1	0	0	0	0	0	0	FALSE	0	1	NA_not a recognized target		Q9H078-2;Q9H078;Q9H078-4;Q9H078-5;Q9H078-3;P19429;P30499	CLPB;	CLPB;	212	1380	0	NA	-0.0329311	0.748997	0.0931207	0.178239	0.807011	24.2424
O76031	CLPX_HUMAN	reviewed	69224	IPI00008728.1	CLPX	NA	NA	69224	NA	yes	NA	NA	NA		49.7366	TRUE	1	1	1	1	1	1	0	NA	1	0	0	0	0	0	0	FALSE	0	1	NA_not a recognized target		O76031	CLPX;	CLPX;	311	4033	0	NA	0.0138227	0.204537	0.0147788	0.624401	0.966543	24.527
Q5EBM0	CMPK2_HUMAN	reviewed	49448	IPI00410404.3	CMPK2	NA	NA	49376	yes	yes	NA	NA	NA		52.1968	TRUE	1	1	1	1	1	1	0	NA	1	0	0	0	0	0	0	FALSE	0	1	NA_not a recognized target		Q5EBM0;Q5EBM0-4;Q5EBM0-3;Q5EBM0-2	CMPK2;	CMPK2;	41	5254	0	NA	0.00588038	0.0831147	0.00764435	0.82582	0.982552	21.7023
Q8N3K9	CMYA5_HUMAN	reviewed	449211	NA	NA	NA	NA	NA	NA	NA	NA	NA	NA	NA	50.7002	FALSE	0	0	0	0	1	0	0	NA	0	0	NA	1	NA	NA	NA	NA	1	1	Unknown	This protein was only identified in the Webb_TPP assay.	NA	NA	NA	NA	NA	NA	NA	NA	NA	NA	NA	NA	NA
Q13057	COASY_HUMAN	reviewed	62329	IPI00909064.1	COASY	NA	NA	65339	NA	yes	NA	NA	NA		48.6177	TRUE	1	1	1	1	1	1	0	NA	1	0	0	0	0	0	0	FALSE	0	1	NA_not a recognized target		Q13057;Q13057-2	COASY;	COASY;	160	3834	0	NA	0.01928	0.228442	0.0164779	0.59096	0.962769	23.2239
Q96D53	COQ8B_HUMAN	reviewed	60069	IPI00647707.3	ADCK4	NA	NA	60069	yes	yes	yes	Atypical	ABC1	YES	NA	TRUE	1	1	0	0	0	1	0	NA	1	0	0	NA	0	NA	NA	FALSE	0	1	NA_not a recognized target		Q96D53-2;Q96D53	ADCK4;	ADCK4;	4	1807	0	NA	-0.103271	0.613267	0.0741369	0.243631	0.843069	16.5531
Q17RY0	CPEB4_HUMAN	reviewed	80152	IPI00375652.5	CPEB4	NA	NA	80152	NA	NA	NA	NA	NA		51.9512	TRUE	1	1	1	1	1	1	0	NA	0	0	0	1	0	0	0	FALSE	1	1	Unknown	This protein was only identified in the Webb_TPP assay.	Q17RY0-2;Q17RY0;Q17RY0-3	CPEB4;	CPEB4;	56	2527	0	NA	-0.0218817	0.438656	0.0452635	0.364203	0.901024	21.9967
P31327	CPSM_HUMAN	reviewed	164939	IPI00889534.1	CPS1	NA	NA	165650	NA	yes	NA	NA	NA		50.8843	TRUE	1	1	1	0	1	1	0	NA	1	0	0	0	0	0	NA	FALSE	0	1	NA_not a recognized target		P31327;P31327-3;P31327-2	CPS1;	CPS1;	23	3007	0	NA	-0.0279753	0.347604	0.0302025	0.449154	0.932819	20.1133
P67870	CSK2B_HUMAN	reviewed	24942	NA	NA	NA	NA	NA	yes	NA	NA	NA	NA	NA	51.4843	TRUE	1	1	1	1	1	0	0	NA	1	0	NA	0	0	0	0	FALSE	0	1	NA_not a recognized target		P67870	CSNK2B;	CSNK2B;	232	159	0	NA	0.216403	2.41192	0.819001	0.00387332	0.151705	24.8053
O14936	CSKP_HUMAN	reviewed	105123	NA	NA	NA	NA	NA	yes	yes	yes	CAMK	CASK	NA	55.8229	TRUE	1	1	0	0	1	0	0	NA	1	0	NA	0	0	NA	NA	FALSE	0	1	NA_not a recognized target		O14936-3;O14936;O14936-4;O14936-6;O14936-2;O14936-5	CASK;	CASK;	12	5447	0	NA	0.0516005	0.066918	0.00725391	0.8572	0.983436	20.3694
Q8WVB6	CTF18_HUMAN	reviewed	107383	IPI00178203.1	CHTF18	NA	NA	129354	NA	yes	NA	NA	NA		47.829	TRUE	1	1	1	0	1	1	0	NA	1	0	0	0	0	0	NA	FALSE	0	1	NA_not a recognized target		Q8WVB6;Q8WVB6-2;Q8WVB6-3	CHTF18;	CHTF18;	25	3093	0	NA	0.0300295	0.334758	0.0290499	0.462638	0.935298	20.8406
Q8IWT3	CUL9_HUMAN	reviewed	281229	IPI00293200.3	CUL9	NA	NA	281328	NA	yes	NA	NA	NA		NA	TRUE	0	0	0	0	0	1	0	NA	1	0	0	NA	NA	NA	NA	NA	0	1	NA_not a recognized target		NA	NA	NA	NA	NA	NA	NA	NA	NA	NA	NA	NA	NA
Q5D0E6	DALD3_HUMAN	reviewed	59363	IPI00385311.6	DALRD3	NA	NA	59391	NA	yes	NA	NA	NA		NA	TRUE	0	0	0	0	0	1	0	NA	1	0	0	NA	NA	NA	NA	NA	0	1	NA_not a recognized target		NA	NA	NA	NA	NA	NA	NA	NA	NA	NA	NA	NA	NA
P53355	DAPK1_HUMAN	reviewed	160046	IPI00021250.3	DAPK1	NA	NA	162766	yes	yes	yes	CAMK	DAPK	YES	48.7168	TRUE	0	0	0	0	1	1	0	NA	1	0	0	0	NA	NA	NA	NA	0	1	NA_not a recognized target		NA	NA	NA	NA	NA	NA	NA	NA	NA	NA	NA	NA	NA
Q9UIK4	DAPK2_HUMAN	reviewed	42898	IPI00033388.1	DAPK2	NA	NA	42898	yes	yes	yes	CAMK	DAPK	YES	46.8735	TRUE	0	0	0	0	1	1	0	NA	1	0	0	0	NA	NA	NA	NA	0	1	NA_not a recognized target		NA	NA	NA	NA	NA	NA	NA	NA	NA	NA	NA	NA	NA
Q9Y6G9	DC1L1_HUMAN	reviewed	56579	IPI00007675.6	DYNC1LI1	NA	NA	56579	NA	yes	NA	NA	NA		53.3926	TRUE	1	1	1	1	1	1	0	NA	1	0	0	0	0	0	0	FALSE	0	1	NA_not a recognized target		Q9Y6G9	DYNC1LI1;	DYNC1LI1;	563	5225	0	NA	0.00459864	0.0851276	0.00764435	0.822001	0.982552	25.6694
O43237	DC1L2_HUMAN	reviewed	54099	IPI00011592.3	DYNC1LI2	NA	NA	54099	NA	yes	NA	NA	NA		52.2292	TRUE	1	1	1	1	1	1	0	NA	1	0	0	0	0	0	0	FALSE	0	1	NA_not a recognized target		O43237;O43237-2	DYNC1LI2;	DYNC1LI2;	82	3732	0	NA	-0.0138994	0.240964	0.0172733	0.574164	0.961007	21.9364
Q9Y4B6	DCAF1_HUMAN	reviewed	169007	IPI00329528.11	VPRBP	NA	NA	168936	NA	yes	NA	NA	NA		52.7613	TRUE	1	1	1	1	1	1	0	NA	1	0	0	0	0	0	0	FALSE	0	1	NA_not a recognized target		Q9Y4B6;Q9Y4B6-2;Q9Y4B6-3;REV__Q9HCM2-2;REV__Q9HCM2-3;REV__O75051-2;REV__Q9HCM2;REV__O75051	VPRBP;	VPRBP;	158	4222	0	NA	-0.0084301	0.18375	0.0139663	0.655014	0.968353	24.0462
P61962	DCAF7_HUMAN	reviewed	38926	IPI00006754.1	WDR68	NA	NA	38926	NA	NA	NA	NA	NA		51.9488	TRUE	1	1	1	1	1	1	0	NA	0	0	0	0	0	0	1	TRUE	0	1	Staurosporine target kinase interacting protein	This iTSA target was significant in 1 out 3 iTSA assays, but was not orthoganlly validated. But DCAF7 (HAN11/WDR68) interacts with to the staurosporine target kinase DRYK1A (PubMed:14593110), making this protein a likely off-target event or downstream effect of staurosporine binding.	P61962;P61962-2	DCAF7;	DCAF7;	155	1698	0	NA	0.0251443	0.639315	0.0761988	0.229448	0.839076	23.6203
Q8WVC6	DCAKD_HUMAN	reviewed	26550	NA	NA	NA	NA	NA	NA	yes	NA	NA	NA	NA	NA	TRUE	1	1	0	1	0	0	0	NA	1	0	NA	NA	0	NA	0	FALSE	0	1	NA_not a recognized target		Q8WVC6;Q8WVC6-2	DCAKD;	DCAKD;	11	5505	0	NA	0.00563744	0.0613034	0.006151	0.868354	0.985937	20.2893
P27707	DCK_HUMAN	reviewed	30519	IPI00020454.1	DCK	NA	NA	30519	NA	yes	NA	NA	NA		56.2612	TRUE	1	1	1	1	1	1	0	NA	1	0	0	0	0	0	0	FALSE	0	1	NA_not a recognized target		P27707	DCK;	DCK;	229	715	0	NA	-0.051805	1.17326	0.231482	0.0671021	0.586838	24.4781
Q9NUU7	DD19A_HUMAN	reviewed	53975	IPI00008943.3	DDX19A	NA	NA	53975	NA	yes	NA	NA	NA		51.3712	TRUE	1	1	1	1	1	1	0	NA	1	0	0	0	0	0	0	FALSE	0	1	NA_not a recognized target		Q9NUU7	DDX19A;	DDX19A;	574	3966	0	NA	-0.00779572	0.213863	0.0163052	0.611135	0.963152	26.8139
Q9UMR2	DD19B_HUMAN	reviewed	53927	NA	NA	NA	NA	NA	NA	yes	NA	NA	NA	NA	51.3891	TRUE	1	1	1	1	1	0	0	NA	1	0	NA	0	0	0	0	FALSE	0	1	NA_not a recognized target		Q9UMR2;Q9UMR2-2;Q9UMR2-4;Q9UMR2-3	DDX19B;	DDX19B;	52	1285	0	NA	-0.0566888	0.786396	0.0993218	0.163532	0.79557	20.1037
Q92499	DDX1_HUMAN	reviewed	82432	IPI00293655.3	DDX1	NA	NA	82432	NA	yes	NA	NA	NA		50.8422	TRUE	1	1	1	1	1	1	0	NA	1	0	0	0	0	0	0	FALSE	0	1	NA_not a recognized target		Q92499;Q92499-3;Q92499-2	DDX1;	DDX1;	736	5428	0	NA	-0.00352895	0.0683754	0.00725391	0.854328	0.983436	27.1417
Q13206	DDX10_HUMAN	reviewed	100888	IPI00297900.4	DDX10	NA	NA	100888	NA	yes	NA	NA	NA		50.4597	TRUE	1	0	1	1	1	0	0	NA	1	0	0	0	NA	0	0	FALSE	0	1	NA_not a recognized target		NA	NA	NA	NA	NA	NA	NA	NA	NA	NA	NA	NA	NA
Q96FC9	DDX11_HUMAN	reviewed	108313	IPI00872853.1	DDX11	NA	NA	101685	NA	yes	NA	NA	NA		50.3576	TRUE	1	1	0	0	1	1	0	NA	1	0	0	0	0	NA	NA	FALSE	0	1	NA_not a recognized target		Q96FC9-3;Q96FC9-2;Q96FC9-4;Q96FC9	DDX11;	DDX11;	20	4650	0	NA	0.0116257	0.140444	0.011966	0.723696	0.972823	19.8846
Q92841	DDX17_HUMAN	reviewed	80272	IPI00023785.6	DDX17	NA	NA	80272	NA	yes	NA	NA	NA		49.8346	TRUE	1	1	1	1	1	1	0	NA	1	0	0	0	0	0	0	FALSE	0	1	NA_not a recognized target		Q92841;Q92841-1;Q92841-2;REV__Q52LJ0-2	DDX17;	DDX17;	422	1895	0	NA	-0.0208064	0.588136	0.0712423	0.258145	0.848707	25.8877
Q9NVP1	DDX18_HUMAN	reviewed	75407	IPI00301323.1	DDX18	NA	NA	75407	NA	yes	NA	NA	NA		50.2287	TRUE	1	1	0	1	1	1	0	NA	1	0	0	0	0	NA	0	FALSE	0	1	NA_not a recognized target		Q9NVP1	DDX18;	DDX18;	59	2678	0	NA	0.0480801	0.409461	0.0413905	0.389529	0.909096	18.4935
Q9UHI6	DDX20_HUMAN	reviewed	92241	IPI00005904.3	DDX20	NA	NA	92241	NA	yes	NA	NA	NA		48.7521	TRUE	1	1	1	1	1	1	0	NA	1	0	0	0	0	0	0	FALSE	0	1	NA_not a recognized target		Q9UHI6;Q9UHI6-2	DDX20;	DDX20;	112	4161	0	NA	0.0194329	0.190971	0.0140808	0.644212	0.968098	23.1037
Q9NR30	DDX21_HUMAN	reviewed	87344	IPI00015953.3	DDX21	NA	NA	87344	NA	yes	NA	NA	NA		47.1906	TRUE	1	1	1	1	1	1	0	NA	1	0	0	0	0	0	0	FALSE	0	1	NA_not a recognized target		Q9NR30;Q9NR30-2	DDX21;	DDX21;	485	3839	0	NA	0.0236392	0.227764	0.0164779	0.591883	0.962769	24.5358
Q9BUQ8	DDX23_HUMAN	reviewed	95583	IPI00006725.2	DDX23	NA	NA	95583	NA	yes	NA	NA	NA		50.4209	TRUE	1	1	1	1	1	1	0	NA	1	0	0	0	0	0	0	FALSE	0	1	NA_not a recognized target		Q9BUQ8;Q9BUQ8-2;REV__Q2TAA8-2	DDX23;	DDX23;	373	2333	0	NA	-0.0185554	0.478275	0.0506168	0.332449	0.889986	26.294
Q9GZR7	DDX24_HUMAN	reviewed	96332	IPI00006987.1	DDX24	NA	NA	96332	NA	yes	NA	NA	NA		49.3846	TRUE	1	1	1	1	1	1	0	NA	1	0	0	0	0	0	0	FALSE	0	1	NA_not a recognized target		Q9GZR7;Q9GZR7-2	DDX24;	DDX24;	29	4395	0	NA	0.0194254	0.165544	0.0129705	0.683056	0.970576	18.4703
Q96GQ7	DDX27_HUMAN	reviewed	89835	IPI00293078.1	DDX27	NA	NA	89835	NA	yes	NA	NA	NA		47.3279	TRUE	1	1	1	1	1	1	0	NA	1	0	0	0	0	0	0	FALSE	0	1	NA_not a recognized target		Q96GQ7	DDX27;	DDX27;	48	3910	0	NA	-0.035359	0.219859	0.0163052	0.602756	0.963152	20.0891
Q9NUL7	DDX28_HUMAN	reviewed	59581	NA	NA	NA	NA	NA	NA	yes	NA	NA	NA	NA	47.6183	TRUE	1	1	0	0	1	0	0	NA	1	0	NA	0	0	NA	NA	FALSE	0	1	NA_not a recognized target		Q9NUL7	DDX28;	DDX28;	6	2285	0	NA	0.0938774	0.488519	0.0513172	0.324699	0.888552	20.258
O00571	DDX3X_HUMAN	reviewed	73243	IPI00215637.5	DDX3X	NA	NA	73243	NA	yes	NA	NA	NA		49.6007	TRUE	1	1	1	1	1	1	0	NA	1	0	0	0	0	0	0	FALSE	0	1	NA_not a recognized target		O00571;O00571-2;Q9NQI0-3;Q9NQI0-2;Q9NQI0-4;Q9NQI0	DDX3X;	DDX3X;	362	5693	0	NA	-0.00655556	0.0455214	0.00494984	0.900489	0.988667	25.5925
Q9UJV9	DDX41_HUMAN	reviewed	69838	IPI00007208.4	DDX41	NA	NA	69838	NA	yes	NA	NA	NA		50.1426	TRUE	1	1	1	1	1	1	0	NA	1	0	0	0	0	0	0	FALSE	0	1	NA_not a recognized target		Q9UJV9	DDX41;	DDX41;	96	4133	0	NA	0.0160681	0.194096	0.0147788	0.639593	0.966543	23.0147
Q86XP3	DDX42_HUMAN	reviewed	102975	IPI00409671.3	DDX42	NA	NA	102975	NA	yes	NA	NA	NA		49.542	TRUE	1	1	1	1	1	1	0	NA	1	0	0	0	0	0	0	FALSE	0	1	NA_not a recognized target		Q86XP3;Q86XP3-2	DDX42;	DDX42;	487	3557	0	NA	-0.0167945	0.264282	0.0196681	0.544149	0.955723	25.6675
Q7L014	DDX46_HUMAN	reviewed	117362	IPI00329791.9	DDX46	NA	NA	117471	NA	yes	NA	NA	NA		50.2363	TRUE	1	1	1	1	1	1	0	NA	1	0	0	0	0	0	0	FALSE	0	1	NA_not a recognized target		Q7L014;Q2TAC6-3;Q2TAC6-2;Q2TAC6	DDX46;	DDX46;	787	5676	0	NA	-0.00307905	0.0470376	0.005253	0.897351	0.987977	26.7521
Q9H0S4	DDX47_HUMAN	reviewed	50647	IPI00023972.5	DDX47	NA	NA	50647	NA	yes	NA	NA	NA		50.9303	TRUE	1	1	1	0	1	1	0	NA	1	0	0	0	0	0	NA	FALSE	0	1	NA_not a recognized target		Q9H0S4-2;Q9H0S4	DDX47;	DDX47;	14	2702	0	NA	-0.0660741	0.404276	0.039873	0.394207	0.912277	19.9532
Q9Y6V7	DDX49_HUMAN	reviewed	54226	IPI00003739.5	DDX49	NA	NA	54226	NA	yes	NA	NA	NA		50.5886	TRUE	1	1	0	0	1	1	0	NA	1	0	0	0	0	NA	NA	FALSE	0	1	NA_not a recognized target		Q9Y6V7;Q9Y6V7-2	DDX49;	DDX49;	23	658	0	NA	-0.0447786	1.21467	0.239176	0.0609999	0.576533	21.0051
P17844	DDX5_HUMAN	reviewed	69148	IPI00017617.1	DDX5	NA	NA	69148	NA	yes	NA	NA	NA		49.2997	TRUE	1	1	1	1	1	1	0	NA	1	0	0	0	0	0	0	FALSE	0	1	NA_not a recognized target		P17844;P17844-2	DDX5;	DDX5;	666	1063	0	NA	-0.0383571	0.896606	0.127051	0.12688	0.746361	27.1119
Q9BQ39	DDX50_HUMAN	reviewed	82565	IPI00031554.1	DDX50	NA	NA	82565	NA	yes	NA	NA	NA		49.4887	TRUE	1	1	1	1	1	1	0	NA	1	0	0	0	0	0	0	FALSE	0	1	NA_not a recognized target		Q9BQ39	DDX50;	DDX50;	36	2028	0	NA	0.0339161	0.551892	0.0630307	0.280613	0.864907	20.9435
Q8N8A6	DDX51_HUMAN	reviewed	72457	NA	NA	NA	NA	NA	NA	yes	NA	NA	NA	NA	51.1649	TRUE	1	1	1	0	1	0	0	NA	1	0	NA	0	0	0	NA	FALSE	0	1	NA_not a recognized target		Q8N8A6	DDX51;	DDX51;	12	3891	0	NA	-0.0442892	0.222003	0.0163052	0.599787	0.963152	17.1068
Q9Y2R4	DDX52_HUMAN	reviewed	67498	NA	NA	NA	NA	NA	NA	yes	NA	NA	NA	NA	58.1485	FALSE	0	0	0	0	1	0	0	NA	1	0	NA	0	NA	NA	NA	NA	0	1	NA_not a recognized target		NA	NA	NA	NA	NA	NA	NA	NA	NA	NA	NA	NA	NA
Q8TDD1	DDX54_HUMAN	reviewed	98595	IPI00152510.4	DDX54	NA	NA	98666	NA	yes	NA	NA	NA		NA	TRUE	1	1	1	1	0	1	0	NA	1	0	0	NA	0	0	0	FALSE	0	1	NA_not a recognized target		Q8TDD1;Q8TDD1-2	DDX54;	DDX54;	29	1259	0	NA	0.0957192	0.799173	0.103111	0.158791	0.788659	18.6913
Q8NHQ9	DDX55_HUMAN	reviewed	68547	IPI00185361.5	DDX55	NA	NA	68489	NA	yes	NA	NA	NA		48.586	TRUE	0	0	0	0	1	1	0	NA	1	0	0	0	NA	NA	NA	NA	0	1	NA_not a recognized target		NA	NA	NA	NA	NA	NA	NA	NA	NA	NA	NA	NA	NA
Q9NY93	DDX56_HUMAN	reviewed	61590	IPI00302281.1	DDX56	NA	NA	61590	NA	yes	NA	NA	NA		49.7137	TRUE	1	1	1	0	1	1	0	NA	1	0	0	0	0	0	NA	FALSE	0	1	NA_not a recognized target		Q9NY93-2;Q9NY93	DDX56;	DDX56;	23	3060	0	NA	-0.051572	0.339412	0.0291969	0.457707	0.934982	20.7478
O95786	DDX58_HUMAN	reviewed	106600	IPI00654731.1	DDX58	NA	NA	106600	NA	yes	NA	NA	NA		NA	TRUE	0	0	0	0	0	1	0	NA	1	0	0	NA	NA	NA	NA	NA	0	1	NA_not a recognized target		NA	NA	NA	NA	NA	NA	NA	NA	NA	NA	NA	NA	NA
Q5T1V6	DDX59_HUMAN	reviewed	68810	IPI00217157.5	DDX59	NA	NA	64572	NA	yes	NA	NA	NA		52.2005	TRUE	1	1	1	1	1	1	0	NA	1	0	0	0	0	0	0	FALSE	0	1	NA_not a recognized target		Q5T1V6;Q5T1V6-2	DDX59;	DDX59;	74	3758	0	NA	-0.0218921	0.238008	0.0172733	0.578085	0.961007	22.3358
P26196	DDX6_HUMAN	reviewed	54417	IPI00030320.4	DDX6	NA	NA	54417	NA	yes	NA	NA	NA		52.8355	TRUE	1	1	1	1	1	1	0	NA	1	0	0	0	0	0	0	FALSE	0	1	NA_not a recognized target		P26196	DDX6;	DDX6;	441	578	0	NA	-0.0549112	1.29227	0.261398	0.051019	0.547775	25.485
P23743	DGKA_HUMAN	reviewed	82630	IPI00333143.3	DGKA	NA	NA	43948	yes	yes	NA	NA	NA		47.6984	TRUE	0	0	0	0	1	1	0	NA	1	0	0	0	NA	NA	NA	NA	0	1	NA_not a recognized target		NA	NA	NA	NA	NA	NA	NA	NA	NA	NA	NA	NA	NA
Q86XP1	DGKH_HUMAN	reviewed	134866	IPI00745381.2	DGKH	NA	NA	134866	yes	yes	NA	NA	NA		50.4258	TRUE	0	0	0	0	1	1	0	NA	1	0	0	0	NA	NA	NA	NA	0	1	NA_not a recognized target		NA	NA	NA	NA	NA	NA	NA	NA	NA	NA	NA	NA	NA
P52824	DGKQ_HUMAN	reviewed	101155	IPI00005565.1	DGKQ	NA	NA	101403	yes	yes	NA	NA	NA		49.5903	TRUE	0	0	0	0	1	1	0	NA	1	0	0	0	NA	NA	NA	NA	0	1	NA_not a recognized target		NA	NA	NA	NA	NA	NA	NA	NA	NA	NA	NA	NA	NA
Q13574	DGKZ_HUMAN	reviewed	124128	IPI00013835.4	DGKZ	NA	NA	104109	yes	yes	NA	NA	NA		50.85	TRUE	1	1	1	0	1	1	0	NA	1	0	0	0	0	0	NA	FALSE	0	1	NA_not a recognized target		Q13574-2;Q13574-4;Q13574-7;Q13574-3;Q13574;Q13574-6;Q13574-5	DGKZ;	DGKZ;	32	1633	0	NA	-0.0486193	0.656226	0.0761988	0.220686	0.839076	22.2022
Q16854	DGUOK_HUMAN	reviewed	32056	IPI00004461.2	DGUOK	NA	NA	32056	NA	yes	NA	NA	NA		64.2104	TRUE	1	1	1	1	1	1	0	NA	1	0	0	0	0	0	0	FALSE	0	1	NA_not a recognized target		Q16854;Q16854-2;Q16854-3;Q16854-5;Q16854-4;REV__Q9Y5R8;REV__O75764-2;REV__O75764;REV__O95171-3;REV__O95171-2;REV__O95171;Q16854-6	DGUOK;	DGUOK;	71	4713	0	NA	0.0152076	0.132767	0.0100353	0.736603	0.977158	21.778
P00367	DHE3_HUMAN	reviewed	61398	IPI00016801.1	GLUD1	NA	NA	61398	NA	yes	NA	NA	NA		53.5154	TRUE	1	1	1	1	1	1	0	NA	1	0	0	0	0	0	0	FALSE	0	1	NA_not a recognized target		P00367;P00367-3;P00367-2;A6NF36	GLUD1;	GLUD1;	725	3816	0	NA	0.0106463	0.230772	0.0164779	0.587798	0.962769	26.189
O43143	DHX15_HUMAN	reviewed	90933	IPI00396435.3	DHX15	NA	NA	90933	NA	yes	NA	NA	NA		57.5685	TRUE	1	1	1	1	1	1	0	NA	1	0	0	0	0	0	0	FALSE	0	1	NA_not a recognized target		O43143	DHX15;	DHX15;	1173	4191	0	NA	-0.00971262	0.186785	0.0139663	0.650451	0.968353	26.74
O60231	DHX16_HUMAN	reviewed	119264	IPI00297178.6	DHX16	NA	NA	119206	NA	yes	NA	NA	NA		51.6318	TRUE	1	1	1	1	1	1	0	NA	1	0	0	0	0	0	0	FALSE	0	1	NA_not a recognized target		O60231	DHX16;	DHX16;	315	5068	0	NA	-0.00503888	0.0987286	0.00764435	0.796657	0.982552	24.9184
Q7Z478	DHX29_HUMAN	reviewed	155236	IPI00217413.3	DHX29	NA	NA	155236	NA	yes	NA	NA	NA		54.224	TRUE	1	1	1	1	1	1	0	NA	1	0	0	0	0	0	0	FALSE	0	1	NA_not a recognized target		Q7Z478	DHX29;	DHX29;	217	823	0	NA	-0.0322456	1.07594	0.195252	0.0839575	0.637893	24.9603
Q7L2E3	DHX30_HUMAN	reviewed	133938	NA	NA	NA	NA	NA	NA	yes	NA	NA	NA	NA	50.8902	TRUE	1	1	1	1	1	0	0	NA	1	0	NA	0	0	0	0	FALSE	0	1	NA_not a recognized target		Q7L2E3-2;Q7L2E3-3;Q7L2E3	DHX30;	DHX30;	217	1562	0	NA	0.0414946	0.681815	0.0798505	0.208058	0.83205	23.7788
Q7L7V1	DHX32_HUMAN	reviewed	84419	IPI00644447.2	DHX32	NA	NA	84419	NA	yes	NA	NA	NA		49.0568	TRUE	0	0	0	0	1	1	0	NA	1	0	0	0	NA	NA	NA	NA	0	1	NA_not a recognized target		NA	NA	NA	NA	NA	NA	NA	NA	NA	NA	NA	NA	NA
Q14147	DHX34_HUMAN	reviewed	128120	IPI00789639.2	DHX34	NA	NA	128120	NA	yes	NA	NA	NA		50.3417	TRUE	1	1	0	0	1	1	0	NA	1	0	0	0	0	NA	NA	FALSE	0	1	NA_not a recognized target		Q14147	DHX34;	DHX34;	10	4021	0	NA	0.0161557	0.205853	0.0147788	0.622511	0.966543	19.2099
Q9H5Z1	DHX35_HUMAN	reviewed	78910	IPI00030288.2	DHX35	NA	NA	78910	NA	yes	NA	NA	NA		51.0866	TRUE	1	1	0	0	1	1	0	NA	1	0	0	0	0	NA	NA	FALSE	0	1	NA_not a recognized target		Q9H5Z1-2;Q9H5Z1	DHX35;	DHX35;	3	664	0	NA	0.0969128	1.21175	0.239176	0.0614109	0.576533	18.4624
Q9H2U1	DHX36_HUMAN	reviewed	114760	IPI00027415.2	DHX36	NA	NA	114776	NA	yes	NA	NA	NA		51.3655	TRUE	1	1	1	1	1	1	0	NA	1	0	0	0	0	0	0	FALSE	0	1	NA_not a recognized target		Q9H2U1;Q9H2U1-2;Q9H2U1-3	DHX36;	DHX36;	337	4508	0	NA	0.0110396	0.154619	0.0129705	0.700457	0.970576	24.877
Q8IY37	DHX37_HUMAN	reviewed	129545	IPI00217630.1	DHX37	NA	NA	129545	NA	yes	NA	NA	NA		48.9416	TRUE	0	0	0	0	1	1	0	NA	1	0	0	0	NA	NA	NA	NA	0	1	NA_not a recognized target		NA	NA	NA	NA	NA	NA	NA	NA	NA	NA	NA	NA	NA
Q8IX18	DHX40_HUMAN	reviewed	88560	IPI00410110.3	DHX40	NA	NA	88560	NA	yes	NA	NA	NA		51.5812	TRUE	1	1	1	1	1	1	0	NA	1	0	0	0	0	0	0	FALSE	0	1	NA_not a recognized target		Q8IX18;Q8IX18-4;Q8IX18-3;Q8IX18-2	DHX40;	DHX40;	30	5751	0	NA	0.0030344	0.0404939	0.00414885	0.910974	0.990492	20.6345
Q6P158	DHX57_HUMAN	reviewed	155604	IPI00168885.5	DHX57	NA	NA	155604	NA	yes	NA	NA	NA		52.2352	TRUE	1	1	1	1	1	1	0	NA	1	0	0	0	0	0	0	FALSE	0	1	NA_not a recognized target		Q6P158;Q6P158-2;Q6P158-3	DHX57;	DHX57;	30	5921	0	NA	0.0017235	0.0257176	0.00210347	0.942502	0.995168	20.956
Q14562	DHX8_HUMAN	reviewed	139315	IPI00031508.1	DHX8	NA	NA	139315	NA	yes	NA	NA	NA		54.2173	TRUE	1	1	1	1	1	1	0	NA	1	0	0	0	0	0	0	FALSE	0	1	NA_not a recognized target		Q14562	DHX8;	DHX8;	117	6207	0	NA	-0.000200306	0.00322741	0.000160716	0.992596	0.99963	23.4119
Q08211	DHX9_HUMAN	reviewed	140958	IPI00844578.1	DHX9	NA	NA	140958	NA	yes	NA	NA	NA		51.9706	TRUE	1	1	1	1	1	1	0	NA	1	0	0	0	0	0	0	FALSE	0	1	NA_not a recognized target		Q08211;Q08211-2;REV__Q7Z6J0-3	DHX9;	DHX9;	1467	1265	0	NA	-0.0302919	0.793044	0.101326	0.161048	0.791907	28.3843
Q9UPY3	DICER_HUMAN	reviewed	218682	IPI00219036.5	DICER1	NA	NA	218682	NA	yes	NA	NA	NA		50.9335	TRUE	1	1	1	0	1	1	0	NA	1	0	0	0	0	0	NA	FALSE	0	1	NA_not a recognized target		Q9UPY3-2;Q9UPY3;Q9UPY3-3;Q96L50	DICER1;	DICER1;	29	6013	0	NA	0.00149081	0.0178677	0.00101527	0.959693	0.997665	20.8083
Q09013	DMPK_HUMAN	reviewed	69385	NA	NA	NA	NA	NA	yes	yes	yes	AGC	DMPK	NA	47.3328	FALSE	0	0	0	0	1	0	0	NA	1	0	NA	0	NA	NA	NA	NA	0	1	NA_not a recognized target		NA	NA	NA	NA	NA	NA	NA	NA	NA	NA	NA	NA	NA
P51530	DNA2_HUMAN	reviewed	120415	IPI00216142.5	DNA2	NA	NA	129682	NA	yes	NA	NA	NA		50.9384	TRUE	1	1	1	0	1	1	0	NA	1	0	0	0	0	0	NA	FALSE	0	1	NA_not a recognized target		P51530;P51530-3;P51530-4;P51530-2	DNA2;	DNA2;	33	4972	0	NA	-0.0107134	0.106664	0.00764435	0.782234	0.982552	21.8185
P31689	DNJA1_HUMAN	reviewed	44868	IPI00012535.1	DNAJA1	NA	NA	44868	NA	yes	NA	NA	NA		52.0888	TRUE	1	1	1	1	1	1	0	NA	1	0	0	0	0	0	0	FALSE	0	1	NA_not a recognized target		P31689;P31689-2;Q9NQZ7	DNAJA1;	DNAJA1;	459	2003	0	NA	0.0290365	0.559841	0.0658121	0.275524	0.859385	25.1412
O60884	DNJA2_HUMAN	reviewed	45746	IPI00032406.1	DNAJA2	NA	NA	45746	NA	yes	NA	NA	NA		51.8472	TRUE	1	1	1	1	1	1	0	NA	1	0	0	0	0	0	0	FALSE	0	1	NA_not a recognized target		O60884	DNAJA2;	DNAJA2;	457	1299	0	NA	0.0319196	0.780385	0.099186	0.165812	0.795819	26.2428
Q96EY1	DNJA3_HUMAN	reviewed	52489	IPI00294610.3	DNAJA3	NA	NA	52538	NA	yes	NA	NA	NA		50.4729	TRUE	1	1	1	1	1	1	0	NA	1	0	0	0	0	0	0	FALSE	0	1	NA_not a recognized target		Q96EY1	DNAJA3;	DNAJA3;	135	385	0	NA	0.0714328	1.61487	0.404247	0.0242731	0.394233	24.0322
P18858	DNLI1_HUMAN	reviewed	101736	IPI00219841.6	LIG1	NA	NA	101736	NA	yes	NA	NA	NA		50.7598	TRUE	1	1	1	1	1	1	0	NA	1	0	0	0	0	0	0	FALSE	0	1	NA_not a recognized target		P18858;P18858-2	LIG1;	LIG1;	539	5290	0	NA	0.00368803	0.0795038	0.00734098	0.832715	0.983239	25.4588
P49916	DNLI3_HUMAN	reviewed	112907	IPI00029081.3	LIG3	NA	NA	112907	NA	yes	NA	NA	NA		47.1411	TRUE	1	1	1	1	1	1	0	NA	1	0	0	0	0	0	0	FALSE	0	1	NA_not a recognized target		P49916-3;P49916;P49916-4;P49916-2;REV__Q86UD5-2;REV__Q86UD5	LIG3;	LIG3;	134	4081	0	NA	0.0224425	0.198748	0.0147788	0.632779	0.966543	23.6223
P49917	DNLI4_HUMAN	reviewed	103971	NA	NA	NA	NA	NA	NA	yes	NA	NA	NA	NA	49.8536	TRUE	1	1	1	0	1	0	0	NA	1	0	NA	0	0	0	NA	FALSE	0	1	NA_not a recognized target		P49917	LIG4;	LIG4;	23	1591	0	NA	0.0713313	0.671491	0.0776983	0.213063	0.836184	21.1472
Q7L8W6	DPH6_HUMAN	reviewed	30307	IPI00063121.5	ATPBD4	NA	NA	30366	NA	yes	NA	NA	NA		50.2526	TRUE	1	1	1	1	1	1	0	NA	1	0	0	0	0	0	0	FALSE	0	1	NA_not a recognized target		Q7L8W6;Q7L8W6-2	DPH6;	DPH6;	58	2055	0	NA	-0.0360216	0.544473	0.0627045	0.285448	0.865557	22.1625
Q6XUX3	DUSTY_HUMAN	reviewed	105206	IPI00465346.3	DSTYK	NA	NA	105259	yes	yes	yes	Other	Dusty	YES	48.4388	TRUE	0	0	0	0	1	1	0	NA	1	0	0	0	NA	NA	NA	NA	0	1	NA_not a recognized target		NA	NA	NA	NA	NA	NA	NA	NA	NA	NA	NA	NA	NA
O00148	DX39A_HUMAN	reviewed	49130	IPI00644431.2	DDX39	NA	NA	53697	NA	yes	NA	NA	NA		53.3388	TRUE	1	1	1	1	1	1	0	NA	1	0	0	0	0	0	0	FALSE	0	1	NA_not a recognized target		O00148;O00148-2	DDX39A;	DDX39A;	247	2093	0	NA	0.0343674	0.537956	0.0627045	0.289764	0.865557	24.4908
Q13838	DX39B_HUMAN	reviewed	48991	NA	NA	NA	NA	NA	NA	yes	NA	NA	NA	NA	55.6188	TRUE	1	1	1	1	1	0	0	NA	1	0	NA	0	0	0	0	FALSE	0	1	NA_not a recognized target		Q13838;Q13838-2	DDX39B;	DDX39B;	1009	1509	0	NA	-0.0370504	0.703213	0.0860952	0.198056	0.820172	28.2408
Q8TD57	DYH3_HUMAN	reviewed	470771	IPI00152462.1	DNAH3	NA	NA	470771	NA	yes	NA	NA	NA		NA	TRUE	0	0	0	0	0	1	0	NA	1	0	0	NA	NA	NA	NA	NA	0	1	NA_not a recognized target		NA	NA	NA	NA	NA	NA	NA	NA	NA	NA	NA	NA	NA
Q8TE73	DYH5_HUMAN	reviewed	529021	IPI00152653.3	DNAH5	NA	NA	529021	NA	yes	NA	NA	NA		NA	TRUE	0	0	0	0	0	1	0	NA	1	0	0	NA	NA	NA	NA	NA	0	1	NA_not a recognized target		NA	NA	NA	NA	NA	NA	NA	NA	NA	NA	NA	NA	NA
Q14204	DYHC1_HUMAN	reviewed	532408	IPI00456969.1	DYNC1H1	NA	NA	532408	NA	yes	NA	NA	NA		52.5767	TRUE	1	1	1	1	1	1	0	NA	1	0	0	0	0	0	0	FALSE	0	1	NA_not a recognized target		Q14204;REV__Q9BQG2;Q9HCL0-2;Q9HCL0	DYNC1H1;	DYNC1H1;	2554	2066	0	NA	-0.0451774	0.542953	0.0627045	0.286449	0.865557	28.2125
P19525	E2AK2_HUMAN	reviewed	62094	IPI00019463.3	EIF2AK2	NA	NA	62094	yes	yes	yes	Other	PEK	YES	46.8493	TRUE	1	1	1	1	1	1	0	NA	1	0	0	0	0	0	0	FALSE	0	1	NA_not a recognized target		P19525;P19525-2	EIF2AK2;	EIF2AK2;	52	1607	0	NA	0.0490947	0.667616	0.077543	0.214973	0.836483	21.8573
O00418	EF2K_HUMAN	reviewed	82144	IPI00011689.1	EEF2K	NA	NA	82172	yes	yes	yes	Atypical	Alpha	YES	47.7381	TRUE	1	1	1	1	1	1	0	NA	1	0	0	0	0	0	0	FALSE	0	1	NA_not a recognized target		O00418	EEF2K;	EEF2K;	142	2082	0	NA	0.039037	0.540049	0.0627045	0.28837	0.865557	23.0212
Q9H4M9	EHD1_HUMAN	reviewed	60627	IPI00017184.2	EHD1	NA	NA	60627	NA	yes	NA	NA	NA		51.0467	TRUE	1	1	1	1	1	1	0	NA	1	0	0	0	0	0	0	FALSE	0	1	NA_not a recognized target		Q9H4M9	EHD1;	EHD1;	481	3323	0	NA	-0.0128627	0.299585	0.0261597	0.501667	0.941543	25.4055
Q9NZN4	EHD2_HUMAN	reviewed	61161	IPI00100980.9	EHD2	NA	NA	61161	NA	yes	NA	NA	NA		48.713	TRUE	1	1	1	0	1	1	0	NA	1	0	0	0	0	0	NA	FALSE	0	1	NA_not a recognized target		Q9NZN4;Q9NZN4-2	EHD2;	EHD2;	49	5041	0	NA	-0.013006	0.100817	0.00764435	0.792835	0.982552	21.0452
Q9H223	EHD4_HUMAN	reviewed	61175	IPI00005578.1	EHD4	NA	NA	61175	NA	yes	NA	NA	NA		48.8809	TRUE	1	1	1	1	1	1	0	NA	1	0	0	0	0	0	0	FALSE	0	1	NA_not a recognized target		Q9H223	EHD4;	EHD4;	114	641	0	NA	0.0581603	1.22726	0.239176	0.0592574	0.576533	22.5606
P49770	EI2BB_HUMAN	reviewed	38990	IPI00028083.1	EIF2B2	NA	NA	38990	NA	yes	NA	NA	NA		53.3927	TRUE	1	1	1	1	1	1	0	NA	1	0	0	0	0	0	0	FALSE	0	1	NA_not a recognized target		P49770	EIF2B2;	EIF2B2;	192	128	0	NA	-0.0900921	2.83005	1.14172	0.00147893	0.0721567	24.4648
Q9HBU6	EKI1_HUMAN	reviewed	50968	IPI00030090.1	ETNK1	NA	NA	50968	yes	yes	NA	NA	NA		51.4535	TRUE	1	1	1	1	1	1	0	NA	1	0	0	0	0	0	0	FALSE	0	1	NA_not a recognized target		Q9HBU6;Q9HBU6-2	ETNK1;	ETNK1;	52	2732	0	NA	-0.0235682	0.397112	0.037504	0.400764	0.917267	22.1732
P14625	ENPL_HUMAN	reviewed	92469	IPI00027230.3	HSP90B1	NA	NA	92469	NA	yes	NA	NA	NA		53.8921	TRUE	1	1	1	1	1	1	0	NA	1	0	0	0	0	0	0	FALSE	0	1	NA_not a recognized target		P14625	HSP90B1;	HSP90B1;	2905	2029	0	NA	-0.0150709	0.551665	0.0630307	0.28076	0.864907	30.0246
Q96L91	EP400_HUMAN	reviewed	343489	IPI00167535.6	EP400	NA	NA	343617	NA	yes	NA	NA	NA		50.3119	TRUE	1	1	1	1	1	1	0	NA	1	0	0	0	0	0	0	FALSE	0	1	NA_not a recognized target		Q96L91-3;Q96L91-5;Q96L91-2;Q96L91;Q96L91-4	EP400;	EP400;	171	5750	0	NA	-0.0030082	0.0406045	0.00418388	0.910742	0.990413	23.3803
Q2NKX8	ERC6L_HUMAN	reviewed	141103	NA	NA	NA	NA	NA	NA	yes	NA	NA	NA	NA	50.2213	TRUE	1	1	1	1	1	0	0	NA	1	0	NA	0	0	0	0	FALSE	0	1	NA_not a recognized target		Q2NKX8	ERCC6L;	ERCC6L;	203	5934	0	NA	0.00224603	0.024335	0.00159411	0.945508	0.996336	23.5421
P18074	ERCC2_HUMAN	reviewed	86909	IPI00029728.3	ERCC2	NA	NA	86909	NA	yes	NA	NA	NA		52.4782	TRUE	1	1	1	1	1	1	0	NA	1	0	0	0	0	0	0	FALSE	0	1	NA_not a recognized target		P18074;P18074-2	ERCC2;	ERCC2;	190	5602	0	NA	0.00391903	0.0527464	0.005253	0.885633	0.987977	24.0682
P19447	ERCC3_HUMAN	reviewed	89278	IPI00747053.2	ERCC3	NA	NA	89278	NA	yes	NA	NA	NA		49.2871	TRUE	1	1	1	1	1	1	0	NA	1	0	0	0	0	0	0	FALSE	0	1	NA_not a recognized target		P19447	ERCC3;	ERCC3;	28	4969	0	NA	-0.0108931	0.106873	0.00764435	0.781856	0.982552	21.4055
Q03468	ERCC6_HUMAN	reviewed	168416	IPI00414779.1	ERCC6	NA	NA	168416	NA	yes	NA	NA	NA		51.3069	TRUE	1	1	1	1	1	1	0	NA	1	0	0	0	0	0	0	FALSE	0	1	NA_not a recognized target		Q03468;Q03468-2	ERCC6;	ERCC6;	19	4124	0	NA	0.0318758	0.19453	0.0147788	0.638954	0.966543	17.8721
O75460	ERN1_HUMAN	reviewed	109735	NA	NA	NA	NA	NA	yes	yes	yes	Other	IRE	NA	NA	TRUE	1	1	1	0	0	0	0	NA	1	0	NA	NA	0	0	NA	FALSE	0	1	NA_not a recognized target		O75460	ERN1;	ERN1;	19	4196	0	NA	-0.0277506	0.186622	0.0139663	0.650696	0.968353	18.5379
O60825	F262_HUMAN	reviewed	58477	IPI00305589.3	PFKFB2	NA	NA	58477	NA	yes	NA	NA	NA		53.3511	TRUE	1	1	1	1	1	1	0	NA	1	0	0	0	0	0	0	FALSE	0	1	NA_not a recognized target		O60825;REV__Q53TN4-3;REV__Q53TN4	PFKFB2;	PFKFB2;	268	5541	0	NA	-0.00448145	0.0576976	0.00566241	0.875593	0.987046	24.4663
Q16875	F263_HUMAN	reviewed	59609	IPI00645153.1	PFKFB3	NA	NA	57287	NA	yes	NA	NA	NA		52.7071	TRUE	1	1	1	0	1	1	0	NA	1	0	0	0	0	0	NA	FALSE	0	1	NA_not a recognized target		Q16875-4;Q16875-3;Q16875-2;Q16875	PFKFB3;	PFKFB3;	48	3754	0	NA	-0.0172267	0.238644	0.0172733	0.57724	0.961007	21.7693
Q16877	F264_HUMAN	reviewed	54040	IPI00220070.5	PFKFB4	NA	NA	54040	NA	yes	NA	NA	NA		50.9905	TRUE	1	1	1	0	1	1	0	NA	1	0	0	0	0	0	NA	FALSE	0	1	NA_not a recognized target		Q16877;Q16877-2;Q16877-3	PFKFB4;	PFKFB4;	45	1008	0	NA	-0.0422017	0.931094	0.138466	0.117194	0.726998	22.0752
Q8NFF5	FAD1_HUMAN	reviewed	65266	IPI00220299.1	FLAD1	NA	NA	65266	NA	yes	NA	NA	NA		49.035	TRUE	1	1	1	1	1	1	0	NA	1	0	0	0	0	0	0	FALSE	0	1	NA_not a recognized target		Q8NFF5-2;Q8NFF5;Q8NFF5-3;Q8NFF5-4;Q8NFF5-5	FLAD1;	FLAD1;	154	1569	0	NA	0.0310143	0.679279	0.079305	0.209277	0.833096	23.1916
Q53R41	FAKD1_HUMAN	reviewed	97411	IPI00300186.6	FASTKD1	NA	NA	97411	yes	NA	NA	NA	NA		48.7589	TRUE	1	1	1	1	1	1	0	NA	1	0	0	0	0	0	0	FALSE	0	1	NA_not a recognized target		Q53R41;Q53R41-2	FASTKD1;	FASTKD1;	21	5027	0	NA	0.0130161	0.101436	0.00764435	0.791707	0.982552	20.9975
Q9NYY8	FAKD2_HUMAN	reviewed	81463	IPI00013735.1	FASTKD2	NA	NA	81463	yes	NA	NA	NA	NA		51.169	TRUE	1	1	1	1	1	1	0	NA	1	0	0	0	0	0	0	FALSE	0	1	NA_not a recognized target		Q9NYY8;Q9NYY8-2	FASTKD2;	FASTKD2;	82	3117	0	NA	-0.0298604	0.329308	0.0279182	0.468481	0.937739	22.7857
Q969Z0	FAKD4_HUMAN	reviewed	70738	IPI00329625.5	TBRG4	NA	NA	71857	yes	NA	NA	NA	NA		49.1396	TRUE	1	1	1	1	1	1	0	NA	1	0	0	0	0	0	0	FALSE	0	1	NA_not a recognized target		Q969Z0;Q969Z0-2;Q8TF62;P98198-3	TBRG4;	TBRG4;	239	5923	0	NA	0.00267771	0.0255796	0.00210347	0.942802	0.995168	24.6614
Q7L8L6	FAKD5_HUMAN	reviewed	86574	IPI00414973.1	FASTKD5	NA	NA	86574	yes	NA	NA	NA	NA		50.4173	TRUE	1	1	1	1	1	1	0	NA	1	0	0	0	0	0	0	FALSE	0	1	NA_not a recognized target		Q7L8L6	FASTKD5;	FASTKD5;	42	5174	0	NA	0.00866146	0.0893783	0.00764435	0.813995	0.982552	21.84
Q9BX63	FANCJ_HUMAN	reviewed	140867	IPI00012500.1	BRIP1	NA	NA	140878	NA	yes	NA	NA	NA		53.6522	TRUE	1	1	1	1	1	1	0	NA	1	0	0	0	0	0	0	FALSE	0	1	NA_not a recognized target		Q9BX63;Q9BX63-2	BRIP1;	BRIP1;	13	4484	0	NA	0.0189783	0.156297	0.0129705	0.697755	0.970576	18.875
Q8NFZ0	FBH1_HUMAN	reviewed	117686	IPI00375254.1	FBXO18	NA	NA	123375	NA	yes	NA	NA	NA		51.9579	TRUE	0	0	0	0	1	1	0	NA	1	0	0	0	NA	NA	NA	NA	0	1	NA_not a recognized target		NA	NA	NA	NA	NA	NA	NA	NA	NA	NA	NA	NA	NA
Q8N0W3	FCSK_HUMAN	reviewed	117623	IPI00645739.1	FUK	NA	NA	118393	yes	yes	NA	NA	NA		54.7695	TRUE	1	1	1	1	1	1	0	NA	1	0	0	0	0	0	0	FALSE	0	1	NA_not a recognized target		Q8N0W3;Q8N0W3-2	FUK;	FUK;	102	3376	0	NA	-0.0235851	0.291616	0.0245026	0.510956	0.945143	21.4355
Q96C11	FGGY_HUMAN	reviewed	59993	IPI00479683.1	FGGY	NA	NA	59993	yes	NA	NA	NA	NA		56.974	TRUE	0	0	0	0	1	1	0	NA	1	0	0	0	NA	NA	NA	NA	0	1	NA_not a recognized target		NA	NA	NA	NA	NA	NA	NA	NA	NA	NA	NA	NA	NA
Q6PIW4	FIGL1_HUMAN	reviewed	74077	IPI00335421.4	FIGNL1	NA	NA	74077	NA	yes	NA	NA	NA		48.8865	TRUE	1	1	0	0	1	1	0	NA	1	0	0	0	0	NA	NA	FALSE	0	1	NA_not a recognized target		Q6PIW4-2;Q6PIW4	FIGNL1;	FIGNL1;	15	5987	0	NA	0.00298317	0.0197434	0.00107982	0.955557	0.997517	19.7575
Q02790	FKBP4_HUMAN	reviewed	51805	IPI00219005.3	FKBP4	NA	NA	51805	NA	yes	NA	NA	NA		52.1807	TRUE	1	1	1	1	1	1	0	NA	1	0	0	0	0	0	0	FALSE	0	1	NA_not a recognized target		Q02790	FKBP4;	FKBP4;	1177	644	0	NA	-0.0299227	1.22413	0.239176	0.0596852	0.576533	27.7568
O75955	FLOT1_HUMAN	reviewed	47355	IPI00027438.2	FLOT1	NA	NA	47355	NA	NA	NA	NA	NA		55.157	TRUE	1	1	1	1	1	1	0	NA	0	0	0	1	0	0	0	FALSE	1	1	Unknown	This protein was only identified in the Webb_TPP assay.	O75955;O75955-2	FLOT1;	FLOT1;	259	6024	0	NA	-0.00204154	0.0168529	0.00101527	0.961938	0.997665	24.3184
Q9H479	FN3K_HUMAN	reviewed	35171	IPI00023729.1	FN3K	NA	NA	35171	yes	NA	NA	NA	NA		59.628	TRUE	1	1	1	1	1	1	0	NA	1	0	0	0	0	0	0	FALSE	0	1	NA_not a recognized target		Q9H479	FN3K;	FN3K;	225	5141	0	NA	0.00905805	0.0921809	0.00764435	0.808759	0.982552	24.2131
Q05932	FOLC_HUMAN	reviewed	64609	IPI00016745.1	FPGS	NA	NA	64609	NA	yes	NA	NA	NA		47.5554	TRUE	1	1	0	0	1	1	0	NA	1	0	0	0	0	NA	NA	FALSE	0	1	NA_not a recognized target		Q05932-3;Q05932-2;Q05932-4;Q05932	FPGS;	FPGS;	5	6086	0	NA	-0.00162078	0.0123352	0.00101527	0.971997	0.997665	17.4708
Q9Y2I7	FYV1_HUMAN	reviewed	237136	IPI00396145.1	PIP5K3	NA	NA	237108	NA	yes	NA	NA	NA	YES	52.0711	TRUE	1	1	1	0	1	1	0	NA	1	0	0	0	0	0	NA	FALSE	0	1	NA_not a recognized target		Q9Y2I7;Q9Y2I7-4;Q9Y2I7-2;Q9Y2I7-3	PIKFYVE;	PIKFYVE;	62	437	0	NA	-0.065097	1.48482	0.329211	0.0327478	0.468586	22.3285
Q13283	G3BP1_HUMAN	reviewed	52164	IPI00012442.1	G3BP1	NA	NA	52164	NA	yes	NA	NA	NA		52.6639	TRUE	1	1	1	1	1	1	0	NA	1	0	0	0	0	0	0	FALSE	0	1	NA_not a recognized target		Q13283;Q13283-2	G3BP1;	G3BP1;	609	3844	0	NA	-0.0228811	0.227013	0.0164779	0.592908	0.962769	26.0004
P51570	GALK1_HUMAN	reviewed	42272	IPI00019383.2	GALK1	NA	NA	42952	yes	yes	NA	NA	NA		49.4683	TRUE	1	1	1	1	1	1	0	NA	1	0	0	0	0	0	0	FALSE	0	1	NA_not a recognized target		P51570;P51570-2	GALK1;	GALK1;	182	4188	0	NA	-0.0126722	0.187153	0.0139663	0.649901	0.968353	23.2917
Q01415	GALK2_HUMAN	reviewed	50378	IPI00873851.1	GALK2	NA	NA	50378	yes	yes	NA	NA	NA		54.3389	TRUE	1	1	1	1	1	1	0	NA	1	0	0	0	0	0	0	FALSE	0	1	NA_not a recognized target		Q01415;Q01415-2	GALK2;	GALK2;	195	1012	0	NA	-0.0551909	0.926483	0.135928	0.118445	0.73126	23.7045
P41250	GARS_HUMAN	reviewed	83166	IPI00783097.3	GARS	NA	NA	83140	NA	yes	NA	NA	NA		62.9882	TRUE	1	1	1	1	1	1	0	NA	1	0	0	0	0	0	0	FALSE	0	1	NA_not a recognized target		P41250	GARS;	GARS;	2029	3663	0	NA	-0.00792102	0.250438	0.0183493	0.561774	0.958629	28.776
Q9H0R6	GATA_HUMAN	reviewed	57460	IPI00090720.4	QRSL1	NA	NA	57460	NA	yes	NA	NA	NA		47.7695	TRUE	1	1	1	0	1	1	0	NA	1	0	0	0	0	0	NA	FALSE	0	1	NA_not a recognized target		Q9H0R6;Q9H0R6-2	QRSL1;	QRSL1;	52	3795	0	NA	0.024929	0.233937	0.0172733	0.583529	0.961007	21.5416
P23769	GATA2_HUMAN	reviewed	50500	NA	NA	NA	NA	NA	NA	NA	NA	NA	NA	NA	51.2362	TRUE	1	1	1	1	1	0	0	NA	0	0	NA	1	0	0	0	FALSE	1	1	Unknown	This protein was only identified in the Webb_TPP assay.	P23769-2;P23769;P23771;P23771-2	GATA2;	GATA2;	16	2799	0	NA	0.062355	0.382972	0.0341252	0.414026	0.924432	20.0842
O75879	GATB_HUMAN	reviewed	61864	IPI00027228.1	PET112L	NA	NA	61864	NA	yes	NA	NA	NA		47.5343	TRUE	1	1	1	1	1	1	0	NA	1	0	0	0	0	0	0	FALSE	0	1	NA_not a recognized target		O75879	GATB;	GATB;	51	2776	0	NA	0.0339427	0.389085	0.0364165	0.408239	0.919567	21.8726
O43716	GATC_HUMAN	reviewed	15086	IPI00013832.3	GATC	NA	NA	15086	NA	yes	NA	NA	NA		52.5343	TRUE	1	1	1	1	1	1	0	NA	1	0	0	0	0	0	0	FALSE	0	1	NA_not a recognized target		O43716	GATC;	GATC;	84	4470	0	NA	-0.0187126	0.15727	0.0129705	0.696193	0.970576	21.7348
Q9NQX3	GEPH_HUMAN	reviewed	79748	IPI00184477.2	GPHN	NA	NA	83448	NA	yes	NA	NA	NA		58.5956	TRUE	1	1	1	1	1	1	0	NA	1	0	0	0	0	0	0	FALSE	0	1	NA_not a recognized target		Q9NQX3-2;Q9NQX3	GPHN;	GPHN;	304	5496	0	NA	-0.0043392	0.062226	0.00618427	0.866511	0.985861	23.9699
Q9Y223	GLCNE_HUMAN	reviewed	79275	IPI00896504.1	GNE	NA	NA	83066	NA	yes	NA	NA	NA		50.5427	TRUE	1	1	1	1	1	1	0	NA	1	0	0	0	0	0	0	FALSE	0	1	NA_not a recognized target		Q9Y223;Q9Y223-2;Q9Y223-3;Q9Y223-5;Q9Y223-4	GNE;	GNE;	150	3301	0	NA	-0.0236885	0.303441	0.0261597	0.497232	0.941543	24.203
P15104	GLNA_HUMAN	reviewed	42064	IPI00010130.3	GLUL	NA	NA	42064	NA	yes	NA	NA	NA		55.3215	TRUE	1	1	1	1	1	1	0	NA	1	0	0	0	0	0	0	FALSE	0	1	NA_not a recognized target		P15104	GLUL;	GLUL;	377	2358	0	NA	0.0303378	0.471934	0.0492503	0.337338	0.892791	25.1174
P32189	GLPK_HUMAN	reviewed	61245	IPI00216067.1	GK	NA	NA	61245	yes	yes	NA	NA	NA		58.0301	TRUE	1	1	1	1	1	1	0	NA	1	0	0	0	0	0	0	FALSE	0	1	NA_not a recognized target		P32189-1;P32189-4;P32189-2;P32189;Q14409;Q14410	GK;GK3P;	GK;	48	3627	0	NA	-0.0154831	0.254815	0.0184619	0.556141	0.958381	21.5077
Q14410	GLPK2_HUMAN	reviewed	60594	NA	NA	NA	NA	NA	yes	yes	NA	NA	NA	NA	NA	FALSE	0	0	0	0	1	0	0	NA	1	0	NA	0	NA	NA	NA	NA	0	1	NA_not a recognized target		NA	NA	NA	NA	NA	NA	NA	NA	NA	NA	NA	NA	NA
P43250	GRK6_HUMAN	reviewed	65991	IPI00220242.6	GRK6	NA	NA	67257	yes	yes	yes	AGC	GRK	YES	47.9213	TRUE	1	1	1	1	1	1	0	NA	1	0	0	0	0	0	0	FALSE	0	1	NA_not a recognized target		P43250-3;P43250;P43250-2;P34947;P32298-3;P32298-4;P32298-2;P32298	GRK6;	GRK6;	31	2804	0	NA	0.0351774	0.382363	0.034076	0.414608	0.924536	19.9732
P38646	GRP75_HUMAN	reviewed	73680	IPI00007765.5	HSPA9	NA	NA	73680	NA	yes	NA	NA	NA		55.391	TRUE	1	1	1	1	1	1	0	NA	1	0	0	0	0	0	0	FALSE	0	1	NA_not a recognized target		P38646	HSPA9;	HSPA9;	3891	200	0	NA	0.031536	2.10889	0.615055	0.00778229	0.24263	29.9887
P48506	GSH1_HUMAN	reviewed	72766	IPI00215768.3	GCLC	NA	NA	72766	NA	yes	NA	NA	NA		52.3491	TRUE	1	1	1	1	1	1	0	NA	1	0	0	0	0	0	0	FALSE	0	1	NA_not a recognized target		P48506	GCLC;	GCLC;	110	954	0	NA	-0.0342969	0.967838	0.151298	0.107687	0.705833	23.1433
P48637	GSHB_HUMAN	reviewed	52385	IPI00010706.1	GSS	NA	NA	52385	NA	yes	NA	NA	NA		58.9954	TRUE	1	1	1	1	1	1	0	NA	1	0	0	0	0	0	0	FALSE	0	1	NA_not a recognized target		P48637;P48637-2	GSS;	GSS;	859	3235	0	NA	0.0174766	0.312803	0.0268127	0.486628	0.940129	26.8223
P49915	GUAA_HUMAN	reviewed	76715	IPI00029079.5	GMPS	NA	NA	76715	NA	yes	NA	NA	NA		50.3695	TRUE	1	1	1	1	1	1	0	NA	1	0	0	0	0	0	0	FALSE	0	1	NA_not a recognized target		P49915;P49915-2	GMPS;	GMPS;	1196	2514	0	NA	-0.020825	0.44085	0.0452635	0.362368	0.901024	27.739
P10412	H14_HUMAN	reviewed	21865	NA	NA	NA	NA	NA	NA	yes	NA	NA	NA	NA	53.8726	TRUE	1	1	1	1	1	0	0	NA	1	0	NA	0	0	0	0	FALSE	0	1	NA_not a recognized target		P10412	HIST1H1E;	HIST1H1E;	104	2583	0	NA	0.114835	0.428981	0.0450167	0.372408	0.901536	24.692
Q92522	H1X_HUMAN	reviewed	22487	IPI00021924.1	H1FX	NA	NA	22487	NA	NA	NA	NA	NA		48.4128	TRUE	1	1	1	1	1	1	0	NA	0	0	0	0	0	0	1	TRUE	0	1	Infered kinase association	This iTSA target was significant in only 1 iTSA assays, and was not orthogonally validated. However, this protein may be phosphorylated by a staurosporine inhibited kinase. Histone H1x contains 3 phosphoserine sites that have been suggested to play a role in epigentic signitures (PubMed:18957438).	Q92522	H1FX;	H1FX;	95	1391	0	NA	0.0584208	0.743301	0.0926089	0.180592	0.807962	22.3707
Q58FF8	H90B2_HUMAN	reviewed	44349	NA	NA	NA	NA	NA	NA	yes	NA	NA	NA	NA	51.9463	TRUE	1	1	1	1	1	0	0	NA	1	0	NA	0	0	0	0	FALSE	0	1	NA_not a recognized target		Q58FF8	HSP90AB2P;	HSP90AB2P;	160	4001	0	NA	-0.0162665	0.209153	0.0154379	0.617799	0.965077	26.1329
Q58FF7	H90B3_HUMAN	reviewed	68325	IPI00555614.1	HSP90AB3P	NA	NA	68325	NA	yes	NA	NA	NA		NA	TRUE	0	0	0	0	0	1	0	NA	1	0	0	NA	NA	NA	NA	NA	0	1	NA_not a recognized target		NA	NA	NA	NA	NA	NA	NA	NA	NA	NA	NA	NA	NA
Q58FF6	H90B4_HUMAN	reviewed	58264	IPI00555565.1	HSP90AB4P	NA	NA	58264	NA	yes	NA	NA	NA		53.3563	TRUE	1	1	0	1	1	1	0	NA	1	0	0	0	0	NA	0	FALSE	0	1	NA_not a recognized target		Q58FF6	HSP90AB4P;	HSP90AB4P;	15	275	0	NA	-0.37167	1.87683	0.520073	0.0132792	0.301944	20.0606
Q8NG08	HELB_HUMAN	reviewed	123252	IPI00168877.3	HELB	NA	NA	123252	NA	yes	NA	NA	NA		53.9035	TRUE	1	1	1	1	1	1	0	NA	1	0	0	0	0	0	0	FALSE	0	1	NA_not a recognized target		Q8NG08;Q8NG08-2	HELB;	HELB;	45	3218	0	NA	-0.0242849	0.31594	0.0275047	0.483126	0.938632	21.525
Q9NRZ9	HELLS_HUMAN	reviewed	97074	NA	NA	NA	NA	NA	NA	yes	NA	NA	NA	NA	48.3334	FALSE	0	0	0	0	1	0	0	NA	1	0	NA	0	NA	NA	NA	NA	0	1	NA_not a recognized target		NA	NA	NA	NA	NA	NA	NA	NA	NA	NA	NA	NA	NA
Q8TDG4	HELQ_HUMAN	reviewed	124131	IPI00152527.6	HEL308	NA	NA	124175	NA	yes	NA	NA	NA		55.8559	TRUE	1	0	1	1	1	1	0	NA	1	0	0	0	NA	0	0	FALSE	0	1	NA_not a recognized target		NA	NA	NA	NA	NA	NA	NA	NA	NA	NA	NA	NA	NA
P42694	HELZ_HUMAN	reviewed	218970	IPI00000897.2	HELZ	NA	NA	218970	NA	yes	NA	NA	NA		52.2149	TRUE	1	1	1	1	1	1	0	NA	1	0	0	0	0	0	0	FALSE	0	1	NA_not a recognized target		P42694;P42694-2	HELZ;	HELZ;	122	2302	0	NA	-0.0213323	0.484613	0.050909	0.327633	0.889387	22.7687
Q9BYK8	HELZ2_HUMAN	reviewed	294651	NA	NA	NA	NA	NA	NA	yes	NA	NA	NA	NA	49.5815	FALSE	0	0	0	0	1	0	0	NA	1	0	NA	0	NA	NA	NA	NA	0	1	NA_not a recognized target		NA	NA	NA	NA	NA	NA	NA	NA	NA	NA	NA	NA	NA
Q14527	HLTF_HUMAN	reviewed	113929	IPI00339381.3	HLTF	NA	NA	113929	NA	yes	NA	NA	NA		49.6712	TRUE	1	1	1	1	1	1	0	NA	1	0	0	0	0	0	0	FALSE	0	1	NA_not a recognized target		Q14527;Q14527-2	HLTF;	HLTF;	183	3472	0	NA	-0.0204224	0.275559	0.0206052	0.530201	0.953663	23.9613
P52597	HNRPF_HUMAN	reviewed	45672	IPI00003881.5	HNRNPF	NA	NA	45672	NA	NA	NA	NA	NA		51.2477	TRUE	1	1	1	1	1	1	0	NA	0	0	0	0	0	1	0	TRUE	0	1	Unknown	This iTSA target was significant in 1 out 3 iTSA assays, but was not orthogonally validated and no additional information could be found to support the validity of the this protein as a staurosporine target.	P52597	HNRNPF;	HNRNPF;	1443	2229	0	NA	-0.0213739	0.500408	0.0528019	0.315931	0.885519	28.0774
Q00839	HNRPU_HUMAN	reviewed	90584	IPI00644079.2	HNRNPU	NA	NA	88980	NA	yes	NA	NA	NA		46.713	TRUE	1	1	1	1	1	1	0	NA	1	0	0	0	0	0	0	FALSE	0	1	NA_not a recognized target		Q00839	HNRNPU;	HNRNPU;	1018	1824	0	NA	0.0802467	0.608494	0.0735159	0.246323	0.844275	27.7912
Q92598	HS105_HUMAN	reviewed	96865	NA	NA	NA	NA	NA	NA	yes	NA	NA	NA	NA	51.4047	TRUE	1	1	1	1	1	0	0	NA	1	0	NA	0	0	0	0	FALSE	0	1	NA_not a recognized target		Q92598;Q92598-2;Q92598-4;Q92598-3	HSPH1;	HSPH1;	1134	2935	0	NA	-0.0109625	0.360636	0.0322818	0.435877	0.928364	27.2462
P0DMV8	HS71A_HUMAN	reviewed	70052	IPI00304925.5	HSPA1A	NA	NA	70052	NA	yes	NA	NA	NA		NA	TRUE	0	0	0	0	0	1	0	NA	1	0	0	NA	NA	NA	NA	NA	0	1	NA_not a recognized target		NA	NA	NA	NA	NA	NA	NA	NA	NA	NA	NA	NA	NA
P0DMV9	HS71B_HUMAN	reviewed	70052	NA	NA	NA	NA	NA	NA	yes	NA	NA	NA	NA	54.7535	TRUE	1	1	1	1	1	0	0	NA	1	0	NA	0	0	0	0	FALSE	0	1	NA_not a recognized target		P0DMV9;P0DMV8;P0DMV8-2	HSPA1B;HSPA1A;	HSPA1B;	3410	4525	0	NA	-0.00495058	0.152818	0.0124877	0.703367	0.971656	29.9776
P34931	HS71L_HUMAN	reviewed	70375	IPI00643152.2	HSPA1L	NA	NA	52121	NA	yes	NA	NA	NA		54.8988	TRUE	1	1	1	0	1	1	0	NA	1	0	0	0	0	0	NA	FALSE	0	1	NA_not a recognized target		P34931	HSPA1L;	HSPA1L;	8	5691	0	NA	0.00504367	0.0459026	0.00500279	0.899699	0.988547	18.1039
O95757	HS74L_HUMAN	reviewed	94512	IPI00828021.2	HSPA4L	NA	NA	94486	NA	yes	NA	NA	NA		51.5469	TRUE	1	1	1	1	1	1	0	NA	1	0	0	0	0	0	0	FALSE	0	1	NA_not a recognized target		O95757	HSPA4L;	HSPA4L;	960	3599	0	NA	0.0105985	0.258312	0.0184619	0.551681	0.958381	26.7393
Q14568	HS902_HUMAN	reviewed	39365	IPI00031523.4	HSP90AA2	NA	NA	39365	NA	yes	NA	NA	NA		NA	TRUE	0	0	0	0	0	1	0	NA	1	0	0	NA	NA	NA	NA	NA	0	1	NA_not a recognized target		NA	NA	NA	NA	NA	NA	NA	NA	NA	NA	NA	NA	NA
Q58FG1	HS904_HUMAN	reviewed	47712	IPI00555957.1	HSP90AA4P	NA	NA	47712	NA	yes	NA	NA	NA		53.0202	TRUE	0	0	0	0	1	1	0	NA	1	0	0	0	NA	NA	NA	NA	0	1	NA_not a recognized target		NA	NA	NA	NA	NA	NA	NA	NA	NA	NA	NA	NA	NA
Q58FG0	HS905_HUMAN	reviewed	38738	IPI00555876.1	HSP90AA5P	NA	NA	38738	NA	yes	NA	NA	NA		NA	TRUE	0	0	0	0	0	1	0	NA	1	0	0	NA	NA	NA	NA	NA	0	1	NA_not a recognized target		NA	NA	NA	NA	NA	NA	NA	NA	NA	NA	NA	NA	NA
P07900	HS90A_HUMAN	reviewed	84660	IPI00382470.3	HSP90AA1	NA	NA	98161	NA	yes	NA	NA	NA		52.1868	TRUE	1	1	1	1	1	1	0	NA	1	0	0	0	0	0	0	FALSE	0	1	NA_not a recognized target		P07900;P07900-2	HSP90AA1;	HSP90AA1;	2579	3393	0	NA	-0.00983979	0.289937	0.0244321	0.512936	0.945296	30.3654
P08238	HS90B_HUMAN	reviewed	83264	IPI00414676.6	HSP90AB1	NA	NA	83264	NA	yes	NA	NA	NA		52.2193	TRUE	1	1	1	1	1	1	0	NA	1	0	0	0	0	0	0	FALSE	0	1	NA_not a recognized target		P08238	HSP90AB1;	HSP90AB1;	6894	6249	0	NA	0	0	0	1	1	32.232
P48723	HSP13_HUMAN	reviewed	51927	IPI00299299.3	HSPA13	NA	NA	51927	NA	yes	NA	NA	NA		51.9174	TRUE	1	1	1	1	1	1	0	NA	1	0	0	0	0	0	0	FALSE	0	1	NA_not a recognized target		P48723	HSPA13;	HSPA13;	82	3580	0	NA	-0.0148346	0.261248	0.0191206	0.547963	0.956928	21.371
P54652	HSP72_HUMAN	reviewed	70021	IPI00007702.1	HSPA2	NA	NA	70021	NA	yes	NA	NA	NA		NA	TRUE	0	0	0	0	0	1	0	NA	1	0	0	NA	NA	NA	NA	NA	0	1	NA_not a recognized target		NA	NA	NA	NA	NA	NA	NA	NA	NA	NA	NA	NA	NA
P34932	HSP74_HUMAN	reviewed	94331	IPI00002966.2	HSPA4	NA	NA	94331	NA	yes	NA	NA	NA		51.7875	TRUE	1	1	1	1	1	1	0	NA	1	0	0	0	0	0	0	FALSE	0	1	NA_not a recognized target		P34932;P34932-2;REV__Q3KQV9	HSPA4;	HSPA4;	2360	5439	0	NA	0.00187005	0.067501	0.00725391	0.85605	0.983436	29.1339
P17066	HSP76_HUMAN	reviewed	71028	IPI00339269.1	HSPA6	NA	NA	71028	NA	yes	NA	NA	NA		54.8473	TRUE	1	1	1	1	1	1	0	NA	1	0	0	0	0	0	0	FALSE	0	1	NA_not a recognized target		P17066;P48741	HSPA6;HSPA7;	HSPA6;	106	5514	0	NA	0.00568426	0.0607141	0.00609239	0.869533	0.98607	26.0036
P11142	HSP7C_HUMAN	reviewed	70898	IPI00003865.1	HSPA8	NA	NA	70898	NA	yes	NA	NA	NA		55.0274	TRUE	1	1	1	1	1	1	0	NA	1	0	0	0	0	0	0	FALSE	0	1	NA_not a recognized target		P11142;P11142-2;REV__P60953-1;REV__P60953	HSPA8;	HSPA8;	5622	6251	0	NA	0	0	0	1	1	31.8784
Q0VDF9	HSP7E_HUMAN	reviewed	54794	IPI00292499.4	HSPA14	NA	NA	54794	NA	yes	NA	NA	NA		49.4922	TRUE	1	1	1	1	1	1	0	NA	1	0	0	0	0	0	0	FALSE	0	1	NA_not a recognized target		Q0VDF9	HSPA14;	HSPA14;	325	1714	0	NA	-0.0381	0.635247	0.0761988	0.231608	0.839076	24.9055
P19367	HXK1_HUMAN	reviewed	102486	IPI00903226.1	HK1	NA	NA	102201	NA	yes	NA	NA	NA		50.4843	TRUE	1	1	1	1	1	1	0	NA	1	0	0	0	0	0	0	FALSE	0	1	NA_not a recognized target		P19367-2;P19367	HK1;	HK1;	579	2609	0	NA	0.0164223	0.422864	0.0433607	0.37769	0.904981	26.2545
P52789	HXK2_HUMAN	reviewed	102380	NA	NA	NA	NA	NA	NA	yes	NA	NA	NA	NA	49.5612	TRUE	1	1	1	1	1	0	0	NA	1	0	NA	0	0	0	0	FALSE	0	1	NA_not a recognized target		P52789;P52790;Q96FA7	HK2;	HK2;	270	5049	0	NA	0.0083871	0.10001	0.00764435	0.79431	0.982552	24.7262
Q9Y4L1	HYOU1_HUMAN	reviewed	111335	IPI00000877.1	HYOU1	NA	NA	111335	NA	yes	NA	NA	NA		49.9204	TRUE	1	1	1	1	1	1	0	NA	1	0	0	0	0	0	0	FALSE	0	1	NA_not a recognized target		Q9Y4L1;Q9Y4L1-2	HYOU1;	HYOU1;	1596	620	0	NA	0.0448815	1.251	0.247307	0.0561043	0.565839	27.5826
P14735	IDE_HUMAN	reviewed	117968	IPI00220373.5	IDE	NA	NA	117968	NA	yes	NA	NA	NA		52.4541	TRUE	1	1	1	1	1	1	0	NA	1	0	0	0	0	0	0	FALSE	0	1	NA_not a recognized target		P14735;P14735-2;REV__Q02156	IDE;	IDE;	696	710	0	NA	-0.0352884	1.17478	0.231702	0.0668685	0.58654	26.0546
P51553	IDH3G_HUMAN	reviewed	42794	IPI00220150.4	IDH3G	NA	NA	42794	NA	yes	NA	NA	NA		49.8639	TRUE	1	1	1	1	1	1	0	NA	1	0	0	0	0	0	0	FALSE	0	1	NA_not a recognized target		P51553;P51553-2	IDH3G;	IDH3G;	158	1305	0	NA	-0.0372849	0.778792	0.099186	0.166421	0.795819	23.8541
P60842	IF4A1_HUMAN	reviewed	46154	IPI00025491.1	EIF4A1	NA	NA	46154	NA	yes	NA	NA	NA		51.5573	TRUE	1	1	1	1	1	1	0	NA	1	0	0	0	0	0	0	FALSE	0	1	NA_not a recognized target		P60842;P60842-2	EIF4A1;	EIF4A1;	1393	150	0	NA	-0.0682284	2.54183	0.921832	0.00287191	0.11972	28.6186
Q14240	IF4A2_HUMAN	reviewed	46402	IPI00409717.1	EIF4A2	NA	NA	46489	NA	yes	NA	NA	NA		52.0857	TRUE	1	1	1	1	1	1	0	NA	1	0	0	0	0	0	0	FALSE	0	1	NA_not a recognized target		Q14240-2	EIF4A2;	EIF4A2;	204	1419	0	NA	-0.0411733	0.734713	0.0926089	0.184199	0.807962	23.8116
P38919	IF4A3_HUMAN	reviewed	46871	IPI00009328.4	EIF4A3	NA	NA	46871	NA	yes	NA	NA	NA		51.9213	TRUE	1	1	1	1	1	1	0	NA	1	0	0	0	0	0	0	FALSE	0	1	NA_not a recognized target		P38919	EIF4A3;	EIF4A3;	450	549	0	NA	-0.0385991	1.31653	0.261398	0.0482466	0.547775	25.7796
Q04637	IF4G1_HUMAN	reviewed	175491	IPI00552639.2	EIF4G1	NA	NA	171558	NA	yes	NA	NA	NA		51.4336	TRUE	1	1	1	1	1	1	0	NA	1	0	0	0	0	0	0	FALSE	0	1	NA_not a recognized target		Q04637-8;Q04637-7	EIF4G1;	EIF4G1;	1328	3130	0	NA	-0.0254721	0.327436	0.0279182	0.470505	0.937739	27.458
Q9BYX4	IFIH1_HUMAN	reviewed	116689	IPI00005577.5	IFIH1	NA	NA	116689	NA	yes	NA	NA	NA		NA	TRUE	0	0	0	0	1	1	0	NA	1	0	0	0	NA	NA	NA	NA	0	1	NA_not a recognized target		NA	NA	NA	NA	NA	NA	NA	NA	NA	NA	NA	NA	NA
O15111	IKKA_HUMAN	reviewed	84640	IPI00005104.1	CHUK	NA	NA	84654	yes	yes	yes	Other	IKK	YES	49.3817	TRUE	1	1	1	0	1	1	0	NA	1	0	0	0	0	0	NA	FALSE	0	1	NA_not a recognized target		O15111	CHUK;	CHUK;	28	3345	0	NA	-0.0333466	0.297332	0.0259296	0.504276	0.942042	21.2262
O14920	IKKB_HUMAN	reviewed	86564	IPI00024709.1	IKBKB	NA	NA	86564	yes	yes	yes	Other	IKK	YES	48.4243	TRUE	1	1	1	1	1	1	0	NA	1	0	0	0	0	0	0	FALSE	0	1	NA_not a recognized target		O14920;O14920-2;O14920-4;O14920-3	IKBKB;	IKBKB;	60	5615	0	NA	0.00397343	0.0511693	0.005253	0.888854	0.987977	21.5055
Q12905	ILF2_HUMAN	reviewed	43062	IPI00872107.1	ILF2	NA	NA	43048	NA	yes	NA	NA	NA		53.2056	TRUE	1	1	1	1	1	1	0	NA	1	0	0	0	0	0	0	FALSE	0	1	NA_not a recognized target		Q12905	ILF2;	ILF2;	711	2733	0	NA	0.0258771	0.396911	0.0374621	0.400949	0.917356	27.0128
Q9ULG1	INO80_HUMAN	reviewed	176753	NA	NA	NA	NA	NA	NA	yes	NA	NA	NA	NA	49.7105	FALSE	0	0	0	0	1	0	0	NA	1	0	NA	0	NA	NA	NA	NA	0	1	NA_not a recognized target		NA	NA	NA	NA	NA	NA	NA	NA	NA	NA	NA	NA	NA
P23677	IP3KA_HUMAN	reviewed	51009	IPI00012538.3	ITPKA	NA	NA	51009	NA	yes	NA	NA	NA		48.3566	TRUE	1	1	1	0	1	1	0	NA	1	0	0	0	0	0	NA	FALSE	0	1	NA_not a recognized target		P23677;P27987	ITPKA;	ITPKA;	19	5446	0	NA	-0.00881522	0.0669687	0.00725391	0.8571	0.983436	19.0237
Q96DU7	IP3KC_HUMAN	reviewed	75207	IPI00061203.1	ITPKC	NA	NA	75207	NA	yes	NA	NA	NA		49.6492	TRUE	1	0	1	0	1	1	0	NA	1	0	0	0	NA	0	NA	FALSE	0	1	NA_not a recognized target		NA	NA	NA	NA	NA	NA	NA	NA	NA	NA	NA	NA	NA
Q92551	IP6K1_HUMAN	reviewed	50236	IPI00452669.2	IP6K1	NA	NA	50236	NA	yes	NA	NA	NA		51.1502	TRUE	1	1	1	1	1	1	0	NA	1	0	0	0	0	0	0	FALSE	0	1	NA_not a recognized target		Q92551;Q92551-2	IP6K1;	IP6K1;	33	2365	0	NA	0.0292169	0.470374	0.0492503	0.338552	0.892791	20.1426
Q9UHH9	IP6K2_HUMAN	reviewed	49186	IPI00789139.1	IP6K2	NA	NA	49186	NA	yes	NA	NA	NA		NA	TRUE	0	0	0	0	0	1	0	NA	1	0	0	NA	NA	NA	NA	NA	0	1	NA_not a recognized target		NA	NA	NA	NA	NA	NA	NA	NA	NA	NA	NA	NA	NA
P08648	ITA5_HUMAN	reviewed	114536	IPI00306604.5	ITGA5	NA	NA	114536	NA	NA	NA	NA	NA		56.3324	TRUE	1	1	1	1	1	1	0	NA	0	0	0	1	0	0	0	FALSE	1	1	Unknown	This protein was only identified in the Webb_TPP assay.	P08648	ITGA5;	ITGA5;	205	3871	0	NA	-0.0196722	0.224456	0.0163338	0.596409	0.963089	22.7466
Q13572	ITPK1_HUMAN	reviewed	45621	IPI00100329.7	ITPK1	NA	NA	45621	NA	yes	NA	NA	NA		45.102	TRUE	1	1	1	0	1	1	0	NA	1	0	0	0	0	0	NA	FALSE	0	1	NA_not a recognized target		Q13572;Q13572-2	ITPK1;	ITPK1;	16	285	0	NA	0.257384	1.84777	0.506528	0.0141981	0.31151	20.4388
P00568	KAD1_HUMAN	reviewed	21635	NA	NA	NA	NA	NA	yes	yes	NA	NA	NA	NA	51.8627	TRUE	1	1	1	1	1	0	0	NA	1	0	NA	0	0	0	0	FALSE	0	1	NA_not a recognized target		P00568;Q9Y6K8-2	AK1;	AK1;	354	6051	0	NA	-0.000876228	0.0146213	0.00101527	0.966894	0.997665	25.7804
P54819	KAD2_HUMAN	reviewed	26478	IPI00215901.1	AK2	NA	NA	26478	yes	yes	NA	NA	NA		58.4176	TRUE	1	1	1	1	1	1	0	NA	1	0	0	0	0	0	0	FALSE	0	1	NA_not a recognized target		P54819-2;P54819;P54819-5;P54819-6;P54819-3;P54819-4	AK2;	AK2;	1279	3308	0	NA	0.027538	0.301868	0.0261597	0.499036	0.941543	27.7869
Q9UIJ7	KAD3_HUMAN	reviewed	25565	NA	NA	NA	NA	NA	yes	yes	NA	NA	NA	NA	54.7671	TRUE	1	1	1	1	1	0	0	NA	1	0	NA	0	0	0	0	FALSE	0	1	NA_not a recognized target		Q9UIJ7;Q9UIJ7-3	AK3;	AK3;	286	4326	0	NA	0.00994099	0.172786	0.0130727	0.67176	0.970348	25.12
P27144	KAD4_HUMAN	reviewed	25268	IPI00016568.1	AK3L1	NA	NA	25268	yes	yes	NA	NA	NA		50.8579	TRUE	1	1	1	1	1	1	0	NA	1	0	0	0	0	0	0	FALSE	0	1	NA_not a recognized target		P27144	AK4;	AK4;	152	4051	0	NA	0.032155	0.202709	0.0147788	0.627034	0.966543	23.7849
Q9Y3D8	KAD6_HUMAN	reviewed	20061	NA	NA	NA	NA	NA	yes	yes	NA	NA	NA	NA	47.6834	TRUE	1	1	1	1	1	0	0	NA	1	0	NA	0	0	0	0	FALSE	0	1	NA_not a recognized target		Q9Y3D8;Q9Y3D8-2	AK6;	AK6;	71	3545	0	NA	0.0176207	0.266033	0.0196681	0.54196	0.955723	22.6883
O60229	KALRN_HUMAN	reviewed	340261	IPI00607777.2	KALRN	NA	NA	340261	yes	yes	yes	CAMK	Trio	YES	NA	TRUE	0	0	0	0	0	1	0	NA	1	0	0	NA	NA	NA	NA	NA	0	1	NA_not a recognized target		NA	NA	NA	NA	NA	NA	NA	NA	NA	NA	NA	NA	NA
P10644	KAP0_HUMAN	reviewed	42982	IPI00021831.1	PRKAR1A	NA	NA	42982	yes	NA	NA	NA	NA		50.8001	TRUE	1	1	1	1	1	1	0	NA	1	0	0	0	0	0	0	FALSE	0	1	NA_not a recognized target		P10644;P10644-2	PRKAR1A;	PRKAR1A;	228	319	0	NA	-0.0689582	1.73045	0.441003	0.0186014	0.362241	24.13
P31321	KAP1_HUMAN	reviewed	43073	IPI00554488.2	PRKAR1B	NA	NA	43158	yes	NA	NA	NA	NA		50.7223	TRUE	1	1	1	1	1	1	0	NA	1	0	0	0	0	0	0	FALSE	0	1	NA_not a recognized target		P31321	PRKAR1B;	PRKAR1B;	44	1834	0	NA	-0.0313207	0.605612	0.0732563	0.247964	0.84478	21.9422
Q9BW62	KATL1_HUMAN	reviewed	55392	IPI00789455.3	KATNAL1	NA	NA	55392	NA	yes	NA	NA	NA		49.3136	TRUE	1	1	0	0	1	1	0	NA	1	0	0	0	0	NA	NA	FALSE	0	1	NA_not a recognized target		Q9BW62	KATNAL1;	KATNAL1;	10	436	0	NA	-0.122435	1.48681	0.330211	0.0325977	0.467508	19.6253
Q8IYT4	KATL2_HUMAN	reviewed	61253	NA	NA	NA	NA	NA	NA	yes	NA	NA	NA	NA	66.7477	TRUE	1	1	1	1	1	0	0	NA	1	0	NA	0	0	0	0	FALSE	0	1	NA_not a recognized target		Q8IYT4-2;Q8IYT4	KATNAL2;	KATNAL2;	39	3939	0	NA	0.0402889	0.216769	0.0163052	0.60706	0.963152	22.6426
P12277	KCRB_HUMAN	reviewed	42644	IPI00022977.1	CKB	NA	NA	42644	NA	yes	NA	NA	NA		48.732	TRUE	1	1	1	1	1	1	0	NA	1	0	0	0	0	0	0	FALSE	0	1	NA_not a recognized target		P12277	CKB;	CKB;	1262	4926	0	NA	-0.00563264	0.111436	0.00784233	0.773684	0.982104	28.5043
P06732	KCRM_HUMAN	reviewed	43101	IPI00027487.3	CKM	NA	NA	29941	NA	yes	NA	NA	NA		NA	TRUE	0	0	0	0	0	1	0	NA	1	0	0	NA	NA	NA	NA	NA	0	1	NA_not a recognized target		NA	NA	NA	NA	NA	NA	NA	NA	NA	NA	NA	NA	NA
P12532	KCRU_HUMAN	reviewed	47037	NA	NA	NA	NA	NA	NA	yes	NA	NA	NA	NA	57.7699	TRUE	1	1	1	1	1	0	0	NA	1	0	NA	0	0	0	0	FALSE	0	1	NA_not a recognized target		P12532;P12532-2	CKMT1A;	CKMT1A;	364	478	0	NA	0.0843131	1.42428	0.307698	0.0376457	0.492382	25.1236
P30085	KCY_HUMAN	reviewed	22222	IPI00219953.5	CMPK1	NA	NA	25855	yes	yes	NA	NA	NA		52.7593	TRUE	1	1	1	1	1	1	0	NA	1	0	0	0	0	0	0	FALSE	0	1	NA_not a recognized target		P30085;P30085-2	CMPK1;	CMPK1;	519	5705	0	NA	0.00218071	0.0444505	0.00471687	0.902713	0.989198	26.1896
Q16774	KGUA_HUMAN	reviewed	21726	NA	NA	NA	NA	NA	yes	yes	NA	NA	NA	NA	50.4165	TRUE	1	1	1	1	1	0	0	NA	1	0	NA	0	0	0	0	FALSE	0	1	NA_not a recognized target		Q16774-2;Q16774-3	GUK1;	GUK1;	162	582	0	NA	-0.0460015	1.29097	0.261398	0.0511713	0.547775	23.8695
P50053	KHK_HUMAN	reviewed	32523	IPI00216136.1	KHK	NA	NA	32730	yes	yes	NA	NA	NA		63.717	TRUE	1	1	1	1	1	1	0	NA	1	0	0	0	0	0	0	FALSE	0	1	NA_not a recognized target		P50053-2;P50053	KHK;	KHK;	35	4200	0	NA	-0.0204587	0.18635	0.0139663	0.651104	0.968353	20.454
Q9H1H9	KI13A_HUMAN	reviewed	202308	IPI00295487.5	KIF13A	NA	NA	196070	NA	yes	NA	NA	NA		51.9114	TRUE	1	1	1	1	1	1	0	NA	1	0	0	0	0	0	0	FALSE	0	1	NA_not a recognized target		Q9H1H9-3;Q9H1H9-4;Q9H1H9-2;Q9H1H9;Q9H1H9-5	KIF13A;	KIF13A;	100	5495	0	NA	-0.00425222	0.0623622	0.00624151	0.866239	0.985731	22.4452
Q9NQT8	KI13B_HUMAN	reviewed	202789	IPI00479529.2	KIF13B	NA	NA	202903	NA	yes	NA	NA	NA		50.1623	TRUE	1	1	1	0	1	1	0	NA	1	0	0	0	0	0	NA	FALSE	0	1	NA_not a recognized target		Q9NQT8;Q9NQT8-2	KIF13B;	KIF13B;	23	4430	0	NA	0.0308048	0.161976	0.0129705	0.68869	0.970576	20.4712
Q96L93	KI16B_HUMAN	reviewed	152011	IPI00452247.1	KIF16B	NA	NA	152011	NA	yes	NA	NA	NA		52.1187	TRUE	1	1	1	1	1	1	0	NA	1	0	0	0	0	0	0	FALSE	0	1	NA_not a recognized target		Q96L93-6;Q96L93-4;Q96L93;Q96L93-2;Q96L93-5	KIF16B;	KIF16B;	14	5167	0	NA	0.013164	0.0899427	0.00764435	0.812938	0.982552	18.6627
Q8NI77	KI18A_HUMAN	reviewed	102281	NA	NA	NA	NA	NA	NA	yes	NA	NA	NA	NA	47.9066	TRUE	1	1	0	0	1	0	0	NA	1	0	NA	0	0	NA	NA	FALSE	0	1	NA_not a recognized target		Q8NI77	KIF18A;	KIF18A;	5	1900	0	NA	0.0454682	0.58739	0.0712423	0.258589	0.848707	18.5369
Q86Y91	KI18B_HUMAN	reviewed	93011	NA	NA	NA	NA	NA	NA	yes	NA	NA	NA	NA	47.8887	FALSE	0	0	0	0	1	0	0	NA	1	0	NA	0	NA	NA	NA	NA	0	1	NA_not a recognized target		NA	NA	NA	NA	NA	NA	NA	NA	NA	NA	NA	NA	NA
O95235	KI20A_HUMAN	reviewed	100278	IPI00029422.1	KIF20A	NA	NA	100278	NA	yes	NA	NA	NA		50.1715	TRUE	1	1	0	0	1	1	0	NA	1	0	0	0	0	NA	NA	FALSE	0	1	NA_not a recognized target		O95235;O95235-2	KIF20A;	KIF20A;	9	3122	0	NA	0.032011	0.328695	0.0279182	0.469143	0.937739	18.6667
Q96Q89	KI20B_HUMAN	reviewed	210629	IPI00827503.1	KIF20B	NA	NA	199863	NA	yes	NA	NA	NA		50.754	TRUE	1	1	1	1	1	1	0	NA	1	0	0	0	0	0	0	FALSE	0	1	NA_not a recognized target		Q96Q89;Q96Q89-2;Q96Q89-3;Q96Q89-5	KIF20B;	KIF20B;	55	2829	0	NA	-0.0247589	0.377677	0.0336391	0.419105	0.925467	20.7801
Q7Z4S6	KI21A_HUMAN	reviewed	187179	IPI00425404.2	KIF21A	NA	NA	185510	NA	yes	NA	NA	NA		51.2741	TRUE	1	1	1	1	1	1	0	NA	1	0	0	0	0	0	0	FALSE	0	1	NA_not a recognized target		Q7Z4S6-5;Q7Z4S6-2;Q7Z4S6;Q7Z4S6-4;Q7Z4S6-3;Q7Z4S6-6;Q9P2E2-3;Q9P2E2	KIF21A;	KIF21A;	263	3937	0	NA	0.013901	0.217008	0.0163052	0.606725	0.963152	23.7696
O75037	KI21B_HUMAN	reviewed	182662	NA	NA	NA	NA	NA	NA	yes	NA	NA	NA	NA	49.8163	FALSE	0	0	0	0	1	0	0	NA	1	0	NA	0	NA	NA	NA	NA	0	1	NA_not a recognized target		NA	NA	NA	NA	NA	NA	NA	NA	NA	NA	NA	NA	NA
P46013	KI67_HUMAN	reviewed	358694	IPI00004233.2	MKI67	NA	NA	358694	NA	yes	NA	NA	NA		54.4317	TRUE	1	1	1	1	1	1	0	NA	1	0	0	0	0	0	0	FALSE	0	1	NA_not a recognized target		P46013;P46013-2	MKI67;	MKI67;	730	1982	0	NA	0.0228387	0.564607	0.0660171	0.272517	0.85898	25.2737
P52732	KIF11_HUMAN	reviewed	119159	IPI00305289.2	KIF11	NA	NA	119159	NA	yes	NA	NA	NA		51.083	TRUE	1	1	1	1	1	1	0	NA	1	0	0	0	0	0	0	FALSE	0	1	NA_not a recognized target		P52732;REV__Q58F21-5;REV__Q58F21-4;REV__Q58F21;REV__Q58F21-3;REV__Q58F21-2	KIF11;	KIF11;	608	1550	0	NA	-0.0321251	0.686124	0.0807704	0.206004	0.83029	25.3874
Q15058	KIF14_HUMAN	reviewed	186492	IPI00299554.3	KIF14	NA	NA	186492	NA	yes	NA	NA	NA		48.0914	TRUE	1	1	1	1	1	1	0	NA	1	0	0	0	0	0	0	FALSE	0	1	NA_not a recognized target		Q15058;REV__P13928-2;REV__P13928-3;REV__Q5VT79-2;REV__Q5VT79;REV__P13928	KIF14;	KIF14;	151	5280	0	NA	0.00986658	0.0805506	0.00741413	0.83071	0.983073	23.3724
Q9NS87	KIF15_HUMAN	reviewed	160160	IPI00024975.2	KIF15	NA	NA	160160	NA	yes	NA	NA	NA		50.7189	TRUE	1	1	1	1	1	1	0	NA	1	0	0	0	0	0	0	FALSE	0	1	NA_not a recognized target		Q9NS87;Q9NS87-2;Q9NS87-4;Q9NS87-3	KIF15;	KIF15;	376	2226	0	NA	0.0241733	0.501335	0.0528019	0.315257	0.885519	24.7934
Q12756	KIF1A_HUMAN	reviewed	191064	IPI00815672.3	KIF1A	NA	NA	202902	NA	yes	NA	NA	NA		NA	TRUE	0	0	0	0	0	1	0	NA	1	0	0	NA	NA	NA	NA	NA	0	1	NA_not a recognized target		NA	NA	NA	NA	NA	NA	NA	NA	NA	NA	NA	NA	NA
O60333	KIF1B_HUMAN	reviewed	204476	IPI00397383.2	KIF1B	NA	NA	199263	NA	yes	NA	NA	NA		50.8177	TRUE	1	1	1	1	1	1	0	NA	1	0	0	0	0	0	0	FALSE	0	1	NA_not a recognized target		O60333-2;O60333;O60333-4	KIF1B;	KIF1B;	132	3870	0	NA	-0.0133843	0.224511	0.0163338	0.596333	0.963089	23.5844
O43896	KIF1C_HUMAN	reviewed	122947	IPI00179757.6	KIF1C	NA	NA	122947	NA	yes	NA	NA	NA		49.7232	TRUE	0	0	0	0	1	1	0	NA	1	0	0	0	NA	NA	NA	NA	0	1	NA_not a recognized target		NA	NA	NA	NA	NA	NA	NA	NA	NA	NA	NA	NA	NA
Q14807	KIF22_HUMAN	reviewed	73262	IPI00000769.2	KIF22	NA	NA	73262	NA	yes	NA	NA	NA		48.3047	TRUE	1	1	1	1	1	1	0	NA	1	0	0	0	0	0	0	FALSE	0	1	NA_not a recognized target		Q14807-2;Q14807	KIF22;	KIF22;	32	4763	0	NA	0.0107703	0.126337	0.0087601	0.747589	0.980031	20.9831
Q02241	KIF23_HUMAN	reviewed	110059	IPI00291579.7	KIF23	NA	NA	110059	NA	yes	NA	NA	NA		49.8046	TRUE	1	1	1	1	1	1	0	NA	1	0	0	0	0	0	0	FALSE	0	1	NA_not a recognized target		Q02241;Q02241-2;Q02241-3;REV__Q969J3-2;REV__Q969J3	KIF23;	KIF23;	145	2092	0	NA	-0.0243082	0.538148	0.0627045	0.289636	0.865557	23.5564
O00139	KIF2A_HUMAN	reviewed	79955	IPI00848334.1	KIF2A	NA	NA	84089	NA	yes	NA	NA	NA		49.169	TRUE	1	1	1	1	1	1	0	NA	1	0	0	0	0	0	0	FALSE	0	1	NA_not a recognized target		O00139;O00139-4;O00139-1;O00139-5	KIF2A;	KIF2A;	183	3715	0	NA	0.0167382	0.24278	0.0172733	0.571768	0.961007	24.2409
Q99661	KIF2C_HUMAN	reviewed	81313	IPI00290435.3	KIF2C	NA	NA	81313	NA	yes	NA	NA	NA		48.6319	TRUE	1	1	1	1	1	1	0	NA	1	0	0	0	0	0	0	FALSE	0	1	NA_not a recognized target		Q99661;Q99661-2;REV__O60231;Q5T7B8-4;Q5T7B8-2;Q5T7B8	KIF2C;	KIF2C;	564	4129	0	NA	-0.0221115	0.194208	0.0147788	0.639429	0.966543	26.2728
Q9Y496	KIF3A_HUMAN	reviewed	80041	NA	NA	NA	NA	NA	NA	yes	NA	NA	NA	NA	49.2026	TRUE	1	1	1	0	1	0	0	NA	1	0	NA	0	0	0	NA	FALSE	0	1	NA_not a recognized target		Q9Y496;REV__Q16643;REV__Q16643-2;REV__Q16643-3;REV__Q96JF6	KIF3A;	KIF3A;	39	5768	0	NA	0.00663128	0.0385638	0.00368999	0.915032	0.991539	21.3231
O15066	KIF3B_HUMAN	reviewed	85125	IPI00004533.1	KIF3B	NA	NA	85125	NA	yes	NA	NA	NA		49.8122	TRUE	1	1	0	0	1	1	0	NA	1	0	0	0	0	NA	NA	FALSE	0	1	NA_not a recognized target		O15066;O15066-2	KIF3B;	KIF3B;	32	3446	0	NA	0.0185472	0.281357	0.0225842	0.52317	0.949327	20.7222
O95239	KIF4A_HUMAN	reviewed	139881	IPI00178150.5	KIF4A	NA	NA	139881	NA	yes	NA	NA	NA		48.7961	TRUE	1	1	1	1	1	1	0	NA	1	0	0	0	0	0	0	FALSE	0	1	NA_not a recognized target		O95239;O95239-2	KIF4A;	KIF4A;	349	5747	0	NA	-0.00471986	0.0407723	0.00422677	0.91039	0.990315	24.4868
Q12840	KIF5A_HUMAN	reviewed	117378	IPI00029722.4	KIF5A	NA	NA	117378	NA	yes	NA	NA	NA		52.2915	TRUE	1	1	1	1	1	1	0	NA	1	0	0	0	0	0	0	FALSE	0	1	NA_not a recognized target		Q12840	KIF5A;	KIF5A;	295	1347	0	NA	-0.0265095	0.760806	0.09475	0.173458	0.803989	24.0867
Q9BW19	KIFC1_HUMAN	reviewed	73748	IPI00306400.9	KIFC1	NA	NA	73748	NA	yes	NA	NA	NA		50.6281	TRUE	1	1	1	1	1	1	0	NA	1	0	0	0	0	0	0	FALSE	0	1	NA_not a recognized target		Q9BW19	KIFC1;	KIFC1;	79	4171	0	NA	-0.0175538	0.189325	0.0139663	0.646659	0.968353	22.0089
Q9BVG8	KIFC3_HUMAN	reviewed	92775	NA	NA	NA	NA	NA	NA	yes	NA	NA	NA	NA	49.6477	FALSE	0	0	0	0	1	0	0	NA	1	0	NA	0	NA	NA	NA	NA	0	1	NA_not a recognized target		NA	NA	NA	NA	NA	NA	NA	NA	NA	NA	NA	NA	NA
Q03426	KIME_HUMAN	reviewed	42451	IPI00010717.1	MVK	NA	NA	42451	yes	yes	NA	NA	NA		54.3528	TRUE	1	1	1	1	1	1	0	NA	1	0	0	0	0	0	0	FALSE	0	1	NA_not a recognized target		Q03426	MVK;	MVK;	178	3921	0	NA	0.0160053	0.21862	0.0163052	0.604477	0.963152	23.5917
P33176	KINH_HUMAN	reviewed	109685	IPI00012837.1	KIF5B	NA	NA	109685	NA	yes	NA	NA	NA		52.7553	TRUE	1	1	1	1	1	1	0	NA	1	0	0	0	0	0	0	FALSE	0	1	NA_not a recognized target		P33176;REV__Q96RT8-2;REV__Q96RT8	KIF5B;	KIF5B;	1205	4889	0	NA	0.00579173	0.11514	0.00845235	0.767115	0.980726	26.9941
P04183	KITH_HUMAN	reviewed	25469	IPI00791117.1	TK1	NA	NA	25469	yes	yes	NA	NA	NA		NA	TRUE	1	1	1	1	1	1	0	NA	1	0	0	0	0	0	0	FALSE	0	1	NA_not a recognized target		P04183	TK1;	TK1;	405	295	0	NA	-0.0809179	1.82609	0.499827	0.0149247	0.316354	24.585
O00142	KITM_HUMAN	reviewed	31005	IPI00337439.2	TK2	NA	NA	35413	NA	yes	NA	NA	NA		NA	TRUE	1	0	0	1	0	1	0	NA	1	0	0	NA	NA	NA	0	FALSE	0	1	NA_not a recognized target		NA	NA	NA	NA	NA	NA	NA	NA	NA	NA	NA	NA	NA
P24723	KPCL_HUMAN	reviewed	77828	NA	NA	NA	NA	NA	yes	yes	yes	AGC	PKC	NA	54.8623	FALSE	0	0	0	0	1	0	0	NA	1	0	NA	0	NA	NA	NA	NA	0	1	NA_not a recognized target		NA	NA	NA	NA	NA	NA	NA	NA	NA	NA	NA	NA	NA
Q05513	KPCZ_HUMAN	reviewed	67660	IPI00013749.3	PRKCZ	NA	NA	67660	yes	yes	yes	AGC	PKC	YES	NA	TRUE	0	0	0	0	0	1	0	NA	1	0	0	NA	NA	NA	NA	NA	0	1	NA_not a recognized target		NA	NA	NA	NA	NA	NA	NA	NA	NA	NA	NA	NA	NA
P14618	KPYM_HUMAN	reviewed	57937	NA	NA	NA	NA	NA	yes	yes	NA	NA	NA	NA	52.1769	TRUE	1	1	1	1	1	0	0	NA	1	0	NA	0	0	0	0	FALSE	0	1	NA_not a recognized target		P14618;P14618-3	PKM;	PKM;	1628	4847	0	NA	-0.00651596	0.119135	0.00874945	0.76009	0.980055	28.4061
P30613	KPYR_HUMAN	reviewed	61830	IPI00743713.1	PKLR	NA	NA	63037	yes	yes	NA	NA	NA		56.9601	TRUE	1	1	1	1	1	1	0	NA	1	0	0	0	0	0	0	FALSE	0	1	NA_not a recognized target		P30613;P30613-2	PKLR;	PKLR;	1494	5570	0	NA	0.00304405	0.0557144	0.00548118	0.879601	0.987458	28.008
Q9UBS0	KS6B2_HUMAN	reviewed	53455	IPI00217069.6	RPS6KB2	NA	NA	53483	yes	yes	yes	AGC	RSK	YES	48.574	TRUE	1	1	1	0	1	1	0	NA	1	0	0	0	0	0	NA	FALSE	0	1	NA_not a recognized target		Q9UBS0;Q9UBS0-2	RPS6KB2;	RPS6KB2;	38	4210	0	NA	-0.0189612	0.185286	0.0139663	0.652701	0.968353	20.2225
Q8IVT5	KSR1_HUMAN	reviewed	102160	IPI00651657.2	KSR1	NA	NA	102160	yes	yes	yes	TKL	RAF	YES	47.8201	TRUE	1	1	1	1	1	1	0	NA	1	0	0	0	0	0	0	FALSE	0	1	NA_not a recognized target		Q8IVT5;Q8IVT5-2;Q8IVT5-3;Q8IVT5-4	KSR1;	KSR1;	89	186	0	NA	0.134481	2.1742	0.647629	0.0066957	0.225098	23.2071
Q9HA64	KT3K_HUMAN	reviewed	34412	IPI00099986.5	FN3KRP	NA	NA	34412	yes	NA	NA	NA	NA		60.1452	TRUE	1	1	1	1	1	1	0	NA	1	0	0	0	0	0	0	FALSE	0	1	NA_not a recognized target		Q9HA64	FN3KRP;	FN3KRP;	186	1973	0	NA	0.0462664	0.568239	0.067278	0.270247	0.856489	23.7081
P23919	KTHY_HUMAN	reviewed	23819	IPI00013862.7	DTYMK	NA	NA	23819	yes	yes	NA	NA	NA		48.7284	TRUE	1	1	1	1	1	1	0	NA	1	0	0	0	0	0	0	FALSE	0	1	NA_not a recognized target		P23919;P23919-2	DTYMK;	DTYMK;	176	1652	0	NA	-0.0324545	0.651732	0.0761988	0.222981	0.839076	24.3338
Q96EK9	KTI12_HUMAN	reviewed	38616	IPI00061528.3	KTI12	NA	NA	38616	NA	yes	NA	NA	NA		48.7364	TRUE	1	1	1	1	1	1	0	NA	1	0	0	0	0	0	0	FALSE	0	1	NA_not a recognized target		Q96EK9	KTI12;	KTI12;	79	4499	0	NA	0.01652	0.155252	0.0129705	0.699435	0.970576	22.1699
O75449	KTNA1_HUMAN	reviewed	55965	IPI00013075.1	KATNA1	NA	NA	55965	NA	yes	NA	NA	NA		49.2198	TRUE	1	1	1	1	1	1	0	NA	1	0	0	0	0	0	0	FALSE	0	1	NA_not a recognized target		O75449;O75449-2	KATNA1;	KATNA1;	146	4091	0	NA	-0.0104833	0.197934	0.0147788	0.633966	0.966543	23.1443
Q15334	L2GL1_HUMAN	reviewed	115418	IPI00105532.3	LLGL1	NA	NA	115418	NA	NA	NA	NA	NA		51.2001	TRUE	1	1	1	1	1	1	0	NA	0	0	0	0	0	1	0	TRUE	0	1	Staurosporine target kinase interacting protein	This iTSA target was significant in 1 out 3 iTSA assays, but was not orthoganlly validated. However, LLGL1 interacts with the staurosporine target kinase PRKCI/aPKC (PubMed: 12725730), making this protein a likely off-target event or downstream effect of staurosporine binding.	Q15334	LLGL1;	LLGL1;	35	187	0	NA	0.124951	2.16284	0.638596	0.00687317	0.229829	20.7598
P07942	LAMB1_HUMAN	reviewed	198038	NA	NA	NA	NA	NA	NA	NA	NA	NA	NA	NA	47.1309	TRUE	1	1	1	1	1	0	0	NA	0	0	NA	1	0	0	0	FALSE	1	1	Unknown	This protein was only identified in the Webb_TPP assay.	P07942	LAMB1;	LAMB1;	173	1452	0	NA	0.0414058	0.725937	0.0918154	0.187959	0.80944	22.8166
Q9NS86	LANC2_HUMAN	reviewed	50854	IPI00032995.1	LANCL2	NA	NA	50854	NA	yes	NA	NA	NA		57.8823	TRUE	1	1	1	1	1	1	0	NA	1	0	0	0	0	0	0	FALSE	0	1	NA_not a recognized target		Q9NS86;REV__A2IDD5	LANCL2;	LANCL2;	161	1445	0	NA	-0.037385	0.728582	0.0926089	0.186818	0.807962	23.7546
Q8IWU2	LMTK2_HUMAN	reviewed	164900	IPI00217391.6	LMTK2	NA	NA	164900	yes	yes	yes	TK	Lmr	YES	58.1293	TRUE	1	1	1	1	1	1	0	NA	1	0	0	0	0	0	0	FALSE	0	1	NA_not a recognized target		Q8IWU2;REV__P18507;REV__P18507-2;REV__P18507-3	LMTK2;	LMTK2;	74	292	0	NA	-0.111412	1.83181	0.50254	0.0147296	0.314384	22.6726
P36776	LONM_HUMAN	reviewed	106489	IPI00005158.1	LONP1	NA	NA	106489	NA	yes	NA	NA	NA		55.3688	TRUE	1	1	1	1	1	1	0	NA	1	0	0	0	0	0	0	FALSE	0	1	NA_not a recognized target		P36776-2;P36776;P36776-3;REV__Q96AP0-2;REV__Q96AP0;A4D1S0-2;A4D1S0	LONP1;	LONP1;	1236	4620	0	NA	-0.00526722	0.143062	0.011966	0.719347	0.972823	27.6709
Q86WA8	LONP2_HUMAN	reviewed	94617	IPI00410584.4	LONP2	NA	NA	94617	NA	yes	NA	NA	NA		48.0053	TRUE	1	1	0	1	1	1	0	NA	1	0	0	0	0	NA	0	FALSE	0	1	NA_not a recognized target		Q86WA8;Q86WA8-2	LONP2;	LONP2;	19	4054	0	NA	0.0195416	0.202238	0.0147788	0.627715	0.966543	19.4751
Q9NQ29	LUC7L_HUMAN	reviewed	43728	IPI00071318.1	LUC7L	NA	NA	43728	NA	NA	NA	NA	NA		55.6894	TRUE	1	1	1	1	1	1	0	NA	0	0	0	0	1	0	0	TRUE	0	1	Staurosporine target kinase interacting protein	This iTSA target was significant in 1 out 3 iTSA assays, but was not orthoganlly validated. However, this protein is believed to interact with staurosporine target kinases, SRPK1 and SRPK2 (https://thebiogrid.org/120818), making this protein a likely off-target event or downstream effect of staurosporine binding.	Q9NQ29;Q9NQ29-3;Q9NQ29-2	LUC7L;	LUC7L;	200	68	3	-1	-0.153295	5.18489	3.22131	6.53e-06	0.000600748	23.4777
O95382	M3K6_HUMAN	reviewed	142596	NA	NA	NA	NA	NA	yes	yes	yes	STE	STE11	NA	50.9831	FALSE	0	0	0	0	1	0	0	NA	1	0	NA	0	NA	NA	NA	NA	0	1	NA_not a recognized target		NA	NA	NA	NA	NA	NA	NA	NA	NA	NA	NA	NA	NA
O43318	M3K7_HUMAN	reviewed	67196	IPI00295738.1	MAP3K7	NA	NA	67196	yes	yes	yes	TKL	MLK	YES	51.2698	TRUE	1	1	1	1	1	1	0	NA	1	0	0	0	0	0	0	FALSE	0	1	NA_not a recognized target		O43318;O43318-3	MAP3K7;	MAP3K7;	161	3033	0	NA	0.0159175	0.344286	0.0302025	0.452599	0.932819	24.0892
P41279	M3K8_HUMAN	reviewed	52925	NA	NA	NA	NA	NA	yes	yes	yes	STE	STE-Unique	NA	50.2286	TRUE	1	1	0	0	1	0	0	NA	1	0	NA	0	0	NA	NA	FALSE	0	1	NA_not a recognized target		P41279-2;P41279	MAP3K8;	MAP3K8;	3	2559	0	NA	-0.0885891	0.431882	0.0450904	0.369929	0.901384	17.2402
Q96QZ7	MAGI1_HUMAN	reviewed	164581	IPI00470759.1	MAGI1	NA	NA	164641	NA	yes	NA	NA	NA		53.8902	TRUE	1	1	1	1	1	1	0	NA	1	0	0	0	0	0	0	FALSE	0	1	NA_not a recognized target		Q96QZ7-6;Q96QZ7-2;Q96QZ7;Q96QZ7-7;Q96QZ7-3;Q96QZ7-5;Q96QZ7-4;P46937-4;P46937-2;P46937-8;P46937;P46937-9;Q86UL8-2;Q86UL8	MAGI1;	MAGI1;	132	5633	0	NA	-0.00480738	0.049312	0.005253	0.892664	0.987977	22.5261
Q5TCQ9	MAGI3_HUMAN	reviewed	162949	IPI00895871.1	MAGI3	NA	NA	165608	NA	yes	NA	NA	NA		53.0455	TRUE	0	0	0	0	1	1	0	NA	1	0	0	0	NA	NA	NA	NA	0	1	NA_not a recognized target		NA	NA	NA	NA	NA	NA	NA	NA	NA	NA	NA	NA	NA
Q16644	MAPK3_HUMAN	reviewed	42987	IPI00005777.1	MAPKAPK3	NA	NA	42987	yes	yes	yes	CAMK	MAPKAPK	YES	49.4406	TRUE	1	1	1	1	1	1	0	NA	1	0	0	0	0	0	0	FALSE	0	1	NA_not a recognized target		Q16644	MAPKAPK3;	MAPKAPK3;	68	81	2	1	0.158035	4.42599	2.53839	3.75e-05	0.00289474	22.7177
Q6P0Q8	MAST2_HUMAN	reviewed	196436	NA	NA	NA	NA	NA	yes	yes	yes	AGC	MAST	NA	49.6664	TRUE	1	1	0	0	1	0	0	NA	1	0	NA	0	0	NA	NA	FALSE	0	1	NA_not a recognized target		Q6P0Q8;Q6P0Q8-2	MAST2;	MAST2;	9	4250	0	NA	-0.018431	0.181454	0.0139334	0.658486	0.968426	20.204
O60307	MAST3_HUMAN	reviewed	143137	NA	NA	NA	NA	NA	yes	yes	yes	AGC	MAST	NA	49.4713	FALSE	0	0	0	0	1	0	0	NA	1	0	NA	0	NA	NA	NA	NA	0	1	NA_not a recognized target		NA	NA	NA	NA	NA	NA	NA	NA	NA	NA	NA	NA	NA
Q96RQ3	MCCA_HUMAN	reviewed	80473	NA	NA	NA	NA	NA	NA	yes	NA	NA	NA	NA	50.9318	TRUE	1	1	1	1	1	0	0	NA	1	0	NA	0	0	0	0	FALSE	0	1	NA_not a recognized target		Q96RQ3	MCCC1;	MCCC1;	184	532	0	NA	-0.0417412	1.33857	0.269076	0.0458592	0.538176	23.7697
Q9HCC0	MCCB_HUMAN	reviewed	61333	IPI00784044.1	MCCC2	NA	NA	61333	NA	yes	NA	NA	NA		55.1587	TRUE	1	1	1	1	1	1	0	NA	1	0	0	0	0	0	0	FALSE	0	1	NA_not a recognized target		Q9HCC0;Q9HCC0-2;REV__Q8IX03;REV__Q8IX03-2	MCCC2;	MCCC2;	392	1254	0	NA	0.0393468	0.800577	0.103111	0.158279	0.788659	26.6318
P49736	MCM2_HUMAN	reviewed	101896	IPI00184330.5	MCM2	NA	NA	101896	NA	yes	NA	NA	NA		50.5454	TRUE	1	1	1	1	1	1	0	NA	1	0	0	0	0	0	0	FALSE	0	1	NA_not a recognized target		P49736;REV__P34820-2;REV__Q7Z5Y6;REV__P34820	MCM2;	MCM2;	1230	1893	0	NA	-0.0192222	0.588581	0.0712423	0.257881	0.848707	27.5591
P25205	MCM3_HUMAN	reviewed	90981	IPI00013214.2	MCM3	NA	NA	90981	NA	yes	NA	NA	NA		53.8034	TRUE	1	1	1	1	1	1	0	NA	1	0	0	0	0	0	0	FALSE	0	1	NA_not a recognized target		P25205;P25205-2	MCM3;	MCM3;	1475	5363	0	NA	0.002658	0.0737132	0.00734098	0.843892	0.983239	27.3599
P33991	MCM4_HUMAN	reviewed	96558	IPI00018349.5	MCM4	NA	NA	96558	NA	yes	NA	NA	NA		49.8724	TRUE	1	1	1	1	1	1	0	NA	1	0	0	0	0	0	0	FALSE	0	1	NA_not a recognized target		P33991;Q9UJA3-2;Q9UJA3-3;Q9UJA3;Q9UJA3-4	MCM4;	MCM4;	1252	2114	0	NA	0.0202448	0.531781	0.0607971	0.293913	0.869367	27.7366
P33992	MCM5_HUMAN	reviewed	82286	IPI00018350.3	MCM5	NA	NA	82286	NA	yes	NA	NA	NA		52.2019	TRUE	1	1	1	1	1	1	0	NA	1	0	0	0	0	0	0	FALSE	0	1	NA_not a recognized target		P33992	MCM5;	MCM5;	1242	4365	0	NA	-0.0074163	0.169018	0.0130727	0.677613	0.970348	27.2489
Q14566	MCM6_HUMAN	reviewed	92889	IPI00031517.1	MCM6	NA	NA	92889	NA	yes	NA	NA	NA		50.8333	TRUE	1	1	1	1	1	1	0	NA	1	0	0	0	0	0	0	FALSE	0	1	NA_not a recognized target		Q14566	MCM6;	MCM6;	1127	1373	0	NA	-0.0175997	0.751894	0.0939185	0.177054	0.80553	28.1551
P33993	MCM7_HUMAN	reviewed	81308	IPI00299904.3	MCM7	NA	NA	81308	NA	yes	NA	NA	NA		48.4801	TRUE	1	1	1	1	1	1	0	NA	1	0	0	0	0	0	0	FALSE	0	1	NA_not a recognized target		P33993;P33993-3;P33993-2;REV__Q86XW9-3;REV__Q86XW9-2;REV__Q86XW9	MCM7;	MCM7;	902	766	0	NA	0.0431712	1.12181	0.210369	0.0755424	0.616071	27.073
Q9UJA3	MCM8_HUMAN	reviewed	93697	NA	NA	NA	NA	NA	NA	yes	NA	NA	NA	NA	49.235	FALSE	0	0	0	0	1	0	0	NA	1	0	NA	0	NA	NA	NA	NA	0	1	NA_not a recognized target		NA	NA	NA	NA	NA	NA	NA	NA	NA	NA	NA	NA	NA
Q9NU22	MDN1_HUMAN	reviewed	632820	IPI00167941.1	MDN1	NA	NA	632820	NA	yes	NA	NA	NA		49.8617	TRUE	1	1	1	1	1	1	0	NA	1	0	0	0	0	0	0	FALSE	0	1	NA_not a recognized target		Q9NU22;REV__P21359-3;REV__P21359-5;REV__Q14678	MDN1;	MDN1;	437	3254	0	NA	0.0239992	0.309834	0.0262628	0.489966	0.94132	25.8043
P21439	MDR3_HUMAN	reviewed	141523	IPI00042932.5	ABCB4	NA	NA	141523	NA	yes	NA	NA	NA		NA	TRUE	0	0	0	0	0	1	0	NA	1	0	0	NA	NA	NA	NA	NA	0	1	NA_not a recognized target		NA	NA	NA	NA	NA	NA	NA	NA	NA	NA	NA	NA	NA
Q16626	MEA1_HUMAN	reviewed	19905	NA	NA	NA	NA	NA	NA	NA	NA	NA	NA	NA	50.6768	TRUE	1	1	1	1	1	0	0	NA	0	0	NA	1	0	0	0	FALSE	1	1	Unknown	This protein was only identified in the Webb_TPP assay.	Q16626	MEA1;	MEA1;	51	3211	0	NA	0.0505133	0.316791	0.0277721	0.482179	0.938054	21.8756
O00255	MEN1_HUMAN	reviewed	68023	IPI00328838.4	MEN1	NA	NA	67993	NA	NA	NA	NA	NA		48.7311	TRUE	1	1	0	0	1	1	0	NA	0	0	0	1	0	NA	NA	FALSE	1	1	Unknown	This protein was only identified in the Webb_TPP assay.	O00255-3;O00255-2;O00255	MEN1;	MEN1;	10	4126	0	NA	-0.0491439	0.194397	0.0147788	0.63915	0.966543	20.0702
P31153	METK2_HUMAN	reviewed	43661	IPI00010157.1	MAT2A	NA	NA	43661	NA	yes	NA	NA	NA		56.1235	TRUE	1	1	1	1	1	1	0	NA	1	0	0	0	0	0	0	FALSE	0	1	NA_not a recognized target		P31153;P31153-2;Q00266	MAT2A;	MAT2A;	651	5650	0	NA	-0.00265944	0.0483395	0.005253	0.894665	0.987977	26.2752
Q96C03	MID49_HUMAN	reviewed	49269	IPI00789548.1	SMCR7	NA	NA	49269	NA	NA	NA	NA	NA		NA	TRUE	1	1	1	0	0	1	0	NA	0	0	0	NA	0	1	NA	TRUE	0	1	Unknown	This iTSA target was significant in 1 out 3 iTSA assays, but was not orthogonally validated and no additional information could be found to support the validity of the this protein as a staurosporine target.	Q96C03;Q96C03-3	MIEF2;	MIEF2;	14	121	0	NA	0.206389	2.99637	1.28448	0.0010084	0.0519417	23.1055
Q8N4C8	MINK1_HUMAN	reviewed	149822	IPI00166680.1	MINK1	NA	NA	149810	yes	yes	yes	STE	STE20	YES	NA	TRUE	0	0	0	0	0	1	0	NA	1	0	0	NA	NA	NA	NA	NA	0	1	NA_not a recognized target		NA	NA	NA	NA	NA	NA	NA	NA	NA	NA	NA	NA	NA
Q16659	MK06_HUMAN	reviewed	82681	IPI00003431.1	MAPK6	NA	NA	82681	yes	yes	yes	CMGC	MAPK	YES	53.2765	TRUE	1	1	1	1	1	1	0	NA	1	0	0	0	0	0	0	FALSE	0	1	NA_not a recognized target		Q16659;P31152	MAPK6;	MAPK6;	36	2529	0	NA	0.0502955	0.438144	0.04525	0.364633	0.901052	21.1961
Q8TD08	MK15_HUMAN	reviewed	59832	NA	NA	NA	NA	NA	yes	yes	yes	CMGC	MAPK	NA	53.3615	FALSE	0	0	0	0	1	0	0	NA	1	0	NA	0	NA	NA	NA	NA	0	1	NA_not a recognized target		NA	NA	NA	NA	NA	NA	NA	NA	NA	NA	NA	NA	NA
P40692	MLH1_HUMAN	reviewed	84601	IPI00029754.1	MLH1	NA	NA	84601	NA	yes	NA	NA	NA		48.9731	TRUE	1	1	1	1	1	1	0	NA	1	0	0	0	0	0	0	FALSE	0	1	NA_not a recognized target		P40692;P40692-3;P40692-2	MLH1;	MLH1;	109	3707	0	NA	-0.0171416	0.244501	0.017435	0.569507	0.96065	22.6385
Q8NB16	MLKL_HUMAN	reviewed	54479	IPI00180781.4	MLKL	NA	NA	54479	yes	yes	yes	TKL	TKL-Unique	YES	49.774	TRUE	0	0	0	0	1	1	0	NA	1	0	0	0	NA	NA	NA	NA	0	1	NA_not a recognized target		NA	NA	NA	NA	NA	NA	NA	NA	NA	NA	NA	NA	NA
Q96EY8	MMAB_HUMAN	reviewed	27388	IPI00029665.8	MMAB	NA	NA	27388	NA	yes	NA	NA	NA		56.3256	TRUE	1	1	1	1	1	1	0	NA	1	0	0	0	0	0	0	FALSE	0	1	NA_not a recognized target		Q96EY8	MMAB;	MMAB;	185	2192	0	NA	-0.0243018	0.510965	0.0559993	0.308343	0.879024	23.0576
Q02252	MMSA_HUMAN	reviewed	57840	IPI00024990.6	ALDH6A1	NA	NA	57840	NA	NA	NA	NA	NA		49.9492	TRUE	1	1	1	1	1	1	0	NA	0	0	0	0	1	0	0	TRUE	0	1	Unknown	This iTSA target was significant in 1 out 3 iTSA assays, but was not orthogonally validated and no additional information could be found to support the validity of the this protein as a staurosporine target.	Q02252;Q02252-2	ALDH6A1;	ALDH6A1;	45	61	3	1	0.196946	5.92503	3.91427	1.19e-06	0.000121823	21.7115
Q70IA6	MOB2_HUMAN	reviewed	26927	IPI00418248.2	HCCA2	NA	NA	30158	NA	NA	NA	NA	NA		48.9423	TRUE	1	1	1	0	1	1	0	NA	0	0	0	0	1	0	NA	TRUE	0	1	Staurosporine target kinase interacting protein	This iTSA target was significant in 1 out 3 iTSA assays, but was not orthoganlly validated. However, MOB2 protein interacts with and regulates staursoporine targets STK38/NDR1 and STK38L/NDR2 serine-threonine kinases (PubMed:15067004) stimulating the autophosphorylation and kinase activity of these proteins (PubMed:15037617), making this protein a likely off-target event or downstream effect of s…	Q70IA6-2;Q70IA6;Q70IA6-3	MOB2;	MOB2;	30	44	3	1	0.381781	7.33661	5.18398	4.61e-08	6.55e-06	21.4052
O95396	MOCS3_HUMAN	reviewed	49669	IPI00004489.1	MOCS3	NA	NA	49669	NA	yes	NA	NA	NA		50.5495	TRUE	1	1	1	0	1	1	0	NA	1	0	0	0	0	0	NA	FALSE	0	1	NA_not a recognized target		O95396	MOCS3;	MOCS3;	17	1455	0	NA	0.0569588	0.723862	0.0912289	0.188859	0.810534	19.7676
Q9H3H1	MOD5_HUMAN	reviewed	52725	IPI00783082.1	TRIT1	NA	NA	52725	NA	yes	NA	NA	NA		49.1611	TRUE	1	1	1	1	1	1	0	NA	1	0	0	0	0	0	0	FALSE	0	1	NA_not a recognized target		Q9H3H1-4;Q9H3H1;Q9H3H1-5;Q9H3H1-2;Q9H3H1-3;Q9H3H1-6;REV__Q9Y5S2	TRIT1;	TRIT1;	58	1731	0	NA	0.0436412	0.631815	0.0761988	0.233445	0.839076	22.4141
Q9Y6X9	MORC2_HUMAN	reviewed	117823	IPI00455518.5	MORC2	NA	NA	117823	NA	yes	NA	NA	NA		48.8674	TRUE	1	1	1	0	1	1	0	NA	1	0	0	0	0	0	NA	FALSE	0	1	NA_not a recognized target		Q9Y6X9;Q9Y6X9-2	MORC2;	MORC2;	59	5040	0	NA	0.0118912	0.100822	0.00764435	0.792826	0.982552	22.0939
Q9HCE1	MOV10_HUMAN	reviewed	113671	IPI00444452.3	MOV10	NA	NA	113671	NA	yes	NA	NA	NA		51.6195	TRUE	1	1	1	1	1	1	0	NA	1	0	0	0	0	0	0	FALSE	0	1	NA_not a recognized target		Q9HCE1;Q9HCE1-2;Q9HCE1-3	MOV10;	MOV10;	426	4158	0	NA	0.0127563	0.191337	0.0141332	0.643669	0.967981	25.5358
Q10713	MPPA_HUMAN	reviewed	58253	IPI00166749.3	PMPCA	NA	NA	58253	NA	NA	NA	NA	NA		49.512	TRUE	1	1	1	1	1	1	0	NA	0	0	1	0	0	0	0	FALSE	1	1	Unknown	This TPP recognized staurosporine target protein was not kinase and not statistically significant in any of the 3 iTSA assays that were performed or in the kinobead assay.	Q10713;Q10713-2	PMPCA;	PMPCA;	343	88	2	1	0.240348	4.17074	2.31914	6.75e-05	0.00479584	25.5926
Q9Y5S2	MRCKB_HUMAN	reviewed	194315	IPI00477763.4	CDC42BPB	NA	NA	194315	yes	yes	yes	AGC	DMPK	YES	50.4906	TRUE	1	1	1	0	1	1	0	NA	1	0	0	0	0	0	NA	FALSE	0	1	NA_not a recognized target		Q9Y5S2	CDC42BPB;	CDC42BPB;	39	3079	0	NA	0.0268687	0.336324	0.0291749	0.460974	0.935029	21.8303
P33527	MRP1_HUMAN	reviewed	171591	NA	NA	NA	NA	NA	NA	yes	NA	NA	NA	NA	NA	TRUE	1	1	1	1	0	0	0	NA	1	0	NA	NA	0	0	0	FALSE	0	1	NA_not a recognized target		P33527;P33527-9;P33527-2;P33527-4;P33527-3;P33527-6;P33527-5;P33527-7;P33527-8	ABCC1;	ABCC1;	87	5604	0	NA	0.0037008	0.0525317	0.005253	0.88607	0.987977	21.9973
O15438	MRP3_HUMAN	reviewed	169343	IPI00006674.1	ABCC3	NA	NA	169343	NA	yes	NA	NA	NA		NA	TRUE	0	0	0	0	0	1	0	NA	1	0	0	NA	NA	NA	NA	NA	0	1	NA_not a recognized target		NA	NA	NA	NA	NA	NA	NA	NA	NA	NA	NA	NA	NA
O15439	MRP4_HUMAN	reviewed	149527	IPI00006675.2	ABCC4	NA	NA	149527	NA	yes	NA	NA	NA		53.8008	TRUE	1	1	1	1	1	1	0	NA	1	0	0	0	0	0	0	FALSE	0	1	NA_not a recognized target		O15439;O15439-2;O15439-4;O15439-3	ABCC4;	ABCC4;	129	797	0	NA	-0.0598078	1.0942	0.200283	0.0805012	0.630546	22.3532
P43246	MSH2_HUMAN	reviewed	104743	IPI00017303.1	MSH2	NA	NA	104743	NA	yes	NA	NA	NA		49.6296	TRUE	1	1	1	1	1	1	0	NA	1	0	0	0	0	0	0	FALSE	0	1	NA_not a recognized target		P43246;P43246-2	MSH2;	MSH2;	515	4651	0	NA	-0.0134003	0.140357	0.011966	0.723841	0.972823	25.7523
P20585	MSH3_HUMAN	reviewed	127412	IPI00329605.4	MSH3	NA	NA	127456	NA	yes	NA	NA	NA		50.8613	TRUE	1	1	1	1	1	1	0	NA	1	0	0	0	0	0	0	FALSE	0	1	NA_not a recognized target		P20585	MSH3;	MSH3;	103	1332	0	NA	-0.0451205	0.768098	0.0965141	0.17057	0.80073	22.991
O43196	MSH5_HUMAN	reviewed	92875	NA	NA	NA	NA	NA	NA	yes	NA	NA	NA	NA	54.6152	FALSE	0	0	0	0	1	0	0	NA	1	0	NA	0	NA	NA	NA	NA	0	1	NA_not a recognized target		NA	NA	NA	NA	NA	NA	NA	NA	NA	NA	NA	NA	NA
P52701	MSH6_HUMAN	reviewed	152786	IPI00384456.4	MSH6	NA	NA	152786	NA	yes	NA	NA	NA		47.278	TRUE	1	1	1	1	1	1	0	NA	1	0	0	0	0	0	0	FALSE	0	1	NA_not a recognized target		P52701;P52701-3;P52701-4;P52701-2;REV__Q6ZP68	MSH6;	MSH6;	456	3298	0	NA	0.0306167	0.303792	0.0261597	0.49683	0.941543	25.2122
Q96DH6	MSI2H_HUMAN	reviewed	35197	IPI00073713.3	MSI2	NA	NA	28421	NA	NA	NA	NA	NA		51.8901	TRUE	1	1	1	1	1	1	0	NA	0	0	0	1	0	0	0	FALSE	1	1	Unknown	This protein was only identified in the Webb_TPP assay.	Q96DH6;Q96DH6-3;O43347	MSI2;	MSI2;	133	557	0	NA	-0.0417205	1.3079	0.261398	0.0492154	0.547775	23.5834
P49914	MTHFS_HUMAN	reviewed	23256	IPI00220567.5	MTHFS	NA	NA	23256	NA	yes	NA	NA	NA		50.7802	TRUE	1	1	1	1	1	1	0	NA	1	0	0	0	0	0	0	FALSE	0	1	NA_not a recognized target		P49914;P49914-2	MTHFS;	MTHFS;	81	1243	0	NA	0.0468173	0.805021	0.103872	0.156667	0.787278	22.7105
P42285	MTREX_HUMAN	reviewed	117805	IPI00647217.2	SKIV2L2	NA	NA	117805	NA	yes	NA	NA	NA		52.885	TRUE	1	1	1	1	1	1	0	NA	1	0	0	0	0	0	0	FALSE	0	1	NA_not a recognized target		P42285;REV__P0CJ87;REV__Q9UBX2;REV__P0CJ90;REV__P0CJ89;REV__P0CJ88;REV__P0CJ86;REV__P0CJ85;REV__O75912;REV__Q8NF91-8;REV__Q8NF91-2	SKIV2L2;	SKIV2L2;	754	5577	0	NA	-0.00319709	0.0549368	0.00529023	0.881177	0.987893	26.2756
O75648	MTU1_HUMAN	reviewed	47745	IPI00026555.1	TRMU	NA	NA	37122	NA	yes	NA	NA	NA		51.8049	TRUE	1	1	1	0	1	1	0	NA	1	0	0	0	0	0	NA	FALSE	0	1	NA_not a recognized target		O75648;O75648-2;O75648-4;O75648-3;O75648-5	TRMU;	TRMU;	30	2771	0	NA	-0.0291606	0.389789	0.0365682	0.407578	0.919246	21.0721
P43121	MUC18_HUMAN	reviewed	71607	NA	NA	NA	NA	NA	NA	NA	NA	NA	NA	NA	54.4003	TRUE	1	1	1	1	1	0	0	NA	0	0	NA	1	0	0	0	FALSE	1	1	Unknown	This protein was only identified in the Webb_TPP assay.	P43121;P43121-2	MCAM;	MCAM;	283	1485	0	NA	0.0391008	0.71204	0.0878035	0.194071	0.816952	23.4434
P53602	MVD1_HUMAN	reviewed	43405	IPI00022745.1	MVD	NA	NA	43405	NA	yes	NA	NA	NA		52.3612	TRUE	1	1	1	1	1	1	0	NA	1	0	0	0	0	0	0	FALSE	0	1	NA_not a recognized target		P53602	MVD;	MVD;	377	1803	0	NA	-0.0238561	0.614579	0.0746009	0.242897	0.842169	25.205
Q92614	MY18A_HUMAN	reviewed	233115	IPI00760846.1	MYO18A	NA	NA	233115	NA	yes	NA	NA	NA		51.6193	TRUE	1	1	1	1	1	1	0	NA	1	0	0	0	0	0	0	FALSE	0	1	NA_not a recognized target		Q92614-4;Q92614;Q92614-3;Q92614-2;Q92614-5;REV__Q99456;REV__CON__Q99456;REV__Q8IYW5;Q5VVM6-2;REV__Q96FS4	MYO18A;	MYO18A;	738	4534	0	NA	0.00744685	0.151589	0.0121497	0.70536	0.972412	26.0584
Q8IUG5	MY18B_HUMAN	reviewed	285215	IPI00306929.9	MYO18B	NA	NA	285185	NA	yes	NA	NA	NA		51.8128	TRUE	1	1	1	1	1	1	0	NA	1	0	0	0	0	0	0	FALSE	0	1	NA_not a recognized target		Q8IUG5;Q8IUG5-2	MYO18B;	MYO18B;	31	3374	0	NA	0.0408255	0.291853	0.0245026	0.510678	0.945143	22.2339
P35580	MYH10_HUMAN	reviewed	228999	IPI00790503.3	MYH10	NA	NA	231369	NA	yes	NA	NA	NA		54.6026	TRUE	1	1	1	1	1	1	0	NA	1	0	0	0	0	0	0	FALSE	0	1	NA_not a recognized target		P35580;P35580-3;P35580-5;P35580-2;P35580-4;Q70YC5-2;Q70YC5;Q70YC5-4;Q70YC5-3	MYH10;	MYH10;	2972	5977	0	NA	-0.00160484	0.0209124	0.00130727	0.952988	0.996994	28.5211
Q7Z406	MYH14_HUMAN	reviewed	227871	IPI00607818.2	MYH14	NA	NA	232011	NA	yes	NA	NA	NA		54.5994	TRUE	1	1	1	1	1	0	0	NA	1	0	0	0	0	0	0	FALSE	0	1	NA_not a recognized target		Q7Z406;Q7Z406-6;Q7Z406-2;Q7Z406-5;Q7Z406-4	MYH14;	MYH14;	31	2856	0	NA	0.0341516	0.373071	0.033424	0.423573	0.925925	22.793
P35579	MYH9_HUMAN	reviewed	226532	IPI00019502.3	MYH9	NA	NA	226532	NA	yes	NA	NA	NA		54.5248	TRUE	1	1	1	1	1	1	0	NA	1	0	0	0	0	0	0	FALSE	0	1	NA_not a recognized target		P35579;P35579-2;REV__Q5TGJ6;REV__P0DO97;Q9Y6N9-5;REV__P00519;REV__P00519-2	MYH9;	MYH9;	2770	6082	0	NA	-0.000835182	0.0127599	0.00101527	0.971047	0.997665	28.363
Q9HD67	MYO10_HUMAN	reviewed	237347	IPI00289258.5	MYO10	NA	NA	237347	NA	yes	NA	NA	NA		NA	TRUE	0	0	0	0	0	1	0	NA	1	0	0	NA	NA	NA	NA	NA	0	1	NA_not a recognized target		NA	NA	NA	NA	NA	NA	NA	NA	NA	NA	NA	NA	NA
Q96H55	MYO19_HUMAN	reviewed	109135	NA	NA	NA	NA	NA	NA	yes	NA	NA	NA	NA	NA	TRUE	1	1	1	0	0	0	0	NA	1	0	NA	NA	0	0	NA	FALSE	0	1	NA_not a recognized target		Q96H55;Q96H55-3;Q96H55-4;Q96H55-2	MYO19;	MYO19;	11	5482	0	NA	-0.010993	0.0633947	0.00635596	0.864182	0.985471	18.1373
O00159	MYO1C_HUMAN	reviewed	121682	IPI00743335.1	MYO1C	NA	NA	117949	NA	yes	NA	NA	NA		47.9579	TRUE	1	1	1	1	1	1	0	NA	1	0	0	0	0	0	0	FALSE	0	1	NA_not a recognized target		O00159-2;O00159-3;O00159	MYO1C;	MYO1C;	80	1005	0	NA	0.0532752	0.932204	0.138834	0.116895	0.726384	21.9776
O94832	MYO1D_HUMAN	reviewed	116202	IPI00329719.1	MYO1D	NA	NA	116202	NA	yes	NA	NA	NA		48.119	TRUE	1	1	1	1	1	1	0	NA	1	0	0	0	0	0	0	FALSE	0	1	NA_not a recognized target		O94832;B0I1T2-2;B0I1T2-3	MYO1D;	MYO1D;	145	5707	0	NA	-0.00448562	0.044305	0.00471687	0.903015	0.989198	23.6157
O00160	MYO1F_HUMAN	reviewed	124844	IPI00736464.1	MYO1F	NA	NA	124803	NA	yes	NA	NA	NA		NA	TRUE	0	0	0	0	0	1	0	NA	1	0	0	NA	NA	NA	NA	NA	0	1	NA_not a recognized target		NA	NA	NA	NA	NA	NA	NA	NA	NA	NA	NA	NA	NA
Q8WXR4	MYO3B_HUMAN	reviewed	151829	IPI00827784.1	MYO3B	NA	NA	152757	yes	yes	yes	STE	STE20	YES	NA	TRUE	0	0	0	0	0	1	0	NA	1	0	0	NA	NA	NA	NA	NA	0	1	NA_not a recognized target		NA	NA	NA	NA	NA	NA	NA	NA	NA	NA	NA	NA	NA
Q9UM54	MYO6_HUMAN	reviewed	149691	IPI00816452.1	MYO6	NA	NA	146048	NA	yes	NA	NA	NA		50.1118	TRUE	1	1	1	1	1	1	0	NA	1	0	0	0	0	0	0	FALSE	0	1	NA_not a recognized target		Q9UM54-6	MYO6;	MYO6;	154	1247	0	NA	-0.0331759	0.803912	0.103694	0.157068	0.787601	23.7787
B2RTY4	MYO9A_HUMAN	reviewed	292706	NA	NA	NA	NA	NA	NA	yes	NA	NA	NA	NA	50.4008	FALSE	0	0	0	0	1	0	0	NA	1	0	NA	0	NA	NA	NA	NA	0	1	NA_not a recognized target		NA	NA	NA	NA	NA	NA	NA	NA	NA	NA	NA	NA	NA
Q13459	MYO9B_HUMAN	reviewed	243401	IPI00336047.5	MYO9B	NA	NA	243558	NA	yes	NA	NA	NA		49.3138	TRUE	1	1	1	1	1	1	0	NA	1	0	0	0	0	0	0	FALSE	0	1	NA_not a recognized target		Q13459;Q13459-2;REV__P10636;REV__P10636-9;B2RTY4-3	MYO9B;	MYO9B;	136	1094	0	NA	-0.0605912	0.87687	0.119799	0.132779	0.75893	23.1864
Q86UW6	N4BP2_HUMAN	reviewed	198801	IPI00328825.2	N4BP2	NA	NA	198801	NA	yes	NA	NA	NA		50.6045	TRUE	1	1	1	1	1	1	0	NA	1	0	0	0	0	0	0	FALSE	0	1	NA_not a recognized target		Q86UW6-2;Q86UW6	N4BP2;	N4BP2;	74	3045	0	NA	-0.0304702	0.341722	0.0295337	0.45528	0.934257	21.2295
Q6IA69	NADE_HUMAN	reviewed	79285	IPI00306689.5	NADSYN1	NA	NA	79294	NA	yes	NA	NA	NA		56.0758	TRUE	1	1	1	1	1	1	0	NA	1	0	0	0	0	0	0	FALSE	0	1	NA_not a recognized target		Q6IA69;Q6IA69-2	NADSYN1;	NADSYN1;	116	418	0	NA	-0.0905422	1.52371	0.348795	0.0299428	0.447925	22.8114
O95544	NADK_HUMAN	reviewed	49228	IPI00301034.2	NADK	NA	NA	63456	yes	yes	NA	NA	NA		55.3394	TRUE	1	1	1	1	1	1	0	NA	1	0	0	0	0	0	0	FALSE	0	1	NA_not a recognized target		O95544;O95544-2;O95544-3	NADK;	NADK;	80	3363	0	NA	0.0182648	0.293742	0.0245026	0.508461	0.945143	22.7877
Q9UJ70	NAGK_HUMAN	reviewed	37376	IPI00296526.6	NAGK	NA	NA	42038	yes	yes	NA	NA	NA		56.677	TRUE	1	1	1	1	1	1	0	NA	1	0	0	0	0	0	0	FALSE	0	1	NA_not a recognized target		Q9UJ70;Q9UJ70-2	NAGK;	NAGK;	131	5059	0	NA	-0.00626065	0.099307	0.00764435	0.795597	0.982552	22.5035
Q4G0N4	NAKD2_HUMAN	reviewed	49433	IPI00845432.1	C5ORF33	NA	NA	49433	yes	yes	NA	NA	NA		51.8068	TRUE	1	1	1	1	1	1	0	NA	1	0	0	0	0	0	0	FALSE	0	1	NA_not a recognized target		Q4G0N4;Q4G0N4-2;Q4G0N4-3	NADK2;	NADK2;	132	1577	0	NA	-0.0391126	0.677398	0.0791417	0.210185	0.833409	23.0828
Q9NX02	NALP2_HUMAN	reviewed	120515	IPI00016480.3	NLRP2	NA	NA	118138	NA	yes	NA	NA	NA		50.1541	TRUE	1	1	1	1	1	1	0	NA	1	0	0	0	0	0	0	FALSE	0	1	NA_not a recognized target		Q9NX02-5;Q9NX02;Q9NX02-2;Q9NX02-4;Q9NX02-3;Q9NY28	NLRP2;	NLRP2;	154	1424	0	NA	-0.0463565	0.73257	0.0926089	0.18511	0.807962	23.4853
Q9H0A0	NAT10_HUMAN	reviewed	115730	IPI00300127.3	NAT10	NA	NA	115704	NA	yes	NA	NA	NA		46.3832	TRUE	1	1	1	0	1	1	0	NA	1	0	0	0	0	0	NA	FALSE	0	1	NA_not a recognized target		Q9H0A0-2;Q9H0A0	NAT10;	NAT10;	35	4516	0	NA	0.0291703	0.154288	0.0129705	0.70099	0.970576	18.6042
Q8IVL1	NAV2_HUMAN	reviewed	268167	IPI00871234.1	NAV2	NA	NA	268230	NA	yes	NA	NA	NA		NA	TRUE	0	0	0	0	0	1	0	NA	1	0	0	NA	NA	NA	NA	NA	0	1	NA_not a recognized target		NA	NA	NA	NA	NA	NA	NA	NA	NA	NA	NA	NA	NA
Q13232	NDK3_HUMAN	reviewed	19015	IPI00012315.2	NME3	NA	NA	19015	NA	yes	NA	NA	NA		56.8878	TRUE	1	1	1	1	1	1	0	NA	1	0	0	0	0	0	0	FALSE	0	1	NA_not a recognized target		Q13232	NME3;	NME3;	51	2886	0	NA	-0.0199672	0.368181	0.033424	0.42837	0.925925	21.5626
O75414	NDK6_HUMAN	reviewed	21142	NA	NA	NA	NA	NA	NA	yes	NA	NA	NA	NA	57.2149	TRUE	1	1	1	1	1	0	0	NA	1	0	NA	0	0	0	0	FALSE	0	1	NA_not a recognized target		O75414;O75414-2	NME6;	NME6;	60	1872	0	NA	-0.0486522	0.59569	0.0722411	0.253694	0.846757	21.1215
Q9Y5B8	NDK7_HUMAN	reviewed	42492	IPI00871909.1	NME7	NA	NA	42495	NA	yes	NA	NA	NA		50.5331	TRUE	1	1	1	0	1	1	0	NA	1	0	0	0	0	0	NA	FALSE	0	1	NA_not a recognized target		Q9Y5B8;Q9Y5B8-2	NME7;	NME7;	40	1179	0	NA	-0.0395939	0.833713	0.109673	0.146652	0.776831	21.6918
O60361	NDK8_HUMAN	reviewed	15529	IPI00029091.1	NDK8_HUMAN	NA	NA	15529	NA	yes	NA	NA	NA		60.9256	TRUE	0	0	0	0	1	1	0	NA	1	0	0	0	NA	NA	NA	NA	0	1	NA_not a recognized target		NA	NA	NA	NA	NA	NA	NA	NA	NA	NA	NA	NA	NA
P15531	NDKA_HUMAN	reviewed	17149	NA	NA	NA	NA	NA	NA	yes	NA	NA	NA	NA	61.5316	TRUE	1	1	1	1	1	0	0	NA	1	0	NA	0	0	0	0	FALSE	0	1	NA_not a recognized target		P15531;P15531-2	NME1;	NME1;	115	1741	0	NA	0.053073	0.629657	0.0761988	0.234608	0.839076	24.4243
P22392	NDKB_HUMAN	reviewed	17298	NA	NA	NA	NA	NA	NA	yes	NA	NA	NA	NA	61.6131	TRUE	1	1	1	1	1	0	0	NA	1	0	NA	0	0	0	0	FALSE	0	1	NA_not a recognized target		P22392-2;P22392	NME2;	NME2;	1810	1589	0	NA	-0.0212871	0.67249	0.0776983	0.212574	0.836184	29.8623
O00746	NDKM_HUMAN	reviewed	20659	NA	NA	NA	NA	NA	NA	yes	NA	NA	NA	NA	NA	TRUE	1	0	0	1	0	0	0	NA	1	0	NA	NA	NA	NA	0	FALSE	0	1	NA_not a recognized target		NA	NA	NA	NA	NA	NA	NA	NA	NA	NA	NA	NA	NA
Q9P0J0	NDUAD_HUMAN	reviewed	16698	NA	NA	NA	NA	NA	NA	yes	NA	NA	NA	NA	NA	TRUE	1	1	1	1	1	0	0	NA	1	0	NA	0	0	0	0	FALSE	0	1	NA_not a recognized target		Q9P0J0;Q9P0J0-2	NDUFA13;	NDUFA13;	51	6106	0	NA	-0.00135252	0.0111563	0.000824683	0.974639	0.998103	21.586
P51957	NEK4_HUMAN	reviewed	94597	NA	NA	NA	NA	NA	yes	yes	yes	Other	NEK	NA	48.7314	FALSE	0	0	0	0	1	0	0	NA	1	0	NA	0	NA	NA	NA	NA	0	1	NA_not a recognized target		NA	NA	NA	NA	NA	NA	NA	NA	NA	NA	NA	NA	NA
Q6P3R8	NEK5_HUMAN	reviewed	81445	NA	NA	NA	NA	NA	yes	yes	yes	Other	NEK	NA	NA	TRUE	1	1	1	1	0	0	0	NA	1	0	NA	NA	0	0	0	FALSE	0	1	NA_not a recognized target		Q6P3R8;Q5T442	NEK5;	NEK5;	20	4039	0	NA	-0.102499	0.203873	0.0147788	0.625356	0.966543	21.9512
Q86SG6	NEK8_HUMAN	reviewed	74806	NA	NA	NA	NA	NA	yes	yes	yes	Other	NEK	NA	NA	FALSE	0	0	0	0	1	0	0	NA	1	0	NA	0	NA	NA	NA	NA	0	1	NA_not a recognized target		NA	NA	NA	NA	NA	NA	NA	NA	NA	NA	NA	NA	NA
Q9HAN9	NMNA1_HUMAN	reviewed	31932	IPI00009726.4	NMNAT1	NA	NA	31932	NA	yes	NA	NA	NA		61.2345	TRUE	1	0	0	1	1	1	0	NA	1	0	0	0	NA	NA	0	FALSE	0	1	NA_not a recognized target		NA	NA	NA	NA	NA	NA	NA	NA	NA	NA	NA	NA	NA
Q8IW45	NNRD_HUMAN	reviewed	36576	NA	NA	NA	NA	NA	NA	yes	NA	NA	NA	NA	60.0143	TRUE	1	1	1	1	1	0	0	NA	1	0	NA	0	0	0	0	FALSE	0	1	NA_not a recognized target		Q8IW45;Q8IW45-2;Q8IW45-4;Q8IW45-3	CARKD;	CARKD;	102	2438	0	NA	-0.0321539	0.456081	0.0474372	0.34988	0.896526	21.4412
Q5SY16	NOL9_HUMAN	reviewed	79323	IPI00002902.5	NOL9	NA	NA	79323	NA	yes	NA	NA	NA		49.0016	TRUE	1	1	1	1	1	1	0	NA	1	0	0	0	0	0	0	FALSE	0	1	NA_not a recognized target		Q5SY16	NOL9;	NOL9;	57	1177	0	NA	0.0514928	0.834631	0.109673	0.146342	0.776831	21.849
Q14978	NOLC1_HUMAN	reviewed	73603	IPI00216654.2	NOLC1	NA	NA	73745	NA	yes	NA	NA	NA		NA	TRUE	1	1	1	1	1	1	0	NA	1	0	0	0	0	0	0	FALSE	0	1	NA_not a recognized target		Q14978-2;Q14978	NOLC1;	NOLC1;	461	5191	0	NA	0.00882863	0.0880992	0.00764435	0.816396	0.982552	24.8731
Q9UHY1	NRBP_HUMAN	reviewed	59845	NA	NA	NA	NA	NA	yes	yes	yes	Other	NRBP	NA	55.4651	TRUE	1	1	1	1	1	0	0	NA	1	0	NA	0	0	0	0	FALSE	0	1	NA_not a recognized target		Q9UHY1	NRBP1;	NRBP1;	235	2870	0	NA	-0.0348186	0.37126	0.033424	0.425344	0.925925	23.2545
Q9NSY0	NRBP2_HUMAN	reviewed	57803	IPI00168489.6	NRBP2	NA	NA	57803	yes	yes	yes	Other	NRBP	YES	52.3939	TRUE	1	1	0	0	1	1	0	NA	1	0	0	0	0	NA	NA	FALSE	0	1	NA_not a recognized target		Q9NSY0;Q9NSY0-5	NRBP2;	NRBP2;	8	3450	0	NA	-0.0208026	0.280288	0.0220308	0.524459	0.950537	18.6965
P46459	NSF_HUMAN	reviewed	82594	IPI00006451.6	NSF	NA	NA	82560	NA	yes	NA	NA	NA		53.3888	TRUE	1	1	1	1	1	1	0	NA	1	0	0	0	0	0	0	FALSE	0	1	NA_not a recognized target		P46459;P46459-2	NSF;	NSF;	481	5190	0	NA	-0.00660839	0.0881705	0.00764435	0.816262	0.982552	25.1661
Q9BSD7	NTPCR_HUMAN	reviewed	20713	IPI00514501.1	C1ORF57	NA	NA	20713	NA	yes	NA	NA	NA		47.3388	TRUE	1	1	1	1	1	1	0	NA	1	0	0	0	0	0	0	FALSE	0	1	NA_not a recognized target		Q9BSD7	NTPCR;	NTPCR;	64	3089	0	NA	-0.0250888	0.335218	0.0291749	0.462149	0.935029	21.8657
P53384	NUBP1_HUMAN	reviewed	34534	IPI00021277.1	NUBP1	NA	NA	34589	NA	yes	NA	NA	NA		52.5172	TRUE	1	1	1	1	1	1	0	NA	1	0	0	0	0	0	0	FALSE	0	1	NA_not a recognized target		P53384-2;P53384	NUBP1;	NUBP1;	180	5086	0	NA	0.0133463	0.0968805	0.00764435	0.800054	0.982552	23.2625
Q9Y5Y2	NUBP2_HUMAN	reviewed	28825	IPI00644674.1	NUBP2	NA	NA	28825	NA	yes	NA	NA	NA		50.0403	TRUE	1	1	1	1	1	1	0	NA	1	0	0	0	0	0	0	FALSE	0	1	NA_not a recognized target		Q9Y5Y2	NUBP2;	NUBP2;	102	1941	0	NA	-0.0324724	0.577405	0.0695219	0.264603	0.852076	22.0056
Q8TB37	NUBPL_HUMAN	reviewed	34083	IPI00384517.2	NUBPL	NA	NA	34083	NA	yes	NA	NA	NA		50.9407	TRUE	1	1	1	0	1	1	0	NA	1	0	0	0	0	0	NA	FALSE	0	1	NA_not a recognized target		Q8TB37;Q8TB37-2	NUBPL;	NUBPL;	26	3748	0	NA	-0.0194367	0.238846	0.0172733	0.576971	0.961007	20.9599
O15381	NVL_HUMAN	reviewed	95051	IPI00006197.1	NVL	NA	NA	95051	NA	yes	NA	NA	NA		50.5672	TRUE	1	0	1	0	1	1	0	NA	1	0	0	0	NA	0	NA	FALSE	0	1	NA_not a recognized target		NA	NA	NA	NA	NA	NA	NA	NA	NA	NA	NA	NA	NA
Q9Y6K5	OAS3_HUMAN	reviewed	121170	NA	NA	NA	NA	NA	NA	yes	NA	NA	NA	NA	NA	FALSE	0	0	0	0	1	0	0	NA	1	0	NA	0	NA	NA	NA	NA	0	1	NA_not a recognized target		NA	NA	NA	NA	NA	NA	NA	NA	NA	NA	NA	NA	NA
Q9NTK5	OLA1_HUMAN	reviewed	44744	NA	NA	NA	NA	NA	NA	yes	NA	NA	NA	NA	50.3873	TRUE	1	1	1	1	1	0	0	NA	1	0	NA	0	0	0	0	FALSE	0	1	NA_not a recognized target		Q9NTK5;Q9NTK5-3;Q9NTK5-2	OLA1;	OLA1;	733	4960	0	NA	0.00366909	0.107208	0.00764435	0.781254	0.982552	27.4132
O14841	OPLA_HUMAN	reviewed	137457	IPI00418382.1	OPLAH	NA	NA	137457	NA	yes	NA	NA	NA		52.2317	TRUE	1	1	1	1	1	1	0	NA	1	0	0	0	0	0	0	FALSE	0	1	NA_not a recognized target		O14841	OPLAH;	OPLAH;	327	1211	0	NA	-0.0289233	0.817387	0.105273	0.152269	0.784743	24.6606
Q13415	ORC1_HUMAN	reviewed	97350	NA	NA	NA	NA	NA	NA	yes	NA	NA	NA	NA	47.761	FALSE	0	0	0	0	1	0	0	NA	1	0	NA	0	NA	NA	NA	NA	0	1	NA_not a recognized target		NA	NA	NA	NA	NA	NA	NA	NA	NA	NA	NA	NA	NA
O43929	ORC4_HUMAN	reviewed	50377	IPI00015164.4	ORC4L	NA	NA	50377	NA	yes	NA	NA	NA		NA	TRUE	1	1	1	1	0	1	0	NA	1	0	0	NA	0	0	0	FALSE	0	1	NA_not a recognized target		O43929;O43929-2;O43929-3;CON__Q2YDI2	ORC4;	ORC4;	47	3210	0	NA	0.0273461	0.316816	0.0277721	0.482152	0.938054	21.8908
O43913	ORC5_HUMAN	reviewed	50283	IPI00015143.1	ORC5L	NA	NA	50283	NA	yes	NA	NA	NA		47.6305	TRUE	1	1	1	1	1	1	0	NA	1	0	0	0	0	0	0	FALSE	0	1	NA_not a recognized target		O43913;O43913-2	ORC5;	ORC5;	31	3286	0	NA	-0.0362797	0.30532	0.0261597	0.495085	0.941543	21.6679
Q9H4L5	OSBL3_HUMAN	reviewed	101224	IPI00023555.1	OSBPL3	NA	NA	101224	NA	NA	NA	NA	NA		47.4268	TRUE	1	1	1	1	1	1	0	NA	0	0	1	0	0	0	0	FALSE	1	1	Unknown	This TPP recognized staurosporine target protein was not kinase and not statistically significant in any of the 3 iTSA assays that were performed or in the kinobead assay.	Q9H4L5;Q9H4L5-2;Q9H4L5-5;Q9H4L5-6	OSBPL3;	OSBPL3;	90	140	0	NA	0.173622	2.68848	1.03852	0.00204891	0.0915132	22.5813
O95747	OXSR1_HUMAN	reviewed	58022	IPI00010080.2	OXSR1	NA	NA	58022	yes	yes	yes	STE	STE20	YES	49.0257	TRUE	1	1	1	1	1	1	0	NA	1	0	0	0	0	0	0	FALSE	0	1	NA_not a recognized target		O95747;Q9UEW8-2;Q9UEW8;REV__Q8IUL8	OXSR1;	OXSR1;	308	79	2	1	0.112552	4.55305	2.65459	2.8e-05	0.0022152	24.5332
O00443	P3C2A_HUMAN	reviewed	190680	IPI00002580.2	PIK3C2A	NA	NA	190680	yes	yes	NA	NA	NA	YES	51.3656	TRUE	1	1	1	1	1	1	0	NA	1	0	0	0	0	0	0	FALSE	0	1	NA_not a recognized target		O00443;O00443-2	PIK3C2A;	PIK3C2A;	22	5878	0	NA	0.00824597	0.0290668	0.00221243	0.935262	0.994919	18.6693
Q9BTU6	P4K2A_HUMAN	reviewed	54022	NA	NA	NA	NA	NA	yes	yes	NA	NA	NA	NA	55.4044	TRUE	1	1	1	1	1	0	0	NA	1	0	NA	0	0	0	0	FALSE	0	1	NA_not a recognized target		Q9BTU6;REV__A6NKD9	PI4K2A;	PI4K2A;	67	1115	0	NA	0.0575884	0.86659	0.118479	0.13596	0.761239	21.0851
Q8TCG2	P4K2B_HUMAN	reviewed	54744	NA	NA	NA	NA	NA	yes	yes	NA	NA	NA	NA	NA	TRUE	1	1	1	0	0	0	0	NA	1	0	NA	NA	0	0	NA	FALSE	0	1	NA_not a recognized target		Q8TCG2	PI4K2B;	PI4K2B;	19	166	0	NA	0.139465	2.37712	0.801138	0.00419645	0.158075	19.4809
P54886	P5CS_HUMAN	reviewed	87302	IPI00008982.1	ALDH18A1	NA	NA	87302	yes	yes	NA	NA	NA		50.5008	TRUE	1	1	1	1	1	1	0	NA	1	0	0	0	0	0	0	FALSE	0	1	NA_not a recognized target		P54886	ALDH18A1;	ALDH18A1;	438	4274	0	NA	-0.012346	0.178932	0.0137032	0.66232	0.96894	24.9946
Q8IZE3	PACE1_HUMAN	reviewed	82857	IPI00217989.4	SCYL3	NA	NA	82857	yes	yes	yes	Other	SCY1	YES	50.2572	TRUE	1	1	0	0	1	1	0	NA	1	0	0	0	0	NA	NA	FALSE	0	1	NA_not a recognized target		Q8IZE3-2;Q8IZE3	SCYL3;	SCYL3;	5	2130	0	NA	0.0580932	0.526099	0.0587467	0.297783	0.873481	17.3234
Q13153	PAK1_HUMAN	reviewed	60647	IPI00289746.2	PAK1	NA	NA	60647	yes	yes	yes	STE	STE20	YES	53.8411	TRUE	1	1	0	0	1	1	0	NA	1	0	0	0	0	NA	NA	FALSE	0	1	NA_not a recognized target		Q13153;Q13153-2	PAK1;	PAK1;	8	3818	0	NA	-0.048529	0.230473	0.0164779	0.588203	0.962769	16.9336
Q13177	PAK2_HUMAN	reviewed	58043	IPI00419979.3	PAK2	NA	NA	58076	yes	yes	yes	STE	STE20	YES	55.8094	TRUE	1	1	1	1	1	1	0	NA	1	0	0	0	0	0	0	FALSE	0	1	NA_not a recognized target		Q13177;O75914-2;O75914;O75914-4;O75914-3	PAK2;	PAK2;	1035	2775	0	NA	0.0206098	0.389167	0.0364165	0.408162	0.919567	26.7403
A6NDB9	PALM3_HUMAN	reviewed	71695	NA	NA	NA	NA	NA	NA	yes	NA	NA	NA	NA	64.4891	TRUE	1	1	1	1	1	0	0	NA	1	0	NA	0	0	0	0	FALSE	0	1	NA_not a recognized target		A6NDB9;REV__Q00013-2;REV__Q00013-3;REV__Q00013	PALM3;	PALM3;	93	3928	0	NA	0.0138089	0.218204	0.0163052	0.605057	0.963152	20.2338
Q58A45	PAN3_HUMAN	reviewed	95613	NA	NA	NA	NA	NA	yes	yes	yes	Other	PAN3	NA	49.1136	TRUE	1	1	0	1	1	0	0	NA	1	0	NA	0	0	NA	0	FALSE	0	1	NA_not a recognized target		Q58A45-4;Q58A45-3;Q58A45;Q58A45-2	PAN3;	PAN3;	9	2951	0	NA	0.0506464	0.357831	0.0319387	0.438701	0.929097	17.8313
Q8TE04	PANK1_HUMAN	reviewed	64339	IPI00152578.2	PANK1	NA	NA	41671	yes	yes	NA	NA	NA		52.5629	TRUE	0	0	0	0	1	1	0	NA	1	0	0	0	NA	NA	NA	NA	0	1	NA_not a recognized target		NA	NA	NA	NA	NA	NA	NA	NA	NA	NA	NA	NA	NA
Q9BZ23	PANK2_HUMAN	reviewed	62681	IPI00171176.3	PANK2	NA	NA	62681	yes	yes	NA	NA	NA		52.1056	TRUE	1	1	1	1	1	1	0	NA	1	0	0	0	0	0	0	FALSE	0	1	NA_not a recognized target		Q9BZ23-3;Q9BZ23-4;Q9BZ23;Q9BZ23-2	PANK2;	PANK2;	25	1195	0	NA	-0.0954414	0.827408	0.108906	0.148796	0.778205	21.0998
Q9H999	PANK3_HUMAN	reviewed	41094	IPI00178232.8	PANK3	NA	NA	41094	yes	yes	NA	NA	NA		51.835	TRUE	1	1	0	0	1	1	0	NA	1	0	0	0	0	NA	NA	FALSE	0	1	NA_not a recognized target		Q9H999	PANK3;	PANK3;	13	5811	0	NA	-0.00376153	0.0353753	0.00359115	0.921775	0.991765	19.8627
Q9NVE7	PANK4_HUMAN	reviewed	85991	IPI00018946.4	PANK4	NA	NA	86954	yes	yes	NA	NA	NA		49.7248	TRUE	1	1	1	1	1	1	0	NA	1	0	0	0	0	0	0	FALSE	0	1	NA_not a recognized target		Q9NVE7	PANK4;	PANK4;	126	815	0	NA	-0.0438785	1.0814	0.196763	0.0829085	0.635678	23.1539
Q9NVV4	PAPD1_HUMAN	reviewed	66172	NA	NA	NA	NA	NA	NA	yes	NA	NA	NA	NA	50.172	TRUE	1	1	0	0	1	0	0	NA	1	0	NA	0	0	NA	NA	FALSE	0	1	NA_not a recognized target		Q9NVV4	MTPAP;	MTPAP;	17	4318	0	NA	-0.036571	0.173274	0.0130727	0.671006	0.970348	21.0263
P51003	PAPOA_HUMAN	reviewed	82843	IPI00384028.5	PAPOLA	NA	NA	84551	NA	yes	NA	NA	NA		53.4228	TRUE	1	1	1	1	1	1	0	NA	1	0	0	0	0	0	0	FALSE	0	1	NA_not a recognized target		P51003;P51003-2;REV__Q8IYG6	PAPOLA;	PAPOLA;	256	5795	0	NA	-0.00226466	0.0361712	0.00359115	0.920087	0.991765	24.4356
Q9BWT3	PAPOG_HUMAN	reviewed	82803	IPI00304442.4	PAPOLG	NA	NA	82803	NA	yes	NA	NA	NA		49.481	TRUE	0	0	0	0	1	1	0	NA	1	0	0	0	NA	NA	NA	NA	0	1	NA_not a recognized target		NA	NA	NA	NA	NA	NA	NA	NA	NA	NA	NA	NA	NA
O43252	PAPS1_HUMAN	reviewed	70833	IPI00011619.4	PAPSS1	NA	NA	70833	yes	yes	NA	NA	NA		51.5753	TRUE	1	1	1	1	1	1	0	NA	1	0	0	0	0	0	0	FALSE	0	1	NA_not a recognized target		O43252;O95340;O95340-2	PAPSS1;	PAPSS1;	331	5937	0	NA	0.00165239	0.0238451	0.00155884	0.946575	0.996417	25.3481
Q96RG2	PASK_HUMAN	reviewed	142929	IPI00398825.4	PASK	NA	NA	143684	yes	yes	yes	CAMK	CAMKL	YES	53.2692	TRUE	1	1	1	1	1	1	0	NA	1	0	0	0	0	0	0	FALSE	0	1	NA_not a recognized target		Q96RG2;Q96RG2-2;Q96RG2-4	PASK;	PASK;	42	440	0	NA	0.0703754	1.47831	0.325674	0.0332422	0.472417	19.6964
P05165	PCCA_HUMAN	reviewed	80059	IPI00796978.3	PCCA	NA	NA	77354	NA	yes	NA	NA	NA		53.272	TRUE	1	1	1	1	1	1	0	NA	1	0	0	0	0	0	0	FALSE	0	1	NA_not a recognized target		P05165-2;P05165;P05165-3	PCCA;	PCCA;	86	3737	0	NA	0.0159772	0.240419	0.0172733	0.574885	0.961007	23.1039
P05166	PCCB_HUMAN	reviewed	58216	IPI00007247.4	PCCB	NA	NA	58216	NA	yes	NA	NA	NA		52.5182	TRUE	1	1	1	1	1	1	0	NA	1	0	0	0	0	0	0	FALSE	0	1	NA_not a recognized target		P05166;P05166-2	PCCB;	PCCB;	156	654	0	NA	-0.0887642	1.21657	0.239176	0.0607331	0.576533	23.1993
Q15645	PCH2_HUMAN	reviewed	48551	IPI00003505.3	TRIP13	NA	NA	48551	NA	yes	NA	NA	NA		48.5345	TRUE	1	1	1	1	1	1	0	NA	1	0	0	0	0	0	0	FALSE	0	1	NA_not a recognized target		Q15645;Q15645-2	TRIP13;	TRIP13;	122	1830	0	NA	-0.0499128	0.6068	0.0732563	0.247286	0.84478	23.3119
Q15118	PDK1_HUMAN	reviewed	49244	IPI00655704.2	PDK1	NA	NA	51623	yes	yes	yes	Atypical	PDHK	YES	47.8749	TRUE	1	1	0	0	1	1	0	NA	1	0	0	0	0	NA	NA	FALSE	0	1	NA_not a recognized target		Q15118;Q15118-2	PDK1;	PDK1;	12	2319	0	NA	-0.0438599	0.481302	0.0506593	0.33014	0.889899	19.5882
Q8N165	PDK1L_HUMAN	reviewed	38546	NA	NA	NA	NA	NA	yes	yes	yes	Other	NKF4	NA	49.5373	FALSE	0	0	0	0	1	0	0	NA	1	0	NA	0	NA	NA	NA	NA	0	1	NA_not a recognized target		NA	NA	NA	NA	NA	NA	NA	NA	NA	NA	NA	NA	NA
Q9NTI5	PDS5B_HUMAN	reviewed	164667	IPI00240812.6	PDS5B	NA	NA	164754	NA	yes	NA	NA	NA		48.5453	TRUE	1	1	1	1	1	1	0	NA	1	0	0	0	0	0	0	FALSE	0	1	NA_not a recognized target		Q9NTI5-2;Q9NTI5;Q9NTI5-3;Q9NTI5-5	PDS5B;	PDS5B;	116	5397	0	NA	-0.00649096	0.0710098	0.00734098	0.849161	0.983239	23.4815
O00764	PDXK_HUMAN	reviewed	35102	IPI00013004.1	PDXK	NA	NA	35102	yes	yes	NA	NA	NA		55.419	TRUE	1	1	1	1	1	1	0	NA	1	0	0	0	0	0	0	FALSE	0	1	NA_not a recognized target		O00764;O00764-2;O00764-3	PDXK;	PDXK;	358	5769	0	NA	-0.00358782	0.0385427	0.00368999	0.915076	0.991539	25.0622
Q9H792	PEAK1_HUMAN	reviewed	193106	IPI00737545.3	SGK269	NA	NA	193078	yes	NA	yes	Other	NKF3	YES	52.5875	TRUE	1	0	1	1	1	1	0	NA	1	0	0	0	NA	0	0	FALSE	0	1	NA_not a recognized target		NA	NA	NA	NA	NA	NA	NA	NA	NA	NA	NA	NA	NA
P30086	PEBP1_HUMAN	reviewed	21057	IPI00795288.1	PEBP1	NA	NA	21745	NA	yes	NA	NA	NA		60.4105	TRUE	1	1	1	1	1	1	0	NA	1	0	0	0	0	0	0	FALSE	0	1	NA_not a recognized target		P30086	PEBP1;	PEBP1;	684	2259	0	NA	0.0376642	0.492736	0.0513172	0.321561	0.888552	27.4595
O43933	PEX1_HUMAN	reviewed	142867	IPI00411291.1	PEX1	NA	NA	142867	NA	yes	NA	NA	NA		48.6112	TRUE	1	1	1	0	1	1	0	NA	1	0	0	0	0	0	NA	FALSE	0	1	NA_not a recognized target		O43933;O43933-2	PEX1;	PEX1;	28	5742	0	NA	0.0054928	0.0410887	0.00422677	0.909728	0.990315	19.1377
Q13608	PEX6_HUMAN	reviewed	104061	IPI00299182.1	PEX6	NA	NA	104061	NA	yes	NA	NA	NA		48.1204	TRUE	1	1	1	0	1	1	0	NA	1	0	0	0	0	0	NA	FALSE	0	1	NA_not a recognized target		Q13608;Q13608-2;Q13608-3	PEX6;	PEX6;	10	5970	0	NA	-0.00269082	0.0216729	0.00155884	0.951321	0.996417	19.0791
P17858	PFKAL_HUMAN	reviewed	85018	IPI00784216.2	PFKL	NA	NA	85018	NA	yes	NA	NA	NA		55.903	TRUE	1	1	1	1	1	1	0	NA	1	0	0	0	0	0	0	FALSE	0	1	NA_not a recognized target		P17858;P17858-2	PFKL;	PFKL;	394	4218	0	NA	0.0100251	0.184395	0.0139663	0.654041	0.968353	25.3163
P08237	PFKAM_HUMAN	reviewed	85183	IPI00465179.3	PFKM	NA	NA	85183	NA	yes	NA	NA	NA		57.8347	TRUE	1	1	1	1	1	1	0	NA	1	0	0	0	0	0	0	FALSE	0	1	NA_not a recognized target		P08237;P08237-3;P08237-2;Q9NXC2	PFKM;	PFKM;	263	4328	0	NA	0.0142785	0.172424	0.0130727	0.672319	0.970348	24.1353
Q01813	PFKAP_HUMAN	reviewed	85596	IPI00009790.1	PFKP	NA	NA	85596	NA	yes	NA	NA	NA		57.5336	TRUE	1	1	1	1	1	1	0	NA	1	0	0	0	0	0	0	FALSE	0	1	NA_not a recognized target		Q01813;Q01813-2	PFKP;	PFKP;	774	680	0	NA	0.0333009	1.19958	0.236	0.0631569	0.580765	26.1827
P00558	PGK1_HUMAN	reviewed	44615	IPI00169383.3	PGK1	NA	NA	44615	yes	yes	NA	NA	NA		52.3977	TRUE	1	1	1	1	1	1	0	NA	1	0	0	0	0	0	0	FALSE	0	1	NA_not a recognized target		P00558;P00558-2	PGK1;	PGK1;	1662	4613	0	NA	0.011892	0.14368	0.011966	0.718324	0.972823	30.1005
P07205	PGK2_HUMAN	reviewed	44796	IPI00219568.4	PGK2	NA	NA	44796	yes	yes	NA	NA	NA		52.2398	TRUE	1	1	1	0	1	1	0	NA	1	0	0	0	0	0	NA	FALSE	0	1	NA_not a recognized target		P07205	PGK2;	PGK2;	16	1257	0	NA	-0.0506266	0.799473	0.103111	0.158682	0.788659	19.7328
Q32NB8	PGPS1_HUMAN	reviewed	62730	NA	NA	NA	NA	NA	NA	yes	NA	NA	NA	NA	NA	TRUE	1	1	0	0	0	0	0	NA	1	0	NA	NA	0	NA	NA	FALSE	0	1	NA_not a recognized target		Q32NB8;Q32NB8-2;Q32NB8-3	PGS1;	PGS1;	5	1525	0	NA	-0.0745163	0.696962	0.084278	0.200927	0.823611	17.5962
Q99570	PI3R4_HUMAN	reviewed	153103	IPI00024006.3	PIK3R4	NA	NA	153103	yes	yes	yes	Other	VPS15	YES	51.1758	TRUE	1	1	1	1	1	1	0	NA	1	0	0	0	0	0	0	FALSE	0	1	NA_not a recognized target		Q99570;REV__Q3MIX3	PIK3R4;	PIK3R4;	131	5870	0	NA	-0.0023929	0.0299874	0.00257293	0.933281	0.994093	23.2891
P42356	PI4KA_HUMAN	reviewed	236830	IPI00070943.4	PI4KA	NA	NA	231319	yes	yes	NA	NA	NA	YES	49.1806	TRUE	1	1	1	1	1	1	0	NA	1	0	0	0	0	0	0	FALSE	0	1	NA_not a recognized target		P42356;P42356-2;A4QPH2;A4QPH2-4;A4QPH2-2;Q8N8J0	PI4KA;	PI4KA;	99	790	0	NA	0.0476207	1.09686	0.200283	0.0800097	0.630546	22.8614
Q99755	PI51A_HUMAN	reviewed	62633	IPI00022150.1	PIP5K1A	NA	NA	62633	NA	yes	NA	NA	NA	YES	50.9379	TRUE	0	0	0	0	1	1	0	NA	1	0	0	0	NA	NA	NA	NA	0	1	NA_not a recognized target		NA	NA	NA	NA	NA	NA	NA	NA	NA	NA	NA	NA	NA
O60331	PI51C_HUMAN	reviewed	73260	IPI00029009.3	PIP5K1C	NA	NA	73260	NA	yes	NA	NA	NA	YES	51.0272	TRUE	1	1	0	0	1	1	0	NA	1	0	0	0	0	NA	NA	FALSE	0	1	NA_not a recognized target		O60331-4;O60331;O60331-2;O60331-3	PIP5K1C;	PIP5K1C;	3	829	0	NA	-0.127101	1.06865	0.191121	0.0853779	0.64399	16.5514
Q86V86	PIM3_HUMAN	reviewed	35891	IPI00384276.3	PIM3	NA	NA	35891	yes	yes	yes	CAMK	PIM	YES	NA	TRUE	0	0	0	0	0	1	0	NA	1	0	0	NA	NA	NA	NA	NA	0	1	NA_not a recognized target		NA	NA	NA	NA	NA	NA	NA	NA	NA	NA	NA	NA	NA
P78337	PITX1_HUMAN	reviewed	34128	IPI00019182.2	PITX1	NA	NA	34128	NA	NA	NA	NA	NA		51.0199	TRUE	0	0	0	0	1	1	0	NA	0	0	0	1	NA	NA	NA	NA	1	1	Unknown	This protein was only identified in the Webb_TPP assay.	NA	NA	NA	NA	NA	NA	NA	NA	NA	NA	NA	NA	NA
Q8NEB9	PK3C3_HUMAN	reviewed	101549	IPI00873758.1	PIK3C3	NA	NA	101713	yes	yes	NA	NA	NA	YES	51.5902	TRUE	1	1	1	1	1	1	0	NA	1	0	0	0	0	0	0	FALSE	0	1	NA_not a recognized target		Q8NEB9	PIK3C3;	PIK3C3;	177	4792	0	NA	0.00672957	0.124258	0.0087601	0.751176	0.980031	23.482
P42336	PK3CA_HUMAN	reviewed	124284	IPI00031386.2	PIK3CA	NA	NA	124284	yes	yes	NA	NA	NA	YES	51.6335	TRUE	1	1	1	0	1	1	0	NA	1	0	0	0	0	0	NA	FALSE	0	1	NA_not a recognized target		P42336	PIK3CA;	PIK3CA;	27	5173	0	NA	-0.00674904	0.0895088	0.00764435	0.81375	0.982552	21.0071
P48736	PK3CG_HUMAN	reviewed	126454	IPI00292690.1	PIK3CG	NA	NA	126454	yes	yes	NA	NA	NA	YES	51.291	TRUE	1	1	1	0	1	1	0	NA	1	0	0	0	0	0	NA	FALSE	0	1	NA_not a recognized target		P48736	PIK3CG;	PIK3CG;	10	4656	0	NA	0.0225931	0.139863	0.011788	0.724664	0.973222	18.3428
Q9NP80	PLPL8_HUMAN	reviewed	88477	IPI00784076.1	PNPLA8	NA	NA	88477	NA	yes	NA	NA	NA		NA	TRUE	1	1	0	0	0	1	0	NA	1	0	0	NA	0	NA	NA	FALSE	0	1	NA_not a recognized target		Q9NP80-3;Q9NP80;Q9NP80-2	PNPLA8;	PNPLA8;	17	1993	0	NA	-0.0433564	0.562451	0.0660171	0.273873	0.85898	20.5102
P54277	PMS1_HUMAN	reviewed	105830	IPI00005541.1	PMS1	NA	NA	105830	NA	yes	NA	NA	NA		49.6873	TRUE	1	1	1	1	1	1	0	NA	1	0	0	0	0	0	0	FALSE	0	1	NA_not a recognized target		P54277-3;P54277;P54277-2;P54277-4	PMS1;	PMS1;	27	1568	0	NA	0.095932	0.680557	0.0798148	0.208662	0.832118	21.0147
P54278	PMS2_HUMAN	reviewed	95797	IPI00746337.1	PMS2	NA	NA	95798	NA	yes	NA	NA	NA		48.8241	TRUE	1	1	1	1	1	1	0	NA	1	0	0	0	0	0	0	FALSE	0	1	NA_not a recognized target		P54278;P54278-3;P54278-2;P54278-4;Q13401;Q13401-2;Q13670;A4D2B8-3;A4D2B8-2;A4D2B8	PMS2;	PMS2;	75	3495	0	NA	0.019385	0.27261	0.0206052	0.533814	0.953663	21.8247
Q15126	PMVK_HUMAN	reviewed	21995	IPI00220648.5	PMVK	NA	NA	21995	NA	yes	NA	NA	NA		48.6652	TRUE	1	1	1	1	1	1	0	NA	1	0	0	0	0	0	0	FALSE	0	1	NA_not a recognized target		Q15126	PMVK;	PMVK;	33	5457	0	NA	0.00821789	0.0662419	0.00721062	0.858535	0.983534	21.5425
Q96T60	PNKP_HUMAN	reviewed	57076	IPI00290684.3	PNKP	NA	NA	57076	NA	yes	NA	NA	NA		48.7573	TRUE	1	1	1	1	1	1	0	NA	1	0	0	0	0	0	0	FALSE	0	1	NA_not a recognized target		Q96T60;Q96T60-2	PNKP;	PNKP;	36	5913	0	NA	-0.00392676	0.0262735	0.00221243	0.941297	0.994919	20.9273
Q9NVS9	PNPO_HUMAN	reviewed	29988	IPI00018272.3	PNPO	NA	NA	29988	NA	NA	NA	NA	NA		51.9563	TRUE	1	1	1	1	1	1	0	NA	0	0	0	0	0	1	0	TRUE	0	1	Infered kinase association	This iTSA target was significant in only 1 iTSA assays, and was not orthogonally validated. However, this protein may be phosphorylated by a staurosporine inhibited kinase. PNPO is an enzyme involved in vitamin B salvage that is regulated by the TGF-β signalling pathway (PubMed:29238081). It is often associated with pyridoxal kinase (PDXK) however I could no evidence of a direct interactions betw…	Q9NVS9;Q9NVS9-3;Q9NVS9-4;Q9NVS9-2	PNPO;	PNPO;	142	687	0	NA	0.10363	1.19495	0.235817	0.063834	0.58101	24.3006
P53041	PPP5_HUMAN	reviewed	56879	IPI00019812.1	PPP5C	NA	NA	56879	NA	yes	NA	NA	NA		55.3476	TRUE	1	1	1	1	1	1	0	NA	1	0	0	0	0	0	0	FALSE	0	1	NA_not a recognized target		P53041;E7EU14	PPP5C;	PPP5C;	594	5144	0	NA	-0.0045645	0.0920129	0.00764435	0.809072	0.982552	26.2222
Q86YV5	PRAG1_HUMAN	reviewed	149624	IPI00739386.4	PRAGMIN	NA	NA	149688	yes	NA	yes	Other	NKF3	YES	NA	TRUE	0	0	0	0	0	1	0	NA	1	0	0	NA	NA	NA	NA	NA	0	1	NA_not a recognized target		NA	NA	NA	NA	NA	NA	NA	NA	NA	NA	NA	NA	NA
Q92620	PRP16_HUMAN	reviewed	140503	IPI00294211.2	DHX38	NA	NA	140503	NA	yes	NA	NA	NA		50.6948	TRUE	1	1	1	1	1	1	0	NA	1	0	0	0	0	0	0	FALSE	0	1	NA_not a recognized target		Q92620;Q92620-2	DHX38;	DHX38;	343	6121	0	NA	0.00192458	0.00986018	0.000746597	0.977552	0.998282	24.9176
Q96S44	PRPK_HUMAN	reviewed	28160	IPI00290305.3	TP53RK	NA	NA	28160	yes	yes	yes	Other	Bud32	YES	53.504	TRUE	1	1	1	1	1	1	0	NA	1	0	0	0	0	0	0	FALSE	0	1	NA_not a recognized target		Q96S44	TP53RK;	TP53RK;	148	5493	0	NA	0.00729939	0.0625354	0.00631145	0.865894	0.985572	24.095
P60891	PRPS1_HUMAN	reviewed	34834	IPI00219616.7	PRPS1	NA	NA	34834	NA	yes	NA	NA	NA		55.4875	TRUE	1	1	1	1	1	1	0	NA	1	0	0	0	0	0	0	FALSE	0	1	NA_not a recognized target		P60891;P60891-2	PRPS1;	PRPS1;	484	1134	0	NA	-0.0323103	0.854906	0.114317	0.139667	0.768569	26.1338
P11908	PRPS2_HUMAN	reviewed	34769	IPI00718888.1	PRPS2	NA	NA	34769	NA	yes	NA	NA	NA		54.715	TRUE	1	1	1	1	1	1	0	NA	1	0	0	0	0	0	0	FALSE	0	1	NA_not a recognized target		P11908;P11908-2	PRPS2;	PRPS2;	108	4548	0	NA	-0.0142403	0.149994	0.0120551	0.707955	0.972624	23.1726
P62333	PRS10_HUMAN	reviewed	44173	NA	NA	NA	NA	NA	NA	yes	NA	NA	NA	NA	52.778	TRUE	1	1	1	1	1	0	0	NA	1	0	NA	0	0	0	0	FALSE	0	1	NA_not a recognized target		P62333;A6PVL3-2;A6PVL3	PSMC6;	PSMC6;	727	5242	0	NA	-0.00366177	0.0839333	0.00764435	0.824265	0.982552	26.9456
P62191	PRS4_HUMAN	reviewed	49185	IPI00011126.6	PSMC1	NA	NA	49185	NA	yes	NA	NA	NA		52.7427	TRUE	1	1	1	1	1	1	0	NA	1	0	0	0	0	0	0	FALSE	0	1	NA_not a recognized target		P62191;P62191-2	PSMC1;	PSMC1;	878	1810	0	NA	0.0223064	0.612144	0.0741241	0.244262	0.843094	27.4382
P17980	PRS6A_HUMAN	reviewed	49204	IPI00018398.4	PSMC3	NA	NA	49204	NA	yes	NA	NA	NA		52.8741	TRUE	1	1	1	1	1	1	0	NA	1	0	0	0	0	0	0	FALSE	0	1	NA_not a recognized target		P17980	PSMC3;	PSMC3;	948	512	0	NA	0.0374691	1.36709	0.282354	0.0429451	0.521971	26.8674
P43686	PRS6B_HUMAN	reviewed	47366	IPI00020042.2	PSMC4	NA	NA	47366	NA	yes	NA	NA	NA		53.7738	TRUE	1	1	1	1	1	1	0	NA	1	0	0	0	0	0	0	FALSE	0	1	NA_not a recognized target		P43686;P43686-2	PSMC4;	PSMC4;	862	4748	0	NA	0.00602434	0.128228	0.0087601	0.744341	0.980031	26.7019
P35998	PRS7_HUMAN	reviewed	48634	IPI00021435.3	PSMC2	NA	NA	48634	NA	yes	NA	NA	NA		53.2874	TRUE	1	1	1	1	1	1	0	NA	1	0	0	0	0	0	0	FALSE	0	1	NA_not a recognized target		P35998;P35998-2;Q9UBT6-7;Q9UBT6-4;Q9UBT6-6;Q9UBT6-2;Q9UBT6-5	PSMC2;	PSMC2;	898	4659	0	NA	0.00756193	0.139248	0.0115587	0.725692	0.973736	27.4803
P62195	PRS8_HUMAN	reviewed	45626	IPI00023919.4	PSMC5	NA	NA	45626	NA	yes	NA	NA	NA		52.945	TRUE	1	1	1	1	1	1	0	NA	1	0	0	0	0	0	0	FALSE	0	1	NA_not a recognized target		P62195;Q8WTV1-3;Q8WTV1;Q68CR7	PSMC5;	PSMC5;	834	1361	0	NA	0.0236499	0.756551	0.0943203	0.175166	0.804785	27.0317
Q13308	PTK7_HUMAN	reviewed	118392	IPI00298292.2	PTK7	NA	NA	118392	yes	yes	yes	TK	CCK4	YES	56.1059	TRUE	1	1	1	0	1	1	0	NA	1	0	0	0	0	0	NA	FALSE	0	1	NA_not a recognized target		Q13308-4;Q13308;Q13308-6;Q13308-5;Q13308-3;Q13308-2	PTK7;	PTK7;	20	2249	0	NA	0.0568054	0.495637	0.0515378	0.319421	0.888101	22.0132
Q15257	PTPA_HUMAN	reviewed	40668	IPI00910771.1	PPP2R4	NA	NA	40668	NA	yes	NA	NA	NA		56.1882	TRUE	1	1	1	1	1	1	0	NA	1	0	0	0	0	0	0	FALSE	0	1	NA_not a recognized target		Q15257;Q15257-4;Q15257-3	PPP2R4;	PPP2R4;	367	5655	0	NA	-0.00344042	0.0481592	0.005253	0.895037	0.987977	24.784
P22102	PUR2_HUMAN	reviewed	107767	IPI00025273.1	GART	NA	NA	107767	NA	yes	NA	NA	NA		50.4387	TRUE	1	1	1	1	1	1	0	NA	1	0	0	0	0	0	0	FALSE	0	1	NA_not a recognized target		P22102;P22102-2;Q5T1R4-2;Q5T1R4	GART;	GART;	1627	938	0	NA	-0.049086	0.976847	0.152961	0.105476	0.703135	28.2419
O15067	PUR4_HUMAN	reviewed	144734	IPI00004534.3	PFAS	NA	NA	144664	NA	yes	NA	NA	NA		48.9059	TRUE	1	1	1	1	1	1	0	NA	1	0	0	0	0	0	0	FALSE	0	1	NA_not a recognized target		O15067;REV__Q9BQI6;REV__A5YKK6-4	PFAS;	PFAS;	790	5344	0	NA	0.00543264	0.0750557	0.00734098	0.841287	0.983239	25.8049
P22234	PUR6_HUMAN	reviewed	47079	IPI00217223.1	PAICS	NA	NA	47958	NA	yes	NA	NA	NA		NA	TRUE	1	1	1	1	1	1	0	NA	1	0	0	0	0	0	0	FALSE	0	1	NA_not a recognized target		P22234;P22234-2;REV__P51178;REV__P51178-2	PAICS;	PAICS;	1611	2177	0	NA	0.0231497	0.513767	0.0559993	0.306361	0.879024	28.9827
Q7Z7A4	PXK_HUMAN	reviewed	64950	IPI00479912.3	PXK	NA	NA	64950	yes	NA	yes	Other	Slob	YES	51.8021	TRUE	1	1	1	0	1	1	0	NA	1	0	0	0	0	0	NA	FALSE	0	1	NA_not a recognized target		Q7Z7A4;Q7Z7A4-2;Q7Z7A4-6;Q7Z7A4-4;Q7Z7A4-7;Q7Z7A4-5;Q7Z7A4-3	PXK;	PXK;	58	2158	0	NA	-0.0277449	0.519435	0.0583408	0.302389	0.874297	22.4902
P11498	PYC_HUMAN	reviewed	129634	IPI00299402.1	PC	NA	NA	129634	NA	yes	NA	NA	NA		49.7227	TRUE	1	1	1	1	1	1	0	NA	1	0	0	0	0	0	0	FALSE	0	1	NA_not a recognized target		P11498;P11498-2	PC;	PC;	349	2260	0	NA	-0.0357906	0.492676	0.0513172	0.321606	0.888552	24.5021
P06737	PYGL_HUMAN	reviewed	97149	IPI00783313.2	PYGL	NA	NA	97149	NA	yes	NA	NA	NA		55.4774	TRUE	1	1	1	1	1	1	0	NA	1	0	0	0	0	0	0	FALSE	0	1	NA_not a recognized target		P06737-2;P06737	PYGL;	PYGL;	88	5479	0	NA	-0.00432808	0.0636692	0.00635596	0.863636	0.985471	22.0711
P27708	PYR1_HUMAN	reviewed	242984	IPI00301263.2	CAD	NA	NA	242984	NA	yes	NA	NA	NA		50.8641	TRUE	1	1	1	1	1	1	0	NA	1	0	0	0	0	0	0	FALSE	0	1	NA_not a recognized target		P27708	CAD;	CAD;	967	711	0	NA	-0.0488001	1.17464	0.231702	0.0668896	0.58654	26.7357
P17812	PYRG1_HUMAN	reviewed	66690	IPI00290142.5	CTPS	NA	NA	66690	NA	yes	NA	NA	NA		48.9887	TRUE	1	1	1	1	1	1	0	NA	1	0	0	0	0	0	0	FALSE	0	1	NA_not a recognized target		P17812;P17812-2	CTPS1;	CTPS1;	374	445	0	NA	0.0522788	1.47126	0.324572	0.0337861	0.473618	25.6003
Q9NRF8	PYRG2_HUMAN	reviewed	65678	IPI00645702.1	CTPS2	NA	NA	65678	NA	yes	NA	NA	NA		52.3892	TRUE	1	1	1	1	1	1	0	NA	1	0	0	0	0	0	0	FALSE	0	1	NA_not a recognized target		Q9NRF8	CTPS2;	CTPS2;	255	1831	0	NA	-0.0347419	0.606594	0.0732563	0.247404	0.84478	24.5174
Q5SRQ6	Q5SRQ6_HUMAN	unreviewed	26926	IPI00640088.1	CSNK2B	NA	NA	26926	yes	NA	NA	NA	NA		NA	TRUE	0	0	0	0	0	1	0	NA	1	0	0	NA	NA	NA	NA	NA	0	1	NA_not a recognized target		NA	NA	NA	NA	NA	NA	NA	NA	NA	NA	NA	NA	NA
Q5T9B7	Q5T9B7_HUMAN	unreviewed	23411	IPI00640817.1	AK1	NA	NA	23411	yes	NA	NA	NA	NA		NA	TRUE	0	0	0	0	0	1	0	NA	1	0	0	NA	NA	NA	NA	NA	0	1	NA_not a recognized target		NA	NA	NA	NA	NA	NA	NA	NA	NA	NA	NA	NA	NA
Q5U5J2	Q5U5J2_HUMAN	unreviewed	45909	IPI00016613.2	CSNK2A1	NA	NA	45909	yes	NA	NA	NA	NA	YES	NA	TRUE	0	0	0	0	0	1	0	NA	1	0	0	NA	NA	NA	NA	NA	0	1	NA_not a recognized target		NA	NA	NA	NA	NA	NA	NA	NA	NA	NA	NA	NA	NA
Q8IXA3	Q8IXA3_HUMAN	unreviewed	50345	IPI00791893.1	CSNK1G1	NA	NA	50345	yes	NA	NA	NA	NA	YES	NA	TRUE	0	0	0	0	0	1	0	NA	1	0	0	NA	NA	NA	NA	NA	0	1	NA_not a recognized target		NA	NA	NA	NA	NA	NA	NA	NA	NA	NA	NA	NA	NA
O15315	RA51B_HUMAN	reviewed	42196	IPI00395987.4	RAD51L1	NA	NA	42196	NA	yes	NA	NA	NA		50.9191	TRUE	0	0	0	0	1	1	0	NA	1	0	0	0	NA	NA	NA	NA	0	1	NA_not a recognized target		NA	NA	NA	NA	NA	NA	NA	NA	NA	NA	NA	NA	NA
O43502	RA51C_HUMAN	reviewed	42190	IPI00012829.1	RAD51C	NA	NA	42190	NA	yes	NA	NA	NA		51.4008	TRUE	1	1	1	0	1	1	0	NA	1	0	0	0	0	0	NA	FALSE	0	1	NA_not a recognized target		O43502;O43502-2	RAD51C;	RAD51C;	21	3126	0	NA	-0.0470787	0.328	0.0279182	0.469894	0.937739	20.1374
O75771	RA51D_HUMAN	reviewed	35049	IPI00791891.2	RAD51L3	NA	NA	35214	NA	yes	NA	NA	NA		49.5456	TRUE	0	0	0	0	1	1	0	NA	1	0	0	0	NA	NA	NA	NA	0	1	NA_not a recognized target		NA	NA	NA	NA	NA	NA	NA	NA	NA	NA	NA	NA	NA
Q9Y620	RA54B_HUMAN	reviewed	102967	IPI00018281.1	RAD54B	NA	NA	102967	NA	yes	NA	NA	NA		49.1949	TRUE	0	0	0	0	1	1	0	NA	1	0	0	0	NA	NA	NA	NA	0	1	NA_not a recognized target		NA	NA	NA	NA	NA	NA	NA	NA	NA	NA	NA	NA	NA
O75943	RAD17_HUMAN	reviewed	77055	IPI00395702.1	RAD17	NA	NA	66156	NA	yes	NA	NA	NA		48.9292	TRUE	1	1	0	0	1	1	0	NA	1	0	0	0	0	NA	NA	FALSE	0	1	NA_not a recognized target		O75943-2;O75943;O75943-4;O75943-3	RAD17;	RAD17;	15	1201	0	NA	0.0686697	0.824312	0.107767	0.149861	0.780249	20.4044
Q92878	RAD50_HUMAN	reviewed	153892	IPI00549205.1	RAD50	NA	NA	154587	NA	yes	NA	NA	NA		52.7549	TRUE	1	1	1	1	1	1	0	NA	1	0	0	0	0	0	0	FALSE	0	1	NA_not a recognized target		Q92878;Q92878-2;Q92878-3;REV__Q5TEA6	RAD50;	RAD50;	1045	5805	0	NA	0.00349698	0.0356166	0.00359115	0.921263	0.991765	26.8637
Q06609	RAD51_HUMAN	reviewed	36966	IPI00032201.1	RAD51	NA	NA	36966	NA	yes	NA	NA	NA		53.3494	TRUE	1	1	1	1	1	1	0	NA	1	0	0	0	0	0	0	FALSE	0	1	NA_not a recognized target		Q06609;Q06609-3;Q06609-4;Q06609-2	RAD51;	RAD51;	44	1864	0	NA	-0.0320808	0.596789	0.0722411	0.253053	0.846757	21.8592
Q92698	RAD54_HUMAN	reviewed	84352	NA	NA	NA	NA	NA	NA	yes	NA	NA	NA	NA	50.0469	FALSE	0	0	0	0	1	0	0	NA	1	0	NA	0	NA	NA	NA	NA	0	1	NA_not a recognized target		NA	NA	NA	NA	NA	NA	NA	NA	NA	NA	NA	NA	NA
Q9P0K7	RAI14_HUMAN	reviewed	110041	IPI00292953.6	RAI14	NA	NA	110423	NA	NA	NA	NA	NA		52.8927	TRUE	1	1	1	1	1	1	0	NA	0	0	0	0	1	0	0	TRUE	0	1	Infered kinase association	This iTSA target was significant in only 1 iTSA assays, and was not orthogonally validated. However, this protein may be phosphorylated by a staurosporine inhibited kinase. RAI14/ankycorbi, is associated with the cortical actin cytoskeleton structures. It has 18 phosphoserine sites and 3 phosphothreonine sites; however, the phosphorylating kinase and function of these postranslational modificatio…	Q9P0K7-4;Q9P0K7-3;Q9P0K7;Q9P0K7-2;REV__Q8N715	RAI14;	RAI14;	182	27	3	1	0.329434	8.65889	6.29416	2.19e-09	5.08e-07	24.1469
Q8WWW0	RASF5_HUMAN	reviewed	47090	IPI00332633.2	RASSF5	NA	NA	30359	NA	NA	NA	NA	NA		53.2191	TRUE	1	1	1	1	1	1	0	NA	0	0	0	0	0	1	0	TRUE	0	1	Staurosporine target kinase interacting protein	This iTSA target was significant in 1 out 3 iTSA assays, but was not orthoganlly validated. However, RASSF5 is a Ras associated protein that can induce apoptosis when complexed with the staurosporine target kinases, STK4/MST1 (PubMed:28327630) and STK3/MST2 (PubMed:15109305), making this protein a likely off-target event or downstream effect of staurosporine binding.	Q8WWW0-2;Q8WWW0;Q8WWW0-3;Q155Q3	RASSF5;	RASSF5;	31	118	1	1	0.147152	3.10689	1.38269	0.00078182	0.0414298	21.7121
Q9Y388	RBMX2_HUMAN	reviewed	37336	NA	NA	NA	NA	NA	NA	NA	NA	NA	NA	NA	52.517	TRUE	1	1	1	0	1	0	0	NA	0	0	NA	0	0	1	NA	TRUE	0	1	Infered kinase association	This iTSA target was significant in only 1 iTSA assays, and was not orthogonally validated. However, this protein may be phosphorylated by a staurosporine inhibited kinase. RBMX2 is a component of the spliceosome. Though it has 6 phoshpserine sites and 1 phosphothreonine site, its regulating kinase has not been identified (UniProt:Q9Y388).	Q9Y388;REV__O94818-4;REV__P14314-2;REV__P14314;REV__O94818-2;REV__O94818-3;REV__O94818	RBMX2;	RBMX2;	10	4145	0	NA	0.0167603	0.192723	0.0143216	0.641618	0.967561	19.7594
Q9H477	RBSK_HUMAN	reviewed	34143	IPI00005487.1	RBKS	NA	NA	34143	yes	yes	NA	NA	NA		NA	TRUE	0	0	0	0	1	1	0	NA	1	0	0	0	NA	NA	NA	NA	0	1	NA_not a recognized target		NA	NA	NA	NA	NA	NA	NA	NA	NA	NA	NA	NA	NA
Q14257	RCN2_HUMAN	reviewed	36876	IPI00790214.1	RCN2	NA	NA	36876	NA	NA	NA	NA	NA		NA	TRUE	1	1	1	1	1	1	0	NA	0	0	0	0	0	0	1	TRUE	0	1	Unknown	This iTSA target was significant in 1 out 3 iTSA assays, but was not orthogonally validated and no additional information could be found to support the validity of the this protein as a staurosporine target.	Q14257;Q14257-2	RCN2;	RCN2;	190	5419	0	NA	0.00601759	0.0691081	0.00725391	0.852888	0.983436	23.1001
P46063	RECQ1_HUMAN	reviewed	73457	IPI00178431.12	RECQL	NA	NA	73456	NA	yes	NA	NA	NA		52.179	TRUE	1	1	1	1	1	1	0	NA	1	0	0	0	0	0	0	FALSE	0	1	NA_not a recognized target		P46063	RECQL;	RECQL;	362	4389	0	NA	-0.0101277	0.166148	0.0129705	0.682106	0.970576	25.4385
O94761	RECQ4_HUMAN	reviewed	133067	NA	NA	NA	NA	NA	NA	yes	NA	NA	NA	NA	49.1031	TRUE	1	1	0	0	1	0	0	NA	1	0	NA	0	0	NA	NA	FALSE	0	1	NA_not a recognized target		O94761	RECQL4;	RECQL4;	11	2231	0	NA	-0.0811349	0.500231	0.0528019	0.31606	0.885519	18.8764
O94762	RECQ5_HUMAN	reviewed	108858	IPI00185769.2	RECQL5	NA	NA	108858	NA	yes	NA	NA	NA		51.0158	TRUE	1	1	1	1	1	1	0	NA	1	0	0	0	0	0	0	FALSE	0	1	NA_not a recognized target		O94762;O94762-4;O94762-2;O94762-3;Q6B0K9	RECQL5;	RECQL5;	75	5609	0	NA	-0.00377033	0.0518828	0.005253	0.887395	0.987977	22.3204
P51606	RENBP_HUMAN	reviewed	48831	IPI00796170.1	RENBP	NA	NA	48831	NA	yes	NA	NA	NA		55.3525	TRUE	1	1	1	1	1	1	0	NA	1	0	0	0	0	0	0	FALSE	0	1	NA_not a recognized target		P51606;P51606-2	RENBP;	RENBP;	66	3038	0	NA	-0.0293218	0.343435	0.0301154	0.453487	0.933006	22.1992
Q92900	RENT1_HUMAN	reviewed	124345	NA	NA	NA	NA	NA	NA	yes	NA	NA	NA	NA	55.8924	TRUE	1	1	1	1	1	0	0	NA	1	0	NA	0	0	0	0	FALSE	0	1	NA_not a recognized target		Q92900;Q9P2F8-2	UPF1;	UPF1;	1233	5126	0	NA	0.00384445	0.0929957	0.00764435	0.807243	0.982552	27.2321
P35251	RFC1_HUMAN	reviewed	128255	IPI00375358.2	RFC1	NA	NA	128255	NA	yes	NA	NA	NA		46.8185	TRUE	1	1	1	1	1	1	0	NA	1	0	0	0	0	0	0	FALSE	0	1	NA_not a recognized target		P35251-2;P35251	RFC1;	RFC1;	88	5807	0	NA	0.00282806	0.0355732	0.00359115	0.921355	0.991765	21.7336
P35250	RFC2_HUMAN	reviewed	39157	IPI00017412.1	RFC2	NA	NA	39157	NA	yes	NA	NA	NA		48.2265	TRUE	1	1	1	1	1	1	0	NA	1	0	0	0	0	0	0	FALSE	0	1	NA_not a recognized target		P35250;P35250-2	RFC2;	RFC2;	217	4637	0	NA	-0.00813302	0.141495	0.011966	0.721946	0.972823	24.181
P35249	RFC4_HUMAN	reviewed	39682	IPI00017381.1	RFC4	NA	NA	39682	NA	yes	NA	NA	NA		48.8804	TRUE	1	1	1	1	1	1	0	NA	1	0	0	0	0	0	0	FALSE	0	1	NA_not a recognized target		P35249;P35249-2	RFC4;	RFC4;	279	1797	0	NA	0.0330176	0.61536	0.0746009	0.24246	0.842169	25.2465
P40937	RFC5_HUMAN	reviewed	38497	IPI00031514.1	RFC5	NA	NA	38497	NA	yes	NA	NA	NA		48.5681	TRUE	1	1	1	1	1	1	0	NA	1	0	0	0	0	0	0	FALSE	0	1	NA_not a recognized target		P40937;P40937-2;Q14314	RFC5;	RFC5;	255	2310	0	NA	-0.0386575	0.483233	0.050909	0.328676	0.889387	24.507
O43251	RFOX2_HUMAN	reviewed	41374	NA	NA	NA	NA	NA	NA	NA	NA	NA	NA	NA	51.0585	TRUE	1	1	1	1	1	0	0	NA	0	0	NA	1	0	0	0	FALSE	1	1	Unknown	This protein was only identified in the Webb_TPP assay.	O43251-6;O43251-8;O43251-5;O43251-10;O43251-2;O43251;O43251-9;O43251-4;O43251-7;O43251-3;Q9NWB1-3;Q9NWB1-4;Q9NWB1-5;Q9NWB1;Q9NWB1-2;A6NFN3;A6NFN3-2	RBFOX2;RBFOX1;	RBFOX2;	28	2837	0	NA	-0.031468	0.376766	0.0336391	0.419985	0.925467	20.4754
O94955	RHBT3_HUMAN	reviewed	69413	NA	NA	NA	NA	NA	NA	yes	NA	NA	NA	NA	NA	FALSE	0	0	0	0	1	0	0	NA	1	0	NA	0	NA	NA	NA	NA	0	1	NA_not a recognized target		NA	NA	NA	NA	NA	NA	NA	NA	NA	NA	NA	NA	NA
Q969G6	RIFK_HUMAN	reviewed	17623	NA	NA	NA	NA	NA	NA	yes	NA	NA	NA	NA	51.8525	TRUE	1	1	1	1	1	0	0	NA	1	0	NA	0	0	0	0	FALSE	0	1	NA_not a recognized target		Q969G6	RFK;	RFK;	75	6104	0	NA	0.00127593	0.0112152	0.000824683	0.974507	0.998103	22.6279
Q9ULI2	RIMKB_HUMAN	reviewed	42464	NA	NA	NA	NA	NA	NA	yes	NA	NA	NA	NA	NA	FALSE	0	0	0	0	1	0	0	NA	1	0	NA	0	NA	NA	NA	NA	0	1	NA_not a recognized target		NA	NA	NA	NA	NA	NA	NA	NA	NA	NA	NA	NA	NA
Q9BRS2	RIOK1_HUMAN	reviewed	65583	IPI00171336.3	RIOK1	NA	NA	65583	yes	yes	yes	Atypical	RIO	YES	57.6645	TRUE	1	1	1	1	1	1	0	NA	1	0	0	0	0	0	0	FALSE	0	1	NA_not a recognized target		Q9BRS2	RIOK1;	RIOK1;	220	2932	0	NA	-0.0152737	0.361513	0.0326744	0.434998	0.927525	24.0968
Q9BVS4	RIOK2_HUMAN	reviewed	63283	IPI00306406.4	RIOK2	NA	NA	63283	yes	yes	yes	Atypical	RIO	YES	52.2395	TRUE	1	1	1	1	1	1	0	NA	1	0	0	0	0	0	0	FALSE	0	1	NA_not a recognized target		Q9BVS4;Q9BVS4-2	RIOK2;	RIOK2;	181	93	1	1	0.132573	3.78882	1.96121	0.000162622	0.0109342	23.7698
O14730	RIOK3_HUMAN	reviewed	59093	IPI00298199.2	RIOK3	NA	NA	59093	yes	yes	yes	Atypical	RIO	YES	53.8085	TRUE	1	1	1	1	1	1	0	NA	1	0	0	0	0	0	0	FALSE	0	1	NA_not a recognized target		O14730;O14730-2	RIOK3;	RIOK3;	119	4360	0	NA	0.0104114	0.1693	0.0130727	0.677173	0.970348	22.8525
Q13546	RIPK1_HUMAN	reviewed	75931	IPI00013773.2	RIPK1	NA	NA	75931	yes	yes	yes	TKL	RIPK	YES	51.1035	TRUE	1	1	1	1	1	1	0	NA	1	0	0	0	0	0	0	FALSE	0	1	NA_not a recognized target		Q13546;Q13546-2	RIPK1;	RIPK1;	178	4683	0	NA	-0.0065543	0.137006	0.011533	0.729448	0.973794	23.1906
Q9Y572	RIPK3_HUMAN	reviewed	56887	IPI00847572.1	RIPK3	NA	NA	47407	yes	yes	yes	TKL	RIPK	YES	NA	TRUE	0	0	0	0	0	1	0	NA	1	0	0	NA	NA	NA	NA	NA	0	1	NA_not a recognized target		NA	NA	NA	NA	NA	NA	NA	NA	NA	NA	NA	NA	NA
P23921	RIR1_HUMAN	reviewed	90070	IPI00013871.1	RRM1	NA	NA	90070	NA	yes	NA	NA	NA		51.0181	TRUE	1	1	1	1	1	1	0	NA	1	0	0	0	0	0	0	FALSE	0	1	NA_not a recognized target		P23921	RRM1;	RRM1;	781	753	0	NA	-0.0484473	1.13382	0.214558	0.0734823	0.610158	26.2452
Q7Z7F7	RM55_HUMAN	reviewed	15128	IPI00419626.2	MRPL55	NA	NA	15128	NA	NA	NA	NA	NA		48.8642	TRUE	1	1	1	1	1	1	0	NA	0	0	0	0	0	1	0	TRUE	0	1	Unknown	This iTSA target was significant in 1 out 3 iTSA assays, but was not orthogonally validated and no additional information could be found to support the validity of the this protein as a staurosporine target.	Q7Z7F7;Q7Z7F7-2	MRPL55;	MRPL55;	32	3049	0	NA	0.0342943	0.341142	0.0295337	0.455888	0.934257	20.6798
Q05823	RN5A_HUMAN	reviewed	83533	IPI00015864.1	RNASEL	NA	NA	83533	yes	yes	yes	Other	Other-Unique	YES	49.2933	TRUE	1	1	1	1	1	1	0	NA	1	0	0	0	0	0	0	FALSE	0	1	NA_not a recognized target		Q05823;Q05823-2	RNASEL;	RNASEL;	30	1430	0	NA	0.041954	0.73221	0.0926089	0.185264	0.807962	20.5592
Q01974	ROR2_HUMAN	reviewed	104757	IPI00304999.4	ROR2	NA	NA	104757	yes	yes	yes	TK	Ror	YES	NA	TRUE	1	1	1	1	0	1	0	NA	1	0	0	NA	0	0	0	FALSE	0	1	NA_not a recognized target		Q01974;Q01973-3	ROR2;	ROR2;	60	233	0	NA	-0.0906857	2.00122	0.572483	0.00997205	0.267619	21.2792
P08922	ROS1_HUMAN	reviewed	263915	IPI00288965.2	ROS1	NA	NA	263915	yes	yes	yes	TK	Sev	YES	NA	TRUE	0	0	0	0	0	1	0	NA	1	0	0	NA	NA	NA	NA	NA	0	1	NA_not a recognized target		NA	NA	NA	NA	NA	NA	NA	NA	NA	NA	NA	NA	NA
O00442	RTCA_HUMAN	reviewed	39337	IPI00221327.1	RTCD1	NA	NA	39337	NA	yes	NA	NA	NA		50.1912	TRUE	1	1	1	1	1	1	0	NA	1	0	0	0	0	0	0	FALSE	0	1	NA_not a recognized target		O00442;O00442-2	RTCA;	RTCA;	187	735	0	NA	-0.0671746	1.15086	0.221782	0.0706553	0.600093	24.0176
Q9Y3I0	RTCB_HUMAN	reviewed	55210	IPI00550689.3	C22ORF28	NA	NA	55210	NA	yes	NA	NA	NA		50.8728	TRUE	1	1	1	1	1	1	0	NA	1	0	0	0	0	0	0	FALSE	0	1	NA_not a recognized target		Q9Y3I0	RTCB;	RTCB;	575	2798	0	NA	-0.0155624	0.383052	0.0341252	0.41395	0.924432	25.8887
Q9NZ71	RTEL1_HUMAN	reviewed	133683	NA	NA	NA	NA	NA	NA	yes	NA	NA	NA	NA	48.6157	FALSE	0	0	0	0	1	0	0	NA	1	0	NA	0	NA	NA	NA	NA	0	1	NA_not a recognized target		NA	NA	NA	NA	NA	NA	NA	NA	NA	NA	NA	NA	NA
Q01196	RUNX1_HUMAN	reviewed	48737	NA	NA	NA	NA	NA	NA	yes	NA	NA	NA	NA	50.9983	TRUE	1	1	1	1	1	0	0	NA	1	0	NA	0	0	0	0	FALSE	0	1	NA_not a recognized target		Q01196;Q01196-9;Q01196-10;Q01196-8;Q01196-2;Q01196-4;Q01196-3;Q01196-11;Q01196-7;Q01196-6;Q01196-5	RUNX1;	RUNX1;	74	3963	0	NA	-0.0105659	0.214344	0.0163052	0.610458	0.963152	22.2441
Q9Y265	RUVB1_HUMAN	reviewed	50228	IPI00021187.4	RUVBL1	NA	NA	50228	NA	yes	NA	NA	NA		58.1481	TRUE	1	1	1	1	1	1	0	NA	1	0	0	0	0	0	0	FALSE	0	1	NA_not a recognized target		Q9Y265;Q9Y265-2	RUVBL1;	RUVBL1;	982	192	0	NA	0.0638586	2.12792	0.617571	0.00744869	0.241229	26.7331
Q9Y230	RUVB2_HUMAN	reviewed	51157	IPI00009104.7	RUVBL2	NA	NA	51157	NA	yes	NA	NA	NA		57.9941	TRUE	1	1	1	1	1	1	0	NA	1	0	0	0	0	0	0	FALSE	0	1	NA_not a recognized target		Q9Y230;Q9Y230-2	RUVBL2;	RUVBL2;	992	1249	0	NA	-0.0256383	0.802558	0.103111	0.157559	0.788659	26.7714
O14975	S27A2_HUMAN	reviewed	70312	NA	NA	NA	NA	NA	NA	yes	NA	NA	NA	NA	NA	TRUE	1	1	1	1	0	0	0	NA	1	0	NA	NA	0	0	0	FALSE	0	1	NA_not a recognized target		O14975;O14975-2;REV__Q8NI08-4	SLC27A2;	SLC27A2;	148	4254	0	NA	0.0129364	0.181083	0.0139334	0.659048	0.968426	23.3379
Q9UBT2	SAE2_HUMAN	reviewed	71224	IPI00023234.3	UBA2	NA	NA	71224	NA	yes	NA	NA	NA		54.5073	TRUE	1	1	1	1	1	1	0	NA	1	0	0	0	0	0	0	FALSE	0	1	NA_not a recognized target		Q9UBT2;Q9UBT2-2	UBA2;	UBA2;	1060	1749	0	NA	-0.0193269	0.628267	0.0761988	0.23536	0.839076	27.6468
Q96KG9	SCYL1_HUMAN	reviewed	89631	IPI00102059.2	SCYL1	NA	NA	89631	yes	yes	yes	Other	SCY1	YES	52.1339	TRUE	1	1	1	1	1	1	0	NA	1	0	0	0	0	0	0	FALSE	0	1	NA_not a recognized target		Q96KG9-2;Q96KG9;Q96KG9-3;Q96KG9-4;Q96KG9-5;Q96KG9-6	SCYL1;	SCYL1;	275	2692	0	NA	-0.0180531	0.406447	0.0406953	0.392241	0.910552	24.5543
Q6P3W7	SCYL2_HUMAN	reviewed	103709	IPI00396218.2	SCYL2	NA	NA	103709	yes	yes	yes	Other	SCY1	YES	54.1658	TRUE	1	1	1	1	1	1	0	NA	1	0	0	0	0	0	0	FALSE	0	1	NA_not a recognized target		Q6P3W7	SCYL2;	SCYL2;	279	6188	0	NA	-0.000307434	0.00490604	0.000374959	0.988767	0.999137	24.8625
Q7Z333	SETX_HUMAN	reviewed	302880	IPI00646645.3	SETX	NA	NA	306440	NA	yes	NA	NA	NA		51.3537	TRUE	1	1	1	0	1	1	0	NA	1	0	0	0	0	0	NA	FALSE	0	1	NA_not a recognized target		Q7Z333-3;Q7Z333;Q7Z333-4	SETX;	SETX;	15	199	0	NA	-0.203692	2.11205	0.615055	0.00772584	0.24263	21.0266
Q9UHJ6	SHPK_HUMAN	reviewed	51491	IPI00005914.4	SHPK	NA	NA	51505	yes	yes	NA	NA	NA		51.1336	TRUE	1	1	1	1	1	1	0	NA	1	0	0	0	0	0	0	FALSE	0	1	NA_not a recognized target		Q9UHJ6	SHPK;	SHPK;	50	2942	0	NA	-0.0223022	0.359728	0.0322818	0.43679	0.928364	21.7548
Q149N8	SHPRH_HUMAN	reviewed	193079	NA	NA	NA	NA	NA	NA	yes	NA	NA	NA	NA	49.4298	FALSE	0	0	0	0	1	0	0	NA	1	0	NA	0	NA	NA	NA	NA	0	1	NA_not a recognized target		NA	NA	NA	NA	NA	NA	NA	NA	NA	NA	NA	NA	NA
Q15477	SKIV2_HUMAN	reviewed	137755	NA	NA	NA	NA	NA	NA	yes	NA	NA	NA	NA	50.7476	FALSE	0	0	0	0	1	0	0	NA	1	0	NA	0	NA	NA	NA	NA	0	1	NA_not a recognized target		NA	NA	NA	NA	NA	NA	NA	NA	NA	NA	NA	NA	NA
P0C7P3	SLN14_HUMAN	reviewed	103907	NA	NA	NA	NA	NA	NA	yes	NA	NA	NA	NA	55.3353	TRUE	1	1	1	1	1	0	0	NA	1	0	NA	0	0	0	0	FALSE	0	1	NA_not a recognized target		P0C7P3-2;P0C7P3	SLFN14;	SLFN14;	32	1085	0	NA	-0.0599114	0.882428	0.121847	0.131091	0.755358	19.8733
Q9NZC9	SMAL1_HUMAN	reviewed	105938	IPI00386311.2	SMARCAL1	NA	NA	105938	NA	yes	NA	NA	NA		48.9481	TRUE	1	1	1	1	1	1	0	NA	1	0	0	0	0	0	0	FALSE	0	1	NA_not a recognized target		Q9NZC9	SMARCAL1;	SMARCAL1;	22	1176	0	NA	0.0547635	0.835424	0.109743	0.146075	0.776706	20.3238
P38935	SMBP2_HUMAN	reviewed	109149	IPI00009379.1	IGHMBP2	NA	NA	109096	NA	yes	NA	NA	NA		48.2156	TRUE	0	0	0	0	1	1	0	NA	1	0	0	0	NA	NA	NA	NA	0	1	NA_not a recognized target		NA	NA	NA	NA	NA	NA	NA	NA	NA	NA	NA	NA	NA
Q14683	SMC1A_HUMAN	reviewed	143233	IPI00291939.1	SMC1A	NA	NA	143233	NA	yes	NA	NA	NA		54.3432	TRUE	1	1	1	1	1	1	0	NA	1	0	0	0	0	0	0	FALSE	0	1	NA_not a recognized target		Q14683;REV__P0CAP1-8;REV__P0CAP1-5;REV__P0CAP1-7;REV__P0CAP1-6;Q9NR55	SMC1A;	SMC1A;	1508	2933	0	NA	0.0113743	0.361451	0.0326744	0.43506	0.927525	27.9573
Q8NDV3	SMC1B_HUMAN	reviewed	143908	NA	NA	NA	NA	NA	NA	yes	NA	NA	NA	NA	55.456	TRUE	1	1	1	0	1	0	0	NA	1	0	NA	0	0	0	NA	FALSE	0	1	NA_not a recognized target		Q8NDV3-2;Q8NDV3-3;Q8NDV3	SMC1B;	SMC1B;	18	5868	0	NA	-0.00438425	0.0301225	0.00257293	0.932991	0.994093	22.3387
O95347	SMC2_HUMAN	reviewed	135656	IPI00007927.4	SMC2	NA	NA	135656	NA	yes	NA	NA	NA		50.5049	TRUE	1	1	1	1	1	1	0	NA	1	0	0	0	0	0	0	FALSE	0	1	NA_not a recognized target		O95347;O95347-2	SMC2;	SMC2;	808	5315	0	NA	0.00613858	0.0773743	0.00734098	0.836808	0.983239	26.3528
Q9UQE7	SMC3_HUMAN	reviewed	141542	IPI00219420.3	SMC3	NA	NA	141542	NA	yes	NA	NA	NA		54.4581	TRUE	1	1	1	1	1	1	0	NA	1	0	0	0	0	0	0	FALSE	0	1	NA_not a recognized target		Q9UQE7;REV__P16144-4;REV__P16144-2;REV__P16144-3;REV__P16144;Q5VTM2-2;Q96P64;Q5VW22;Q5VUJ5;A8MT82;Q5VW22-2;A6NIR3;Q5VTM2	SMC3;	SMC3;	1388	6133	0	NA	-0.000421975	0.00864163	0.000713093	0.980299	0.998359	27.5622
Q9NTJ3	SMC4_HUMAN	reviewed	147182	IPI00411559.2	SMC4	NA	NA	147182	NA	yes	NA	NA	NA		50.5727	TRUE	1	1	1	1	1	1	0	NA	1	0	0	0	0	0	0	FALSE	0	1	NA_not a recognized target		Q9NTJ3;Q9NTJ3-2	SMC4;	SMC4;	852	5861	0	NA	0.00303424	0.0306275	0.00257293	0.931907	0.994093	26.6225
Q8IY18	SMC5_HUMAN	reviewed	128806	IPI00413265.4	SMC5	NA	NA	128806	NA	yes	NA	NA	NA		51.8518	TRUE	1	1	1	1	1	1	0	NA	1	0	0	0	0	0	0	FALSE	0	1	NA_not a recognized target		Q8IY18	SMC5;	SMC5;	140	4079	0	NA	-0.0101163	0.198841	0.0147788	0.632644	0.966543	24.4561
Q96SB8	SMC6_HUMAN	reviewed	126326	IPI00816217.1	SMC6	NA	NA	129154	NA	yes	NA	NA	NA		51.7345	TRUE	1	1	1	1	1	1	0	NA	1	0	0	0	0	0	0	FALSE	0	1	NA_not a recognized target		Q96SB8;Q96SB8-2	SMC6;	SMC6;	232	1512	0	NA	-0.0252737	0.702357	0.0860952	0.198446	0.820172	24.6594
P28370	SMCA1_HUMAN	reviewed	122605	IPI00216046.2	SMARCA1	NA	NA	122605	NA	yes	NA	NA	NA		NA	TRUE	0	0	0	0	0	1	0	NA	1	0	0	NA	NA	NA	NA	NA	0	1	NA_not a recognized target		NA	NA	NA	NA	NA	NA	NA	NA	NA	NA	NA	NA	NA
P51531	SMCA2_HUMAN	reviewed	181279	IPI00514648.1	SMARCA2	NA	NA	181279	NA	yes	NA	NA	NA		50.0111	TRUE	1	1	1	1	1	1	0	NA	1	0	0	0	0	0	0	FALSE	0	1	NA_not a recognized target		P51531-2;P51531	SMARCA2;	SMARCA2;	49	665	0	NA	-0.0519541	1.21167	0.239176	0.0614226	0.576533	21.3997
P51532	SMCA4_HUMAN	reviewed	184646	NA	NA	NA	NA	NA	NA	yes	NA	NA	NA	NA	49.5686	TRUE	1	1	1	1	1	0	0	NA	1	0	NA	0	0	0	0	FALSE	0	1	NA_not a recognized target		P51532-2;P51532-4;P51532-5;P51532-3;P51532;REV__O60506-5;REV__O60506-4;REV__O60506-3;REV__O60506-2;REV__O60506	SMARCA4;	SMARCA4;	451	5018	0	NA	-0.00708963	0.102256	0.00764435	0.790212	0.982552	25.3908
O60264	SMCA5_HUMAN	reviewed	121905	IPI00297211.1	SMARCA5	NA	NA	121905	NA	yes	NA	NA	NA		49.0735	TRUE	1	1	1	1	1	1	0	NA	1	0	0	0	0	0	0	FALSE	0	1	NA_not a recognized target		O60264;P28370-2;P28370	SMARCA5;	SMARCA5;	244	4674	0	NA	0.0147792	0.137667	0.011533	0.728339	0.973794	24.9748
Q96Q15	SMG1_HUMAN	reviewed	410501	IPI00556369.3	SMG1	NA	NA	410629	yes	yes	yes	Atypical	PIKK	YES	50.7019	TRUE	1	1	1	1	1	1	0	NA	1	0	0	0	0	0	0	FALSE	0	1	NA_not a recognized target		Q96Q15;Q96Q15-2;Q96Q15-3;Q96Q15-4;Q6P435	SMG1;	SMG1;	83	379	0	NA	0.107243	1.62833	0.410884	0.0235324	0.388254	23.0838
A6NHR9	SMHD1_HUMAN	reviewed	226374	IPI00890837.1	SMCHD1	NA	NA	226374	NA	yes	NA	NA	NA		47.5719	TRUE	1	1	1	1	1	1	0	NA	1	0	0	0	0	0	0	FALSE	0	1	NA_not a recognized target		A6NHR9;A6NHR9-2;A6NHR9-3;REV__Q9H6R4-2;REV__Q9H6R4-4;REV__Q9H6R4;REV__Q9Y3R5-2;REV__Q9Y3R5;Q6TDP4	SMCHD1;	SMCHD1;	225	4673	0	NA	0.0201853	0.137679	0.011533	0.728318	0.973794	24.3248
Q9H4L7	SMRCD_HUMAN	reviewed	117402	IPI00008422.5	SMARCAD1	NA	NA	117374	NA	yes	NA	NA	NA		49.3301	TRUE	1	1	1	1	1	1	0	NA	1	0	0	0	0	0	0	FALSE	0	1	NA_not a recognized target		Q9H4L7-2	SMARCAD1;	SMARCAD1;	199	5135	0	NA	-0.00786415	0.0924833	0.00764435	0.808196	0.982552	23.4879
Q9NRH2	SNRK_HUMAN	reviewed	84276	IPI00470811.4	SNRK	NA	NA	84276	yes	yes	yes	CAMK	CAMKL	YES	51.5565	TRUE	1	1	1	0	1	1	0	NA	1	0	0	0	0	0	NA	FALSE	0	1	NA_not a recognized target		Q9NRH2;Q9NRH2-2	SNRK;	SNRK;	8	427	0	NA	0.181951	1.50111	0.336038	0.031542	0.461277	18.9175
Q15036	SNX17_HUMAN	reviewed	52901	IPI00014219.1	SNX17	NA	NA	52901	NA	NA	NA	NA	NA		52.4424	TRUE	1	1	1	1	1	1	0	NA	0	0	0	0	0	1	0	TRUE	0	1	Infered kinase association	This iTSA target was significant in only 1 iTSA assays, and was not orthogonally validated. However, this protein may be phosphorylated by a staurosporine inhibited kinase. SNX17 is involved in the regulation of endosomal recycling of numerous surface proteins, including integrins, signaling receptor and channels (PubMed:15121882, PubMed:15769472). A membrane proximal NPXY motif has been identifi…	Q15036-2;Q15036	SNX17;	SNX17;	54	3322	0	NA	0.0163146	0.299717	0.0261597	0.501514	0.941543	21.9344
Q9BVQ7	SPA5L_HUMAN	reviewed	80710	IPI00031608.3	SPATA5L1	NA	NA	80682	NA	yes	NA	NA	NA		49.5361	TRUE	1	1	1	1	1	1	0	NA	1	0	0	0	0	0	0	FALSE	0	1	NA_not a recognized target		Q9BVQ7;Q9BVQ7-2;Q9BVQ7-3	SPATA5L1;	SPATA5L1;	85	4314	0	NA	-0.0221675	0.173539	0.0130727	0.670596	0.970348	22.7221
Q9UBP0	SPAST_HUMAN	reviewed	67197	IPI00002707.1	SPAST	NA	NA	67197	NA	yes	NA	NA	NA		49.2399	TRUE	1	1	1	1	1	1	0	NA	1	0	0	0	0	0	0	FALSE	0	1	NA_not a recognized target		Q9UBP0-3;Q9UBP0;Q9UBP0-4;Q9UBP0-2	SPAST;	SPAST;	126	5950	0	NA	-0.00214634	0.0227569	0.00155884	0.948949	0.996417	23.5054
Q9UQ90	SPG7_HUMAN	reviewed	88235	NA	NA	NA	NA	NA	NA	yes	NA	NA	NA	NA	NA	TRUE	1	1	0	0	0	0	0	NA	1	0	NA	NA	0	NA	NA	FALSE	0	1	NA_not a recognized target		Q9UQ90;Q9UQ90-2	SPG7;	SPG7;	25	2099	0	NA	0.109577	0.536035	0.0619593	0.291048	0.867043	17.5858
Q9NYA1	SPHK1_HUMAN	reviewed	42518	IPI00790290.2	SPHK1	NA	NA	42518	NA	yes	NA	NA	NA		53.1857	TRUE	1	1	0	1	1	1	0	NA	1	0	0	0	0	NA	0	FALSE	0	1	NA_not a recognized target		Q9NYA1-2;Q9NYA1;Q9NYA1-3	SPHK1;	SPHK1;	8	4015	0	NA	-0.0294865	0.206525	0.0147788	0.621549	0.966543	19.7239
Q9NRA0	SPHK2_HUMAN	reviewed	69217	NA	NA	NA	NA	NA	NA	yes	NA	NA	NA	NA	51.361	FALSE	0	0	0	0	1	0	0	NA	1	0	NA	0	NA	NA	NA	NA	0	1	NA_not a recognized target		NA	NA	NA	NA	NA	NA	NA	NA	NA	NA	NA	NA	NA
P49903	SPS1_HUMAN	reviewed	42911	IPI00029056.2	SEPHS1	NA	NA	42911	NA	yes	NA	NA	NA		NA	TRUE	1	1	1	1	1	1	0	NA	1	0	0	0	0	0	0	FALSE	0	1	NA_not a recognized target		P49903;P49903-2;P49903-3;P49903-4	SEPHS1;	SEPHS1;	359	3657	0	NA	-0.0143838	0.251188	0.0183514	0.560805	0.958625	24.4687
Q99611	SPS2_HUMAN	reviewed	47305	IPI00016906.2	SEPHS2	NA	NA	47258	NA	yes	NA	NA	NA		60.3178	TRUE	1	1	1	1	1	1	0	NA	1	0	0	0	0	0	0	FALSE	0	1	NA_not a recognized target		Q99611	SEPHS2;	SEPHS2;	146	4784	0	NA	0.0149933	0.125038	0.0087601	0.749828	0.980031	23.1761
Q6ZRS2	SRCAP_HUMAN	reviewed	343555	IPI00444046.3	SRCAP	NA	NA	343525	NA	yes	NA	NA	NA		51.416	TRUE	1	1	1	1	1	1	0	NA	1	0	0	0	0	0	0	FALSE	0	1	NA_not a recognized target		Q6ZRS2-2;Q6ZRS2;Q6ZRS2-3	SRCAP;	SRCAP;	93	2755	0	NA	-0.0197428	0.392765	0.0369543	0.404795	0.918429	22.3713
Q9GZT4	SRR_HUMAN	reviewed	36566	IPI00030328.1	SRR	NA	NA	36566	NA	yes	NA	NA	NA		51.0655	TRUE	1	1	1	0	1	1	0	NA	1	0	0	0	0	0	NA	FALSE	0	1	NA_not a recognized target		Q9GZT4	SRR;	SRR;	16	481	0	NA	0.0775318	1.42084	0.307698	0.0379455	0.492382	19.2309
Q9BYN0	SRXN1_HUMAN	reviewed	14259	IPI00168554.1	SRXN1	NA	NA	14259	NA	yes	NA	NA	NA		54.7487	TRUE	1	1	1	1	1	1	0	NA	1	0	0	0	0	0	0	FALSE	0	1	NA_not a recognized target		Q9BYN0	SRXN1;	SRXN1;	40	2362	0	NA	0.0449671	0.471308	0.0492503	0.337825	0.892791	20.4834
Q86UX6	ST32C_HUMAN	reviewed	54994	IPI00328835.1	STK32C	NA	NA	54994	yes	yes	yes	AGC	YANK	YES	NA	TRUE	0	0	0	0	0	1	0	NA	1	0	0	NA	NA	NA	NA	NA	0	1	NA_not a recognized target		NA	NA	NA	NA	NA	NA	NA	NA	NA	NA	NA	NA	NA
Q9P2P6	STAR9_HUMAN	reviewed	516343	IPI00514002.4	STARD9	NA	NA	477640	NA	yes	NA	NA	NA		NA	TRUE	0	0	0	0	0	1	0	NA	1	0	0	NA	NA	NA	NA	NA	0	1	NA_not a recognized target		NA	NA	NA	NA	NA	NA	NA	NA	NA	NA	NA	NA	NA
Q15831	STK11_HUMAN	reviewed	48636	IPI00219072.5	STK11	NA	NA	48636	yes	yes	yes	CAMK	CAMKL	YES	57.5489	TRUE	1	1	1	1	1	1	0	NA	1	0	0	0	0	0	0	FALSE	0	1	NA_not a recognized target		Q15831;Q15831-2	STK11;	STK11;	58	4523	0	NA	-0.0107316	0.153401	0.0127389	0.702424	0.971094	21.726
P49842	STK19_HUMAN	reviewed	40916	NA	NA	NA	NA	NA	NA	yes	yes	Atypical	G11	NA	48.1135	FALSE	0	0	0	0	1	0	0	NA	1	0	NA	0	NA	NA	NA	NA	0	1	NA_not a recognized target		NA	NA	NA	NA	NA	NA	NA	NA	NA	NA	NA	NA	NA
Q9P289	STK26_HUMAN	reviewed	46529	NA	NA	NA	NA	NA	yes	yes	yes	STE	STE20	NA	50.0697	TRUE	1	1	1	1	1	0	0	NA	1	0	NA	0	0	0	0	FALSE	0	1	NA_not a recognized target		Q9P289;Q9P289-2;Q9P289-3	STK26;	STK26;	188	73	2	1	0.291765	4.78627	2.8535	1.64e-05	0.0014012	23.7521
Q9UEW8	STK39_HUMAN	reviewed	59474	IPI00004363.1	STK39	NA	NA	59642	yes	yes	yes	STE	STE20	YES	49.2744	TRUE	0	0	0	0	1	1	0	NA	1	0	0	0	NA	NA	NA	NA	0	1	NA_not a recognized target		NA	NA	NA	NA	NA	NA	NA	NA	NA	NA	NA	NA	NA
Q8N2I9	STK40_HUMAN	reviewed	49001	NA	NA	NA	NA	NA	yes	yes	yes	CAMK	SgK495	NA	50.9737	FALSE	0	0	0	0	1	0	0	NA	1	0	NA	0	NA	NA	NA	NA	0	1	NA_not a recognized target		NA	NA	NA	NA	NA	NA	NA	NA	NA	NA	NA	NA	NA
Q9H6E5	STPAP_HUMAN	reviewed	93847	IPI00010212.4	TUT1	NA	NA	93847	NA	yes	NA	NA	NA		49.3101	TRUE	1	1	1	1	1	1	0	NA	1	0	0	0	0	0	0	FALSE	0	1	NA_not a recognized target		Q9H6E5	TUT1;	TUT1;	43	3217	0	NA	-0.0291087	0.315942	0.0275047	0.483124	0.938632	20.3595
Q9C0K7	STRAB_HUMAN	reviewed	47026	IPI00032099.1	STRADB	NA	NA	47026	yes	yes	yes	STE	STE20	YES	NA	TRUE	0	0	0	0	0	1	0	NA	1	0	0	NA	NA	NA	NA	NA	0	1	NA_not a recognized target		NA	NA	NA	NA	NA	NA	NA	NA	NA	NA	NA	NA	NA
Q9P2R7	SUCB1_HUMAN	reviewed	50317	IPI00464979.4	SUCLA2	NA	NA	50317	NA	yes	NA	NA	NA		49.109	TRUE	1	1	1	1	1	1	0	NA	1	0	0	0	0	0	0	FALSE	0	1	NA_not a recognized target		Q9P2R7-2;Q9P2R7	SUCLA2;	SUCLA2;	166	3938	0	NA	-0.0164487	0.216821	0.0163052	0.606986	0.963152	23.9067
Q96I99	SUCB2_HUMAN	reviewed	46511	IPI00096066.2	SUCLG2	NA	NA	46511	NA	yes	NA	NA	NA		50.905	TRUE	1	1	1	1	1	1	0	NA	1	0	0	0	0	0	0	FALSE	0	1	NA_not a recognized target		Q96I99;Q96I99-2	SUCLG2;	SUCLG2;	373	4134	0	NA	0.00850481	0.19408	0.0147788	0.639616	0.966543	25.605
Q8IYB8	SUV3_HUMAN	reviewed	87991	IPI00412404.1	SUPV3L1	NA	NA	87991	NA	yes	NA	NA	NA		53.6153	TRUE	1	1	1	1	1	1	0	NA	1	0	0	0	0	0	0	FALSE	0	1	NA_not a recognized target		Q8IYB8	SUPV3L1;	SUPV3L1;	370	666	0	NA	-0.0440651	1.21061	0.239176	0.0615727	0.576533	24.7881
Q9UH65	SWP70_HUMAN	reviewed	68998	NA	NA	NA	NA	NA	NA	yes	NA	NA	NA	NA	54.7272	TRUE	1	1	1	1	1	0	0	NA	1	0	NA	0	0	0	0	FALSE	0	1	NA_not a recognized target		Q9UH65;REV__P13805-2;REV__P13805-3;REV__P13805	SWAP70;	SWAP70;	146	3688	0	NA	0.0160107	0.247006	0.0181175	0.566232	0.959141	23.6483
P49588	SYAC_HUMAN	reviewed	106810	IPI00910701.1	AARS	NA	NA	106810	NA	yes	NA	NA	NA		52.742	TRUE	1	1	1	1	1	1	0	NA	1	0	0	0	0	0	0	FALSE	0	1	NA_not a recognized target		P49588;P49588-2	AARS;	AARS;	2118	4939	0	NA	0.00313902	0.109128	0.00764435	0.777807	0.982552	28.8894
Q5JTZ9	SYAM_HUMAN	reviewed	107340	IPI00394788.4	AARS2	NA	NA	107340	NA	yes	NA	NA	NA		49.2684	TRUE	1	1	1	1	1	1	0	NA	1	0	0	0	0	0	0	FALSE	0	1	NA_not a recognized target		Q5JTZ9;Q9H2T7	AARS2;	AARS2;	263	2578	0	NA	0.0296944	0.42959	0.0450167	0.371886	0.901536	23.9725
P49589	SYCC_HUMAN	reviewed	85473	IPI00027443.5	CARS	NA	NA	85473	NA	yes	NA	NA	NA		50.0626	TRUE	1	1	1	1	1	1	0	NA	1	0	0	0	0	0	0	FALSE	0	1	NA_not a recognized target		P49589-3	CARS;	CARS;	923	543	0	NA	0.043222	1.32603	0.264741	0.0472031	0.543575	26.9493
Q9HA77	SYCM_HUMAN	reviewed	62224	IPI00336016.3	CARS2	NA	NA	62224	NA	yes	NA	NA	NA		53.4674	TRUE	1	1	1	1	1	1	0	NA	1	0	0	0	0	0	0	FALSE	0	1	NA_not a recognized target		Q9HA77	CARS2;	CARS2;	57	4434	0	NA	-0.0125964	0.161511	0.0129705	0.689428	0.970576	21.4753
P14868	SYDC_HUMAN	reviewed	57136	IPI00216951.2	DARS	NA	NA	57136	NA	yes	NA	NA	NA		49.7052	TRUE	1	1	1	1	1	1	0	NA	1	0	0	0	0	0	0	FALSE	0	1	NA_not a recognized target		P14868;P14868-2	DARS;	DARS;	769	6179	0	NA	-0.000390834	0.00551189	0.000405831	0.987389	0.999066	27.0089
Q6PI48	SYDM_HUMAN	reviewed	73563	IPI00100460.2	DARS2	NA	NA	73563	NA	yes	NA	NA	NA		49.0993	TRUE	1	1	1	1	1	1	0	NA	1	0	0	0	0	0	0	FALSE	0	1	NA_not a recognized target		Q6PI48	DARS2;	DARS2;	252	5232	0	NA	-0.0071648	0.0844548	0.00764435	0.823276	0.982552	24.8419
Q5JPH6	SYEM_HUMAN	reviewed	58689	IPI00384707.2	EARS2	NA	NA	59989	NA	yes	NA	NA	NA		49.9612	TRUE	1	1	1	1	1	1	0	NA	1	0	0	0	0	0	0	FALSE	0	1	NA_not a recognized target		Q5JPH6;Q5JPH6-2	EARS2;	EARS2;	53	803	0	NA	-0.0703141	1.09098	0.200057	0.0811002	0.630875	21.7514
P07814	SYEP_HUMAN	reviewed	170591	IPI00013452.9	EPRS	NA	NA	170648	NA	yes	NA	NA	NA		48.7294	TRUE	1	1	1	1	1	1	0	NA	1	0	0	0	0	0	0	FALSE	0	1	NA_not a recognized target		P07814;REV__Q8TBZ6;P02144	EPRS;	EPRS;	1756	6226	0	NA	0.000217022	0.00181945	2.36e-05	0.995819	0.999946	28.0978
Q9Y285	SYFA_HUMAN	reviewed	57564	IPI00031820.3	FARSA	NA	NA	57564	NA	yes	NA	NA	NA		48.1825	TRUE	1	1	1	1	1	1	0	NA	1	0	0	0	0	0	0	FALSE	0	1	NA_not a recognized target		Q9Y285;Q9Y285-2	FARSA;	FARSA;	345	1448	0	NA	0.0343685	0.727196	0.0918764	0.187415	0.809326	24.8461
Q9NSD9	SYFB_HUMAN	reviewed	66116	IPI00300074.3	FARSB	NA	NA	66130	NA	yes	NA	NA	NA		49.8531	TRUE	1	1	1	1	1	1	0	NA	1	0	0	0	0	0	0	FALSE	0	1	NA_not a recognized target		Q9NSD9;Q9NSD9-2;REV__Q9BYB0-3;REV__Q9BYB0	FARSB;	FARSB;	548	2501	0	NA	-0.0135668	0.44248	0.0452635	0.36101	0.901024	26.7826
O95363	SYFM_HUMAN	reviewed	52357	IPI00008579.3	FARS2	NA	NA	52357	NA	yes	NA	NA	NA		49.0603	TRUE	1	1	1	1	1	1	0	NA	1	0	0	0	0	0	0	FALSE	0	1	NA_not a recognized target		O95363	FARS2;	FARS2;	17	2954	0	NA	0.0347348	0.357433	0.0319387	0.439104	0.929097	20.3136
P12081	SYHC_HUMAN	reviewed	57411	IPI00021808.3	HARS	NA	NA	57411	NA	yes	NA	NA	NA		50.4037	TRUE	1	1	1	1	1	1	0	NA	1	0	0	0	0	0	0	FALSE	0	1	NA_not a recognized target		P12081;P12081-2;P12081-4;P12081-3;REV__Q9H6B4;P11487	HARS;	HARS;	572	2349	0	NA	-0.0191314	0.473723	0.0492503	0.335952	0.892791	26.8152
P49590	SYHM_HUMAN	reviewed	56888	IPI00027445.1	HARS2	NA	NA	56888	NA	yes	NA	NA	NA		50.4113	TRUE	1	1	1	1	1	1	0	NA	1	0	0	0	0	0	0	FALSE	0	1	NA_not a recognized target		P49590;P49590-2;REV__O15131	HARS2;	HARS2;	134	4457	0	NA	-0.00754216	0.158734	0.0129705	0.69385	0.970576	23.6902
P41252	SYIC_HUMAN	reviewed	144498	IPI00644127.1	IARS	NA	NA	144498	NA	yes	NA	NA	NA		49.2964	TRUE	1	1	1	1	1	1	0	NA	1	0	0	0	0	0	0	FALSE	0	1	NA_not a recognized target		P41252	IARS;	IARS;	893	4751	0	NA	-0.0132717	0.127918	0.0087601	0.744873	0.980031	26.6338
Q9NSE4	SYIM_HUMAN	reviewed	113792	IPI00017283.2	IARS2	NA	NA	113792	NA	yes	NA	NA	NA		51.8663	TRUE	1	1	1	1	1	1	0	NA	1	0	0	0	0	0	0	FALSE	0	1	NA_not a recognized target		Q9NSE4	IARS2;	IARS2;	791	4269	0	NA	-0.00922847	0.179696	0.0139334	0.661157	0.968426	26.1686
Q15046	SYK_HUMAN	reviewed	68048	IPI00307092.2	KARS	NA	NA	68048	NA	yes	NA	NA	NA		49.1443	TRUE	1	1	1	1	1	1	0	NA	1	0	0	0	0	0	0	FALSE	0	1	NA_not a recognized target		Q15046	KARS;	KARS;	683	5659	0	NA	0.00291961	0.0479366	0.005253	0.895496	0.987977	26.7025
Q9P2J5	SYLC_HUMAN	reviewed	134466	IPI00103994.4	LARS	NA	NA	129188	NA	yes	NA	NA	NA		48.3789	TRUE	1	1	1	1	1	1	0	NA	1	0	0	0	0	0	0	FALSE	0	1	NA_not a recognized target		Q9P2J5;Q9P2J5-2;Q9P2J5-3	LARS;	LARS;	846	4238	0	NA	0.0208881	0.18258	0.0139663	0.65678	0.968353	26.4235
Q15031	SYLM_HUMAN	reviewed	101976	IPI00014213.1	LARS2	NA	NA	101976	NA	yes	NA	NA	NA		50.3256	TRUE	1	1	1	1	1	1	0	NA	1	0	0	0	0	0	0	FALSE	0	1	NA_not a recognized target		Q15031	LARS2;	LARS2;	242	281	0	NA	-0.0682146	1.85912	0.511742	0.0138317	0.307792	24.4103
P56192	SYMC_HUMAN	reviewed	101116	IPI00008240.2	MARS	NA	NA	101116	NA	yes	NA	NA	NA		48.6751	TRUE	1	1	1	1	1	1	0	NA	1	0	0	0	0	0	0	FALSE	0	1	NA_not a recognized target		P56192;P56192-2	MARS;	MARS;	643	4913	0	NA	-0.0141337	0.112456	0.00795948	0.77187	0.98184	26.1077
Q96GW9	SYMM_HUMAN	reviewed	66591	IPI00062839.4	MARS2	NA	NA	66591	NA	yes	NA	NA	NA		54.7839	TRUE	1	1	1	1	1	1	0	NA	1	0	0	0	0	0	0	FALSE	0	1	NA_not a recognized target		Q96GW9	MARS2;	MARS2;	96	3331	0	NA	-0.0197297	0.298956	0.0261597	0.502393	0.941543	22.5114
O43776	SYNC_HUMAN	reviewed	62943	IPI00306960.3	NARS	NA	NA	62943	NA	yes	NA	NA	NA		50.8968	TRUE	1	1	1	1	1	1	0	NA	1	0	0	0	0	0	0	FALSE	0	1	NA_not a recognized target		O43776;O43776-2;P08183-2;P08183	NARS;	NARS;	888	1838	0	NA	-0.0250508	0.604739	0.0729957	0.248463	0.845287	27.4207
Q96I59	SYNM_HUMAN	reviewed	54090	IPI00101664.2	NARS2	NA	NA	54077	NA	yes	NA	NA	NA		48.8436	TRUE	1	1	1	1	1	1	0	NA	1	0	0	0	0	0	0	FALSE	0	1	NA_not a recognized target		Q96I59;Q96I59-2	NARS2;	NARS2;	92	5452	0	NA	-0.00497206	0.0667308	0.00725391	0.857569	0.983436	21.793
Q7L3T8	SYPM_HUMAN	reviewed	53263	IPI00553006.1	PARS2	NA	NA	53263	NA	yes	NA	NA	NA		51.9667	TRUE	1	1	1	1	1	1	0	NA	1	0	0	0	0	0	0	FALSE	0	1	NA_not a recognized target		Q7L3T8	PARS2;	PARS2;	37	5448	0	NA	0.00509694	0.066875	0.00725391	0.857285	0.983436	21.5559
P47897	SYQ_HUMAN	reviewed	87799	IPI00026665.2	QARS	NA	NA	89657	NA	yes	NA	NA	NA		48.4243	TRUE	1	1	1	1	1	1	0	NA	1	0	0	0	0	0	0	FALSE	0	1	NA_not a recognized target		P47897;P47897-2	QARS;	QARS;	446	4809	0	NA	-0.0139595	0.122203	0.00874945	0.754739	0.980055	25.3482
P54136	SYRC_HUMAN	reviewed	75379	IPI00004860.2	RARS	NA	NA	75379	NA	yes	NA	NA	NA		48.5258	TRUE	1	1	1	1	1	1	0	NA	1	0	0	0	0	0	0	FALSE	0	1	NA_not a recognized target		P54136;REV__Q9H3S5	RARS;	RARS;	553	5043	0	NA	0.0119779	0.100631	0.00764435	0.793175	0.982552	25.9315
Q5T160	SYRM_HUMAN	reviewed	65505	IPI00549566.4	RARS2	NA	NA	65709	NA	yes	NA	NA	NA		51.1161	TRUE	1	1	1	1	1	1	0	NA	1	0	0	0	0	0	0	FALSE	0	1	NA_not a recognized target		Q5T160;Q86XG9	RARS2;	RARS2;	75	707	0	NA	-0.0614775	1.17812	0.231702	0.0663552	0.58654	22.5524
P49591	SYSC_HUMAN	reviewed	58777	NA	NA	NA	NA	NA	NA	yes	NA	NA	NA	NA	50.5396	TRUE	1	1	1	1	1	0	0	NA	1	0	NA	0	0	0	0	FALSE	0	1	NA_not a recognized target		P49591	SARS;	SARS;	1019	3239	0	NA	-0.0135483	0.312322	0.0268127	0.487167	0.940129	27.8781
Q9NP81	SYSM_HUMAN	reviewed	58283	IPI00328361.6	SARS2	NA	NA	58030	NA	yes	NA	NA	NA		51.3118	TRUE	1	1	1	1	1	1	0	NA	1	0	0	0	0	0	0	FALSE	0	1	NA_not a recognized target		Q9NP81;Q9NP81-2	SARS2;	SARS2;	219	5368	0	NA	-0.00447249	0.0731542	0.00734098	0.844979	0.983239	23.85
P26639	SYTC_HUMAN	reviewed	83435	IPI00908949.1	TARS	NA	NA	86861	NA	yes	NA	NA	NA		51.6451	TRUE	1	1	1	1	1	1	0	NA	1	0	0	0	0	0	0	FALSE	0	1	NA_not a recognized target		P26639;P26639-2	TARS;	TARS;	1235	799	0	NA	-0.029869	1.0935	0.200283	0.0806304	0.630546	27.9567
A2RTX5	SYTC2_HUMAN	reviewed	92646	IPI00328082.3	TARSL2	NA	NA	92646	NA	yes	NA	NA	NA		50.8857	TRUE	1	1	1	0	1	1	0	NA	1	0	0	0	0	0	NA	FALSE	0	1	NA_not a recognized target		A2RTX5;A2RTX5-2	TARSL2;	TARSL2;	18	1760	0	NA	-0.0524983	0.626458	0.0761988	0.236343	0.839076	20.53
Q9BW92	SYTM_HUMAN	reviewed	81036	IPI00604527.2	TARS2	NA	NA	81036	NA	yes	NA	NA	NA		49.2141	TRUE	1	1	1	1	1	1	0	NA	1	0	0	0	0	0	0	FALSE	0	1	NA_not a recognized target		Q9BW92;Q9BW92-2	TARS2;	TARS2;	147	4981	0	NA	-0.0118649	0.105732	0.00764435	0.783913	0.982552	23.555
P26640	SYVC_HUMAN	reviewed	140476	IPI00893918.1	VARS	NA	NA	140476	NA	yes	NA	NA	NA		48.0614	TRUE	1	1	1	1	1	1	0	NA	1	0	0	0	0	0	0	FALSE	0	1	NA_not a recognized target		P26640;P26640-2	VARS;	VARS;	1142	4138	0	NA	-0.0153517	0.193963	0.0147788	0.63979	0.966543	26.8143
Q5ST30	SYVM_HUMAN	reviewed	118490	IPI00642451.3	VARS2	NA	NA	118462	NA	yes	NA	NA	NA		49.8886	TRUE	1	1	1	0	1	1	0	NA	1	0	0	0	0	0	NA	FALSE	0	1	NA_not a recognized target		Q5ST30;Q5ST30-4;Q5ST30-3;Q5ST30-2;REV__Q9P283-2;REV__Q9P283-3;REV__Q9P283;REV__Q9P283-4	VARS2;	VARS2;	76	3611	0	NA	-0.0124533	0.256217	0.0184619	0.554349	0.958381	22.8052
P23381	SYWC_HUMAN	reviewed	53165	IPI00295400.1	WARS	NA	NA	53165	NA	yes	NA	NA	NA		NA	TRUE	1	1	1	1	1	1	0	NA	1	0	0	0	0	0	0	FALSE	0	1	NA_not a recognized target		P23381;P23381-2	WARS;	WARS;	1890	5441	0	NA	0.00329198	0.0674445	0.00725391	0.856161	0.983436	28.3117
Q9UGM6	SYWM_HUMAN	reviewed	40147	IPI00025050.1	WARS2	NA	NA	40147	NA	yes	NA	NA	NA		54.2528	TRUE	1	1	1	1	1	1	0	NA	1	0	0	0	0	0	0	FALSE	0	1	NA_not a recognized target		Q9UGM6;Q9UGM6-2	WARS2;	WARS2;	92	5275	0	NA	0.00453037	0.0807639	0.00741413	0.830302	0.983073	22.3027
P54577	SYYC_HUMAN	reviewed	59143	IPI00007074.5	YARS	NA	NA	59143	NA	yes	NA	NA	NA		49	TRUE	1	1	1	1	1	1	0	NA	1	0	0	0	0	0	0	FALSE	0	1	NA_not a recognized target		P54577;REV__Q96CT7	YARS;	YARS;	1247	4384	0	NA	0.0100865	0.167204	0.0130699	0.68045	0.970354	28.1335
Q9Y2Z4	SYYM_HUMAN	reviewed	53199	IPI00165092.3	YARS2	NA	NA	53199	NA	yes	NA	NA	NA		50.2012	TRUE	1	1	1	1	1	1	0	NA	1	0	0	0	0	0	0	FALSE	0	1	NA_not a recognized target		Q9Y2Z4	YARS2;	YARS2;	102	4961	0	NA	-0.00775144	0.10719	0.00764435	0.781286	0.982552	22.7866
P13984	T2FB_HUMAN	reviewed	28380	IPI00876896.1	GTF2F2	NA	NA	28436	NA	yes	NA	NA	NA		55.1039	TRUE	1	1	1	1	1	1	0	NA	1	0	0	0	0	0	0	FALSE	0	1	NA_not a recognized target		P13984	GTF2F2;	GTF2F2;	329	2714	0	NA	0.0195211	0.401814	0.0395599	0.396448	0.912935	25.551
P21675	TAF1_HUMAN	reviewed	212677	IPI00645793.3	TAF1	NA	NA	216451	NA	yes	yes	Atypical	TAF1		49.802	TRUE	1	1	1	1	1	1	0	NA	1	0	0	0	0	0	0	FALSE	0	1	NA_not a recognized target		P21675-2;P21675-12;P21675-6;P21675-7;P21675-3;P21675-5;P21675-9;P21675;P21675-4;P21675-8;P21675-10;P21675-11;Q8IZX4	TAF1;	TAF1;	40	5668	0	NA	-0.00855906	0.0473805	0.005253	0.896643	0.987977	20.9801
Q15572	TAF1C_HUMAN	reviewed	95213	NA	NA	NA	NA	NA	NA	NA	NA	NA	NA	NA	50.7466	FALSE	0	0	0	0	1	0	0	NA	0	0	NA	1	NA	NA	NA	NA	1	1	Unknown	This protein was only identified in the Webb_TPP assay.	NA	NA	NA	NA	NA	NA	NA	NA	NA	NA	NA	NA	NA
Q92844	TANK_HUMAN	reviewed	47816	IPI00299166.2	TANK	NA	NA	47816	NA	NA	NA	NA	NA		50.9683	TRUE	1	1	1	1	1	1	0	NA	0	0	0	0	1	0	0	TRUE	0	1	Staurosporine target kinase interacting protein	This iTSA target was significant in 1 out 3 iTSA assays, but was not orthoganlly validated. However, it is an adapter protein involved in I-kappa-B-kinase (IKK) regulation which constitutively binds the staurosporine target kinase, TBK1, and IKBKE (PubMed:25861989). It is also the target of the kinase, IKBKE (PubMed:10759890) with 9 phoshoserine sites and 1 phosphothreonine site (Uniprot:Q92844).…	Q92844;Q92844-2;Q92844-3;REV__Q6PJG6-2	TANK;	TANK;	141	72	3	1	0.318343	4.95096	3.0122	1.12e-05	0.000972293	22.386
Q8TEA7	TBCK_HUMAN	reviewed	100679	IPI00291665.5	MGC16169	NA	NA	100679	yes	yes	yes	Other	TBCK	YES	50.6494	TRUE	0	0	0	0	1	1	0	NA	1	0	0	0	NA	NA	NA	NA	0	1	NA_not a recognized target		NA	NA	NA	NA	NA	NA	NA	NA	NA	NA	NA	NA	NA
P17987	TCPA_HUMAN	reviewed	60344	IPI00290566.1	TCP1	NA	NA	60344	NA	yes	NA	NA	NA		56.9273	TRUE	1	1	1	1	1	1	0	NA	1	0	0	0	0	0	0	FALSE	0	1	NA_not a recognized target		P17987	TCP1;	TCP1;	2273	740	0	NA	-0.0569834	1.14606	0.219198	0.0714406	0.603673	28.6937
P78371	TCPB_HUMAN	reviewed	57488	IPI00297779.7	CCT2	NA	NA	57488	NA	yes	NA	NA	NA		56.3192	TRUE	1	1	1	1	1	1	0	NA	1	0	0	0	0	0	0	FALSE	0	1	NA_not a recognized target		P78371;P78371-2	CCT2;	CCT2;	3313	3011	0	NA	-0.0105215	0.347208	0.0302025	0.449565	0.932819	29.1072
P50991	TCPD_HUMAN	reviewed	57924	IPI00302927.6	CCT4	NA	NA	57924	NA	yes	NA	NA	NA		56.3353	TRUE	1	1	1	1	1	1	0	NA	1	0	0	0	0	0	0	FALSE	0	1	NA_not a recognized target		P50991;P50991-2	CCT4;	CCT4;	2160	774	0	NA	-0.0267457	1.11422	0.207112	0.0768748	0.620709	28.9162
P48643	TCPE_HUMAN	reviewed	59671	IPI00010720.1	CCT5	NA	NA	59671	NA	yes	NA	NA	NA		56.0872	TRUE	1	1	1	1	1	1	0	NA	1	0	0	0	0	0	0	FALSE	0	1	NA_not a recognized target		P48643;P48643-2	CCT5;	CCT5;	2820	4642	0	NA	0.00439687	0.141133	0.011966	0.722549	0.972823	29.6941
P49368	TCPG_HUMAN	reviewed	60534	IPI00553185.2	CCT3	NA	NA	60534	NA	yes	NA	NA	NA		55.711	TRUE	1	1	1	1	1	1	0	NA	1	0	0	0	0	0	0	FALSE	0	1	NA_not a recognized target		P49368;P49368-2	CCT3;	CCT3;	2308	2214	0	NA	-0.0210042	0.504523	0.053612	0.312952	0.883869	29.3324
Q99832	TCPH_HUMAN	reviewed	59367	IPI00018465.1	CCT7	NA	NA	59367	NA	yes	NA	NA	NA		56.1944	TRUE	1	1	1	1	1	1	0	NA	1	0	0	0	0	0	0	FALSE	0	1	NA_not a recognized target		Q99832;Q99832-3;Q99832-4;Q99832-2;REV__Q92743	CCT7;	CCT7;	2465	1017	0	NA	-0.0212539	0.923384	0.135178	0.119293	0.732524	29.0782
P50990	TCPQ_HUMAN	reviewed	59621	IPI00784090.2	CCT8	NA	NA	59621	NA	yes	NA	NA	NA		55.685	TRUE	1	1	1	1	1	1	0	NA	1	0	0	0	0	0	0	FALSE	0	1	NA_not a recognized target		P50990;P50990-2;P50990-3	CCT8;	CCT8;	2506	2701	0	NA	0.0147227	0.404452	0.0398878	0.394047	0.912247	29.985
P40227	TCPZ_HUMAN	reviewed	58024	IPI00027626.3	CCT6A	NA	NA	58024	NA	yes	NA	NA	NA		56.2189	TRUE	1	1	1	1	1	1	0	NA	1	0	0	0	0	0	0	FALSE	0	1	NA_not a recognized target		P40227;P40227-2	CCT6A;	CCT6A;	2457	5033	0	NA	-0.00308032	0.10104	0.00764435	0.792428	0.982552	29.4738
Q13569	TDG_HUMAN	reviewed	46053	IPI00333201.6	TDG	NA	NA	46053	NA	yes	NA	NA	NA		49.1021	TRUE	1	1	0	0	1	1	0	NA	1	0	0	0	0	NA	NA	FALSE	0	1	NA_not a recognized target		Q13569	TDG;	TDG;	10	1978	0	NA	0.0454848	0.56584	0.0662484	0.271744	0.858522	21.0542
Q8NDG6	TDRD9_HUMAN	reviewed	155683	IPI00384419.4	TDRD9	NA	NA	155683	NA	yes	NA	NA	NA		NA	TRUE	0	0	0	0	0	1	0	NA	1	0	0	NA	NA	NA	NA	NA	0	1	NA_not a recognized target		NA	NA	NA	NA	NA	NA	NA	NA	NA	NA	NA	NA	NA
P55072	TERA_HUMAN	reviewed	89322	IPI00022774.3	VCP	NA	NA	89322	NA	yes	NA	NA	NA		NA	TRUE	1	1	1	1	1	1	0	NA	1	0	0	0	0	0	0	FALSE	0	1	NA_not a recognized target		P55072	VCP;	VCP;	3387	5372	0	NA	0.0030956	0.0730392	0.00734098	0.845203	0.983239	28.7842
Q9NWX6	THG1_HUMAN	reviewed	34831	IPI00016559.6	THG1L	NA	NA	34831	NA	yes	NA	NA	NA		53.7195	TRUE	1	1	1	1	1	1	0	NA	1	0	0	0	0	0	0	FALSE	0	1	NA_not a recognized target		Q9NWX6	THG1L;	THG1L;	83	5854	0	NA	0.00303453	0.0308097	0.00257293	0.931516	0.994093	23.7223
P31483	TIA1_HUMAN	reviewed	42963	IPI00291398.2	TIA1	NA	NA	42963	NA	NA	NA	NA	NA		53.5937	TRUE	1	1	1	1	1	1	0	NA	0	0	0	1	0	0	0	FALSE	1	1	Unknown	This protein was only identified in the Webb_TPP assay.	P31483;P31483-3	TIA1;	TIA1;	221	3964	0	NA	0.0165639	0.214249	0.0163052	0.610591	0.963152	24.152
O15164	TIF1A_HUMAN	reviewed	116831	IPI00005184.1	TRIM24	NA	NA	116831	NA	NA	yes	Atypical	TIF1		50.9414	TRUE	1	1	1	1	1	1	0	NA	1	0	0	0	0	0	0	FALSE	0	1	NA_not a recognized target		O15164;O15164-2	TRIM24;	TRIM24;	142	4013	0	NA	-0.0128969	0.206609	0.0147788	0.621428	0.966543	22.2125
Q13263	TIF1B_HUMAN	reviewed	88550	IPI00438229.2	TRIM28	NA	NA	88550	NA	NA	yes	Atypical	TIF1		53.3702	TRUE	1	1	1	1	1	1	0	NA	1	0	0	0	0	0	0	FALSE	0	1	NA_not a recognized target		Q13263;Q13263-2	TRIM28;	TRIM28;	1898	545	0	NA	0.0258554	1.31936	0.261398	0.0479336	0.547775	28.0101
Q8WZ42	TITIN_HUMAN	reviewed	3816030	IPI00759542.1	TTN	NA	NA	3829875	yes	yes	yes	CAMK	MLCK	YES	61.7093	TRUE	0	0	0	0	1	1	0	NA	1	0	0	0	NA	NA	NA	NA	0	1	NA_not a recognized target		NA	NA	NA	NA	NA	NA	NA	NA	NA	NA	NA	NA	NA
Q3LXA3	TKFC_HUMAN	reviewed	58947	IPI00551024.4	DAK	NA	NA	58977	yes	yes	NA	NA	NA		55.1677	TRUE	1	1	1	1	1	1	0	NA	1	0	0	0	0	0	0	FALSE	0	1	NA_not a recognized target		Q3LXA3;Q3LXA3-2	DAK;	DAK;	292	4963	0	NA	-0.00805206	0.107078	0.00764435	0.781487	0.982552	24.227
P11387	TOP1_HUMAN	reviewed	90726	IPI00902597.1	TOP1	NA	NA	99074	NA	yes	NA	NA	NA		47.1056	TRUE	1	1	1	1	1	1	0	NA	1	0	0	0	0	0	0	FALSE	0	1	NA_not a recognized target		P11387	TOP1;	TOP1;	257	6087	0	NA	0.00108231	0.0123293	0.00101527	0.97201	0.997665	25.2239
P11388	TOP2A_HUMAN	reviewed	174385	NA	NA	NA	NA	NA	NA	yes	NA	NA	NA	NA	49.4212	TRUE	1	1	1	1	1	0	0	NA	1	0	NA	0	0	0	0	FALSE	0	1	NA_not a recognized target		P11388;P11388-2;P11388-3;P11388-4	TOP2A;	TOP2A;	80	5429	0	NA	0.00801646	0.0682909	0.00725391	0.854494	0.983436	22.0457
Q02880	TOP2B_HUMAN	reviewed	183267	IPI00027280.2	TOP2B	NA	NA	183267	NA	yes	NA	NA	NA		51.2173	TRUE	1	1	1	1	1	1	0	NA	1	0	0	0	0	0	0	FALSE	0	1	NA_not a recognized target		Q02880-2;Q02880	TOP2B;	TOP2B;	54	2981	0	NA	-0.023046	0.351739	0.0302025	0.444899	0.932819	21.5131
Q96KB5	TOPK_HUMAN	reviewed	36085	IPI00306708.4	PBK	NA	NA	37211	yes	yes	yes	Other	TOPK	YES	49.5456	TRUE	1	1	1	1	1	1	0	NA	1	0	0	0	0	0	0	FALSE	0	1	NA_not a recognized target		Q96KB5;Q96KB5-2	PBK;	PBK;	320	6150	0	NA	0.000816652	0.00783751	0.000713093	0.982115	0.998359	25.1287
O14656	TOR1A_HUMAN	reviewed	37809	NA	NA	NA	NA	NA	NA	yes	NA	NA	NA	NA	51.342	TRUE	1	1	1	1	1	0	0	NA	1	0	NA	0	0	0	0	FALSE	0	1	NA_not a recognized target		O14656	TOR1A;	TOR1A;	70	467	0	NA	-0.0740646	1.44212	0.316722	0.0361307	0.482256	22.4168
O14657	TOR1B_HUMAN	reviewed	37979	IPI00023137.1	TOR1B	NA	NA	37979	NA	yes	NA	NA	NA		51.6051	TRUE	1	1	1	1	1	1	0	NA	1	0	0	0	0	0	0	FALSE	0	1	NA_not a recognized target		O14657	TOR1B;	TOR1B;	57	4271	0	NA	-0.0138389	0.179426	0.0138859	0.661567	0.968532	22.3067
Q5JU69	TOR2A_HUMAN	reviewed	35714	NA	NA	NA	NA	NA	NA	yes	NA	NA	NA	NA	51.393	TRUE	1	1	0	1	1	0	0	NA	1	0	NA	0	0	NA	0	FALSE	0	1	NA_not a recognized target		Q5JU69;Q8N2E6;Q5JU69-2	TOR2A;	TOR2A;	22	1292	0	NA	-0.0584255	0.783479	0.099186	0.164635	0.795819	18.8375
Q9H497	TOR3A_HUMAN	reviewed	46199	IPI00301631.5	TOR3A	NA	NA	46199	NA	yes	NA	NA	NA		52.6235	TRUE	1	1	1	0	1	1	0	NA	1	0	0	0	0	0	NA	FALSE	0	1	NA_not a recognized target		Q9H497;Q9H497-2;Q9H497-3	TOR3A;	TOR3A;	43	2217	0	NA	-0.0331125	0.503482	0.0532969	0.313702	0.884511	21.6446
Q9NXH8	TOR4A_HUMAN	reviewed	46914	IPI00015101.2	C9ORF167	NA	NA	46914	NA	yes	NA	NA	NA		49.6152	TRUE	1	1	1	1	1	1	0	NA	1	0	0	0	0	0	0	FALSE	0	1	NA_not a recognized target		Q9NXH8;REV__P09493-2;REV__P09493-5;REV__P06753-4;REV__P06753-3;REV__P67936;REV__P06753-6;REV__P06753-5;REV__P06753-2;REV__P67936-2;REV__A6NNW6	TOR4A;	TOR4A;	18	5789	0	NA	0.00511518	0.03659	0.00359115	0.9192	0.991765	20.1031
Q9H3S4	TPK1_HUMAN	reviewed	27265	IPI00072523.1	TPK1	NA	NA	27265	NA	yes	NA	NA	NA		58.81	TRUE	1	1	1	1	1	1	0	NA	1	0	0	0	0	0	0	FALSE	0	1	NA_not a recognized target		Q9H3S4	TPK1;	TPK1;	15	4373	0	NA	0.0198312	0.16797	0.0130699	0.679251	0.970354	19.3538
Q9ULW0	TPX2_HUMAN	reviewed	85653	IPI00102661.2	TPX2	NA	NA	89393	NA	yes	NA	NA	NA		55.1639	TRUE	1	1	1	1	1	1	0	NA	1	0	0	0	0	0	0	FALSE	0	1	NA_not a recognized target		Q9ULW0;Q9ULW0-2;Q9ULK5	TPX2;	TPX2;	582	3587	0	NA	-0.0159273	0.260055	0.0188912	0.549472	0.957434	25.8945
Q9Y2W1	TR150_HUMAN	reviewed	108666	IPI00104050.3	THRAP3	NA	NA	108666	NA	yes	NA	NA	NA		62.1617	TRUE	1	1	1	1	1	1	0	NA	1	0	0	0	0	0	0	FALSE	0	1	NA_not a recognized target		Q9Y2W1;REV__Q9UJC3-2;REV__Q9UJC3	THRAP3;	THRAP3;	599	2809	0	NA	0.0202768	0.381561	0.0340241	0.415374	0.924647	25.2798
Q12931	TRAP1_HUMAN	reviewed	80110	IPI00030275.5	TRAP1	NA	NA	80110	NA	yes	NA	NA	NA		53.8636	TRUE	1	1	1	1	1	1	0	NA	1	0	0	0	0	0	0	FALSE	0	1	NA_not a recognized target		Q12931;Q12931-2;Q9NXD2-2	TRAP1;	TRAP1;	1345	5303	0	NA	0.00383905	0.0788137	0.00734098	0.834039	0.983239	28.0113
Q9UPN9	TRI33_HUMAN	reviewed	122533	IPI00010252.3	TRIM33	NA	NA	122521	NA	NA	yes	Atypical	TIF1		50.4807	TRUE	1	1	1	1	1	1	0	NA	1	0	0	0	0	0	0	FALSE	0	1	NA_not a recognized target		Q9UPN9	TRIM33;	TRIM33;	289	6027	0	NA	0.0010952	0.0166369	0.00101527	0.962417	0.997665	24.4093
Q96RU7	TRIB3_HUMAN	reviewed	39578	NA	NA	NA	NA	NA	yes	yes	yes	CAMK	Trbl	NA	49.8303	TRUE	1	1	0	0	1	0	0	NA	1	0	NA	0	0	NA	NA	FALSE	0	1	NA_not a recognized target		Q96RU7	TRIB3;	TRIB3;	6	2487	0	NA	-0.0365947	0.446029	0.045689	0.358072	0.900142	18.9609
O75962	TRIO_HUMAN	reviewed	346900	IPI00657953.2	TRIO	NA	NA	346900	yes	yes	yes	CAMK	Trio	YES	NA	TRUE	0	0	0	0	0	1	0	NA	1	0	0	NA	NA	NA	NA	NA	0	1	NA_not a recognized target		NA	NA	NA	NA	NA	NA	NA	NA	NA	NA	NA	NA	NA
Q96Q11	TRNT1_HUMAN	reviewed	50128	IPI00289807.3	TRNT1	NA	NA	50144	NA	yes	NA	NA	NA		50.4858	TRUE	1	1	1	1	1	1	0	NA	1	0	0	0	0	0	0	FALSE	0	1	NA_not a recognized target		Q96Q11-2;Q96Q11;Q96Q11-3	TRNT1;	TRNT1;	187	5119	0	NA	0.00556175	0.0937758	0.00764435	0.805794	0.982552	24.5944
Q96QT4	TRPM7_HUMAN	reviewed	212697	NA	NA	NA	NA	NA	yes	yes	yes	Atypical	Alpha	NA	NA	TRUE	1	1	1	1	0	0	0	NA	1	0	NA	NA	0	0	0	FALSE	0	1	NA_not a recognized target		Q96QT4	TRPM7;	TRPM7;	26	4296	0	NA	0.0189433	0.175504	0.0130727	0.667568	0.970348	20.9321
Q9Y4A5	TRRAP_HUMAN	reviewed	437600	IPI00069084.2	TRRAP	NA	NA	437600	yes	NA	yes	Atypical	PIKK	YES	51.9539	TRUE	1	1	1	1	1	1	0	NA	1	0	0	0	0	0	0	FALSE	0	1	NA_not a recognized target		Q9Y4A5-2;Q9Y4A5	TRRAP;	TRRAP;	279	5002	0	NA	-0.0057794	0.103116	0.00764435	0.788649	0.982552	24.6792
Q9UNY4	TTF2_HUMAN	reviewed	129588	IPI00290812.2	TTF2	NA	NA	129588	NA	yes	NA	NA	NA		48.6312	TRUE	1	1	1	1	1	1	0	NA	1	0	0	0	0	0	0	FALSE	0	1	NA_not a recognized target		Q9UNY4;Q9UNY4-2	TTF2;	TTF2;	104	5946	0	NA	-0.00261182	0.0232074	0.00155884	0.947966	0.996417	22.6594
Q8NG68	TTL_HUMAN	reviewed	43212	IPI00166611.1	TTL	NA	NA	43212	NA	yes	NA	NA	NA		48.7751	TRUE	1	1	0	0	1	1	0	NA	1	0	0	0	0	NA	NA	FALSE	0	1	NA_not a recognized target		Q8NG68	TTL;	TTL;	11	485	0	NA	-0.0773258	1.41489	0.305579	0.0384689	0.49479	19.3875
Q14166	TTL12_HUMAN	reviewed	74404	IPI00029048.2	TTLL12	NA	NA	74404	NA	yes	NA	NA	NA		47.9913	TRUE	1	1	1	1	1	1	0	NA	1	0	0	0	0	0	0	FALSE	0	1	NA_not a recognized target		Q14166	TTLL12;	TTLL12;	381	6138	0	NA	0.00100026	0.00846582	0.000713093	0.980695	0.998359	24.4699
Q14679	TTLL4_HUMAN	reviewed	133378	NA	NA	NA	NA	NA	NA	yes	NA	NA	NA	NA	50.8485	FALSE	0	0	0	0	1	0	0	NA	1	0	NA	0	NA	NA	NA	NA	0	1	NA_not a recognized target		NA	NA	NA	NA	NA	NA	NA	NA	NA	NA	NA	NA	NA
Q12792	TWF1_HUMAN	reviewed	40283	IPI00183508.3	TWF1	NA	NA	42365	NA	yes	NA	NA	NA	YES	55.1719	TRUE	1	1	1	1	1	1	0	NA	1	0	0	0	0	0	0	FALSE	0	1	NA_not a recognized target		Q12792;Q12792-3;Q12792-4	TWF1;	TWF1;	75	3183	0	NA	-0.0152685	0.321128	0.0279182	0.477388	0.937739	22.329
Q6IBS0	TWF2_HUMAN	reviewed	39548	IPI00550917.3	TWF2	NA	NA	39548	NA	yes	NA	NA	NA	YES	54.0258	TRUE	1	1	1	1	1	1	0	NA	1	0	0	0	0	0	0	FALSE	0	1	NA_not a recognized target		Q6IBS0	TWF2;	TWF2;	334	296	0	NA	-0.0638529	1.81223	0.487847	0.0154089	0.325202	25.1796
O75643	U520_HUMAN	reviewed	244508	IPI00420014.2	SNRNP200	NA	NA	244508	NA	yes	NA	NA	NA		52.7766	TRUE	1	1	1	1	1	1	0	NA	1	0	0	0	0	0	0	FALSE	0	1	NA_not a recognized target		O75643;O75643-2;REV__Q9Y617-2;REV__Q9Y617	SNRNP200;	SNRNP200;	1398	2930	0	NA	-0.0171375	0.362044	0.0328537	0.434467	0.927142	27.4634
P51668	UB2D1_HUMAN	reviewed	16602	IPI00019930.1	UBE2D1	NA	NA	16602	NA	yes	NA	NA	NA		51.5431	TRUE	1	1	1	1	1	1	0	NA	1	0	0	0	0	0	0	FALSE	0	1	NA_not a recognized target		P51668	UBE2D1;	UBE2D1;	10	5223	0	NA	-0.0163767	0.0852323	0.00764435	0.821803	0.982552	19.9559
P62837	UB2D2_HUMAN	reviewed	16735	IPI00873993.1	UBE2D2	NA	NA	29168	NA	yes	NA	NA	NA		NA	TRUE	0	0	0	0	0	1	0	NA	1	0	0	NA	NA	NA	NA	NA	0	1	NA_not a recognized target		NA	NA	NA	NA	NA	NA	NA	NA	NA	NA	NA	NA	NA
P61077	UB2D3_HUMAN	reviewed	16687	IPI00375142.2	UBE2D3	NA	NA	16785	NA	yes	NA	NA	NA		53.0323	TRUE	1	1	1	1	1	1	0	NA	1	0	0	0	0	0	0	FALSE	0	1	NA_not a recognized target		P61077;P61077-2;P61077-3;P62837-2	UBE2D3;UBE2D2;	UBE2D3;	88	3482	0	NA	0.054901	0.274619	0.0206052	0.53135	0.953663	25.0678
Q9Y2X8	UB2D4_HUMAN	reviewed	16649	IPI00006475.3	UBE2D4	NA	NA	16649	NA	yes	NA	NA	NA		NA	TRUE	0	0	0	0	0	1	0	NA	1	0	0	NA	NA	NA	NA	NA	0	1	NA_not a recognized target		NA	NA	NA	NA	NA	NA	NA	NA	NA	NA	NA	NA	NA
P51965	UB2E1_HUMAN	reviewed	21404	IPI00021346.1	UBE2E1	NA	NA	21404	NA	yes	NA	NA	NA		51.1793	TRUE	1	1	1	1	1	1	0	NA	1	0	0	0	0	0	0	FALSE	0	1	NA_not a recognized target		P51965;P51965-3;P51965-2	UBE2E1;	UBE2E1;	67	4116	0	NA	-0.0154206	0.195598	0.0147788	0.637386	0.966543	22.925
Q96LR5	UB2E2_HUMAN	reviewed	22255	NA	NA	NA	NA	NA	NA	yes	NA	NA	NA	NA	52.5522	FALSE	0	0	0	0	1	0	0	NA	1	0	NA	0	NA	NA	NA	NA	0	1	NA_not a recognized target		NA	NA	NA	NA	NA	NA	NA	NA	NA	NA	NA	NA	NA
Q969T4	UB2E3_HUMAN	reviewed	22913	IPI00918021.1	UBE2E3	NA	NA	25305	NA	yes	NA	NA	NA		53.2837	TRUE	1	1	1	1	1	1	0	NA	1	0	0	0	0	0	0	FALSE	0	1	NA_not a recognized target		Q969T4	UBE2E3;	UBE2E3;	24	3312	0	NA	0.0473794	0.301404	0.0261597	0.49957	0.941543	22.3149
P62253	UB2G1_HUMAN	reviewed	19509	IPI00873435.1	UBE2G1	NA	NA	19509	NA	yes	NA	NA	NA		57.9076	TRUE	1	1	1	1	1	1	0	NA	1	0	0	0	0	0	0	FALSE	0	1	NA_not a recognized target		P62253	UBE2G1;	UBE2G1;	167	581	0	NA	0.0807619	1.29104	0.261398	0.0511638	0.547775	24.6285
P60604	UB2G2_HUMAN	reviewed	18566	NA	NA	NA	NA	NA	NA	yes	NA	NA	NA	NA	NA	TRUE	1	1	1	1	1	0	0	NA	1	0	NA	0	0	0	0	FALSE	0	1	NA_not a recognized target		P60604;P60604-2	UBE2G2;	UBE2G2;	38	1104	0	NA	-0.0650122	0.871368	0.118479	0.134472	0.761239	22.102
Q9Y385	UB2J1_HUMAN	reviewed	35199	IPI00006937.2	UBE2J1	NA	NA	35199	NA	yes	NA	NA	NA		52.8736	TRUE	1	1	1	1	1	1	0	NA	1	0	0	0	0	0	0	FALSE	0	1	NA_not a recognized target		Q9Y385	UBE2J1;	UBE2J1;	26	5090	0	NA	-0.00790655	0.0966032	0.00764435	0.800565	0.982552	20.4321
Q8N2K1	UB2J2_HUMAN	reviewed	28898	IPI00514050.2	UBE2J2	NA	NA	30972	NA	yes	NA	NA	NA		52.4221	TRUE	1	0	1	1	1	0	0	NA	1	0	0	0	NA	0	0	FALSE	0	1	NA_not a recognized target		NA	NA	NA	NA	NA	NA	NA	NA	NA	NA	NA	NA	NA
P68036	UB2L3_HUMAN	reviewed	17862	IPI00909773.1	UBE2L3	NA	NA	17862	NA	yes	NA	NA	NA		63.466	TRUE	1	1	1	1	1	1	0	NA	1	0	0	0	0	0	0	FALSE	0	1	NA_not a recognized target		P68036;P68036-3;P68036-2	UBE2L3;	UBE2L3;	961	4764	0	NA	0.0315053	0.126193	0.0087601	0.747838	0.980031	28.1935
Q7Z7E8	UB2Q1_HUMAN	reviewed	46127	IPI00333410.1	UBE2Q1	NA	NA	46127	NA	yes	NA	NA	NA		54.4186	TRUE	1	1	1	1	1	1	0	NA	1	0	0	0	0	0	0	FALSE	0	1	NA_not a recognized target		Q7Z7E8;Q7Z7E8-2	UBE2Q1;	UBE2Q1;	147	4211	0	NA	-0.0128101	0.185125	0.0139663	0.652942	0.968353	23.6825
Q8WVN8	UB2Q2_HUMAN	reviewed	42818	NA	NA	NA	NA	NA	NA	yes	NA	NA	NA	NA	54.127	TRUE	1	1	1	0	1	0	0	NA	1	0	NA	0	0	0	NA	FALSE	0	1	NA_not a recognized target		Q8WVN8-4;Q8WVN8;Q8WVN8-3;Q8WVN8-2	UBE2Q2;	UBE2Q2;	13	597	0	NA	-0.0828101	1.27737	0.259581	0.0527993	0.550072	19.533
P49427	UB2R1_HUMAN	reviewed	26737	IPI00027120.1	CDC34	NA	NA	26737	NA	yes	NA	NA	NA		50.7178	TRUE	1	1	1	1	1	1	0	NA	1	0	0	0	0	0	0	FALSE	0	1	NA_not a recognized target		P49427	CDC34;	CDC34;	84	5674	0	NA	-0.00410056	0.0471404	0.005253	0.897139	0.987977	22.596
Q712K3	UB2R2_HUMAN	reviewed	27166	IPI00418603.1	UBE2R2	NA	NA	27166	NA	yes	NA	NA	NA		57.846	TRUE	1	1	1	1	1	1	0	NA	1	0	0	0	0	0	0	FALSE	0	1	NA_not a recognized target		Q712K3	UBE2R2;	UBE2R2;	101	3127	0	NA	0.0377421	0.327969	0.0279182	0.469928	0.937739	22.7758
P22314	UBA1_HUMAN	reviewed	117849	IPI00645078.1	UBA1	NA	NA	117849	NA	yes	NA	NA	NA		48.9909	TRUE	1	1	1	1	1	1	0	NA	1	0	0	0	0	0	0	FALSE	0	1	NA_not a recognized target		P22314;P22314-2	UBA1;	UBA1;	1320	3735	0	NA	-0.0185594	0.240495	0.0172733	0.574784	0.961007	27.095
Q8TBC4	UBA3_HUMAN	reviewed	51852	IPI00328154.4	UBA3	NA	NA	51852	NA	yes	NA	NA	NA		51.1836	TRUE	1	1	1	1	1	1	0	NA	1	0	0	0	0	0	0	FALSE	0	1	NA_not a recognized target		Q8TBC4;Q8TBC4-2	UBA3;	UBA3;	238	404	0	NA	-0.0480386	1.56153	0.371819	0.0274457	0.424796	24.5584
Q9GZZ9	UBA5_HUMAN	reviewed	44863	IPI00015736.3	UBA5	NA	NA	44863	NA	yes	NA	NA	NA		52.6542	TRUE	1	1	1	1	1	1	0	NA	1	0	0	0	0	0	0	FALSE	0	1	NA_not a recognized target		Q9GZZ9;Q9GZZ9-2	UBA5;	UBA5;	171	491	0	NA	-0.0481075	1.4084	0.303392	0.0390482	0.497287	23.8624
A0AVT1	UBA6_HUMAN	reviewed	117970	IPI00023647.4	UBA6	NA	NA	117970	NA	yes	NA	NA	NA		49.9065	TRUE	1	1	1	1	1	1	0	NA	1	0	0	0	0	0	0	FALSE	0	1	NA_not a recognized target		A0AVT1;A0AVT1-2;A0AVT1-3;A0AVT1-4;REV__A6NK06	UBA6;	UBA6;	892	4577	0	NA	0.00661566	0.147448	0.011966	0.712118	0.972823	26.6847
P41226	UBA7_HUMAN	reviewed	111694	IPI00013183.7	UBA7	NA	NA	111694	NA	yes	NA	NA	NA		49.4121	TRUE	0	0	0	0	1	1	0	NA	1	0	0	0	NA	NA	NA	NA	0	1	NA_not a recognized target		NA	NA	NA	NA	NA	NA	NA	NA	NA	NA	NA	NA	NA
P61081	UBC12_HUMAN	reviewed	20900	IPI00022597.1	UBE2M	NA	NA	20900	NA	yes	NA	NA	NA		53.2914	TRUE	1	1	1	1	1	1	0	NA	1	0	0	0	0	0	0	FALSE	0	1	NA_not a recognized target		P61081	UBE2M;	UBE2M;	232	5715	0	NA	0.00361403	0.0436869	0.00471687	0.904301	0.989198	25.1405
P63279	UBC9_HUMAN	reviewed	18007	IPI00450472.3	UBE2I	NA	NA	18007	NA	yes	NA	NA	NA		52.7238	TRUE	1	1	1	1	1	1	0	NA	1	0	0	0	0	0	0	FALSE	0	1	NA_not a recognized target		P63279	UBE2I;	UBE2I;	312	4477	0	NA	0.0475976	0.156804	0.0129705	0.696941	0.970576	25.9336
P49459	UBE2A_HUMAN	reviewed	17315	IPI00746451.2	UBE2A	NA	NA	17315	NA	yes	NA	NA	NA		60.5403	TRUE	1	1	1	1	1	1	0	NA	1	0	0	0	0	0	0	FALSE	0	1	NA_not a recognized target		P49459;P49459-3;P49459-2	UBE2A;	UBE2A;	75	4863	0	NA	0.0194729	0.11737	0.00845235	0.763185	0.980726	23.0188
P63146	UBE2B_HUMAN	reviewed	17312	IPI00012060.1	UBE2B	NA	NA	17312	NA	yes	NA	NA	NA		55.4809	TRUE	1	1	1	1	1	1	0	NA	1	0	0	0	0	0	0	FALSE	0	1	NA_not a recognized target		P63146	UBE2B;	UBE2B;	36	2493	0	NA	0.100403	0.445055	0.045689	0.358876	0.900142	21.2944
Q969M7	UBE2F_HUMAN	reviewed	21077	IPI00910610.1	UBE2F	NA	NA	21077	NA	yes	NA	NA	NA		55.079	TRUE	1	1	1	1	1	1	0	NA	1	0	0	0	0	0	0	FALSE	0	1	NA_not a recognized target		Q969M7-6;Q969M7;Q969M7-2;Q969M7-3;Q969M7-4;Q969M7-7;Q969M7-5	UBE2F;	UBE2F;	104	3539	0	NA	0.0450285	0.266791	0.0197778	0.541015	0.955481	23.3211
P62256	UBE2H_HUMAN	reviewed	20655	IPI00020965.1	UBE2H	NA	NA	20655	NA	yes	NA	NA	NA		59.5944	TRUE	1	1	1	1	1	1	0	NA	1	0	0	0	0	0	0	FALSE	0	1	NA_not a recognized target		P62256;P62256-2	UBE2H;	UBE2H;	91	4268	0	NA	0.01819	0.179699	0.0139334	0.661151	0.968426	22.7974
P61086	UBE2K_HUMAN	reviewed	22407	IPI00021370.1	UBE2K	NA	NA	22407	NA	yes	NA	NA	NA		57.9309	TRUE	1	1	1	1	1	1	0	NA	1	0	0	0	0	0	0	FALSE	0	1	NA_not a recognized target		P61086;P61086-2;P61086-3	UBE2K;	UBE2K;	445	3272	0	NA	-0.025984	0.307093	0.0261597	0.493068	0.941543	25.6155
P61088	UBE2N_HUMAN	reviewed	17138	IPI00003949.1	UBE2N	NA	NA	17138	NA	yes	NA	NA	NA		55.3561	TRUE	1	1	1	1	1	1	0	NA	1	0	0	0	0	0	0	FALSE	0	1	NA_not a recognized target		P61088;Q5JXB2	UBE2N;UBE2NL;	UBE2N;	341	4749	0	NA	0.0440709	0.128198	0.0087601	0.744392	0.980031	26.2828
Q9C0C9	UBE2O_HUMAN	reviewed	141293	IPI00783378.3	UBE2O	NA	NA	141293	NA	yes	NA	NA	NA		53.5878	TRUE	1	1	1	1	1	1	0	NA	1	0	0	0	0	0	0	FALSE	0	1	NA_not a recognized target		Q9C0C9;REV__O43829	UBE2O;	UBE2O;	645	1319	0	NA	-0.0309847	0.774146	0.0985237	0.168211	0.797033	25.7405
Q16763	UBE2S_HUMAN	reviewed	23845	IPI00217949.12	UBE2S	NA	NA	23845	NA	yes	NA	NA	NA		54.8925	TRUE	1	1	1	1	1	1	0	NA	1	0	0	0	0	0	0	FALSE	0	1	NA_not a recognized target		Q16763	UBE2S;	UBE2S;	171	3842	0	NA	0.0271292	0.227212	0.0164779	0.592636	0.962769	23.6753
Q9NPD8	UBE2T_HUMAN	reviewed	22521	IPI00023087.1	UBE2T	NA	NA	22521	NA	yes	NA	NA	NA		52.4791	TRUE	1	1	1	1	1	1	0	NA	1	0	0	0	0	0	0	FALSE	0	1	NA_not a recognized target		Q9NPD8	UBE2T;	UBE2T;	91	1910	0	NA	0.0759127	0.586297	0.0712423	0.25924	0.848707	23.0806
Q96B02	UBE2W_HUMAN	reviewed	17331	NA	NA	NA	NA	NA	NA	yes	NA	NA	NA	NA	50.3686	FALSE	0	0	0	0	1	0	0	NA	1	0	NA	0	NA	NA	NA	NA	0	1	NA_not a recognized target		NA	NA	NA	NA	NA	NA	NA	NA	NA	NA	NA	NA	NA
Q9H832	UBE2Z_HUMAN	reviewed	38210	IPI00011996.5	UBE2Z	NA	NA	28075	NA	yes	NA	NA	NA		53.4346	TRUE	1	1	1	1	1	1	0	NA	1	0	0	0	0	0	0	FALSE	0	1	NA_not a recognized target		Q9H832;Q9H832-2	UBE2Z;	UBE2Z;	127	3255	0	NA	-0.0249402	0.309741	0.0262628	0.490072	0.94132	23.471
O95155	UBE4B_HUMAN	reviewed	146185	IPI00005715.5	UBE4B	NA	NA	146185	NA	yes	NA	NA	NA		52.2924	TRUE	1	1	1	1	1	1	0	NA	1	0	0	0	0	0	0	FALSE	0	1	NA_not a recognized target		O95155-2;O95155;O95155-4;O95155-3	UBE4B;	UBE4B;	343	330	0	NA	-0.0537605	1.71504	0.437468	0.0192734	0.365201	24.179
Q9HA47	UCK1_HUMAN	reviewed	31435	IPI00552526.4	UCK1	NA	NA	32275	yes	yes	NA	NA	NA		49.6675	TRUE	1	1	1	0	1	1	0	NA	1	0	0	0	0	0	NA	FALSE	0	1	NA_not a recognized target		Q9HA47;Q9HA47-3;Q9HA47-4;Q9HA47-2	UCK1;	UCK1;	15	5960	0	NA	0.00302357	0.0222971	0.00155884	0.949955	0.996417	19.6767
Q9BZX2	UCK2_HUMAN	reviewed	29299	IPI00065671.1	UCK2	NA	NA	29299	yes	yes	NA	NA	NA		50.1996	TRUE	1	1	1	1	1	1	0	NA	1	0	0	0	0	0	0	FALSE	0	1	NA_not a recognized target		Q9BZX2;Q9BZX2-2	UCK2;	UCK2;	84	5551	0	NA	-0.00600896	0.057264	0.00566241	0.876468	0.987046	22.5087
Q9NWZ5	UCKL1_HUMAN	reviewed	61141	NA	NA	NA	NA	NA	yes	yes	NA	NA	NA	NA	51.204	TRUE	1	1	1	1	1	0	0	NA	1	0	NA	0	0	0	0	FALSE	0	1	NA_not a recognized target		Q9NWZ5;Q9NWZ5-4;Q9NWZ5-3;Q9NWZ5-2	UCKL1;	UCKL1;	31	5008	0	NA	0.0122407	0.102854	0.00764435	0.789125	0.982552	21.283
Q15904	VAS1_HUMAN	reviewed	52026	IPI00784119.1	ATP6AP1	NA	NA	52026	NA	yes	NA	NA	NA		57.9706	TRUE	1	1	1	1	1	1	0	NA	1	0	0	0	0	0	0	FALSE	0	1	NA_not a recognized target		Q15904	ATP6AP1;	ATP6AP1;	82	3034	0	NA	-0.0349976	0.344275	0.0302025	0.452611	0.932819	22.1442
P38606	VATA_HUMAN	reviewed	68304	IPI00007682.2	ATP6V1A	NA	NA	68304	NA	yes	NA	NA	NA		56.0809	TRUE	1	1	1	1	1	1	0	NA	1	0	0	0	0	0	0	FALSE	0	1	NA_not a recognized target		P38606;P38606-2	ATP6V1A;	ATP6V1A;	906	3950	0	NA	-0.00742339	0.215492	0.0163052	0.608847	0.963152	26.5934
P21281	VATB2_HUMAN	reviewed	56501	IPI00007812.1	ATP6V1B2	NA	NA	56501	NA	yes	NA	NA	NA		56.4791	TRUE	1	1	1	1	1	1	0	NA	1	0	0	0	0	0	0	FALSE	0	1	NA_not a recognized target		P21281;P15313	ATP6V1B2;	ATP6V1B2;	776	3274	0	NA	-0.0180334	0.306648	0.0261597	0.493574	0.941543	26.172
Q6PFW1	VIP1_HUMAN	reviewed	159521	IPI00398511.1	HISPPD2A	NA	NA	159521	NA	yes	NA	NA	NA		50.8696	TRUE	1	1	0	0	1	1	0	NA	1	0	0	0	0	NA	NA	FALSE	0	1	NA_not a recognized target		Q6PFW1-7;Q6PFW1-3;Q6PFW1-2;Q6PFW1-4;Q6PFW1;Q6PFW1-5;Q6PFW1-6	PPIP5K1;	PPIP5K1;	15	5717	0	NA	0.00644509	0.0435137	0.00471687	0.904662	0.989198	19.5633
O43314	VIP2_HUMAN	reviewed	140407	IPI00908639.1	HISPPD1	NA	NA	140407	NA	yes	NA	NA	NA		50.6192	TRUE	1	1	1	1	1	1	0	NA	1	0	0	0	0	0	0	FALSE	0	1	NA_not a recognized target		O43314-2;O43314	PPIP5K2;	PPIP5K2;	361	1722	0	NA	0.02786	0.63443	0.0761988	0.232044	0.839076	25.4202
Q9UN37	VPS4A_HUMAN	reviewed	48898	IPI00411356.5	VPS4A	NA	NA	48898	NA	yes	NA	NA	NA		48.0975	TRUE	1	1	1	1	1	1	0	NA	1	0	0	0	0	0	0	FALSE	0	1	NA_not a recognized target		Q9UN37	VPS4A;	VPS4A;	171	2651	0	NA	0.03227	0.414595	0.0421692	0.384951	0.907467	23.998
O75351	VPS4B_HUMAN	reviewed	49302	IPI00182728.2	VPS4B	NA	NA	49302	NA	yes	NA	NA	NA		48.9421	TRUE	1	1	1	1	1	1	0	NA	1	0	0	0	0	0	0	FALSE	0	1	NA_not a recognized target		O75351	VPS4B;	VPS4B;	93	1151	0	NA	0.0371477	0.844398	0.112202	0.143088	0.772321	22.6863
Q8IV63	VRK3_HUMAN	reviewed	52881	IPI00009291.1	VRK3	NA	NA	52881	yes	yes	yes	CK1	VRK	YES	52.0053	TRUE	1	1	1	1	1	1	0	NA	1	0	0	0	0	0	0	FALSE	0	1	NA_not a recognized target		Q8IV63;Q8IV63-2;Q8IV63-3	VRK3;	VRK3;	52	953	0	NA	-0.0400865	0.968434	0.151438	0.107539	0.705605	21.9943
A3KMH1	VWA8_HUMAN	reviewed	214824	IPI00900366.1	KIAA0564	NA	NA	214824	NA	yes	NA	NA	NA		51.9164	TRUE	1	1	1	1	1	1	0	NA	1	0	0	0	0	0	0	FALSE	0	1	NA_not a recognized target		A3KMH1;A3KMH1-3;A3KMH1-2	VWA8;	VWA8;	68	1953	0	NA	-0.0270941	0.574261	0.0690896	0.266526	0.852924	22.2947
Q9H4A3	WNK1_HUMAN	reviewed	250794	IPI00004472.1	WNK1	NA	NA	250756	yes	yes	yes	Other	WNK	YES	53.6312	TRUE	1	1	1	1	1	1	0	NA	1	0	0	0	0	0	0	FALSE	0	1	NA_not a recognized target		Q9H4A3-2;Q9H4A3;Q9H4A3-5;Q9H4A3-6;Q9H4A3-7;Q9H4A3-4	WNK1;	WNK1;	433	4700	0	NA	0.00711382	0.134837	0.0111396	0.733099	0.974676	24.6835
Q9Y3S1	WNK2_HUMAN	reviewed	242676	IPI00398808.5	WNK2	NA	NA	242676	yes	yes	yes	Other	WNK	YES	NA	TRUE	0	0	0	0	0	1	0	NA	1	0	0	NA	NA	NA	NA	NA	0	1	NA_not a recognized target		NA	NA	NA	NA	NA	NA	NA	NA	NA	NA	NA	NA	NA
Q96J92	WNK4_HUMAN	reviewed	134739	IPI00151141.1	WNK4	NA	NA	134739	yes	yes	yes	Other	WNK	YES	51.3884	TRUE	1	1	1	0	1	1	0	NA	1	0	0	0	0	0	NA	FALSE	0	1	NA_not a recognized target		Q96J92;Q96J92-3;Q96J92-2;REV__Q96B45	WNK4;	WNK4;	38	2708	0	NA	-0.0275357	0.403098	0.0398662	0.395277	0.912292	21.259
Q96S55	WRIP1_HUMAN	reviewed	72133	IPI00290314.7	WRNIP1	NA	NA	66675	NA	yes	NA	NA	NA		50.1727	TRUE	1	1	1	1	1	1	0	NA	1	0	0	0	0	0	0	FALSE	0	1	NA_not a recognized target		Q96S55;Q96S55-2;Q96S55-3;Q96S55-4	WRNIP1;	WRNIP1;	112	5728	0	NA	-0.0126294	0.0428023	0.00471687	0.906145	0.989198	22.7652
Q14191	WRN_HUMAN	reviewed	162461	IPI00029107.1	WRN	NA	NA	162495	NA	yes	NA	NA	NA		49.8112	TRUE	1	1	1	1	1	1	0	NA	1	0	0	0	0	0	0	FALSE	0	1	NA_not a recognized target		Q14191;REV__P22670	WRN;	WRN;	72	3306	0	NA	-0.0172276	0.30204	0.0261597	0.498839	0.941543	23.0302
O43543	XRCC2_HUMAN	reviewed	31956	IPI00306229.3	XRCC2	NA	NA	31956	NA	yes	NA	NA	NA		49.5419	TRUE	0	0	0	0	1	1	0	NA	1	0	0	0	NA	NA	NA	NA	0	1	NA_not a recognized target		NA	NA	NA	NA	NA	NA	NA	NA	NA	NA	NA	NA	NA
O43542	XRCC3_HUMAN	reviewed	37850	IPI00023073.1	XRCC3	NA	NA	37850	NA	yes	NA	NA	NA		52.121	TRUE	1	1	1	1	1	1	0	NA	1	0	0	0	0	0	0	FALSE	0	1	NA_not a recognized target		O43542	XRCC3;	XRCC3;	25	3206	0	NA	-0.0307427	0.31766	0.0277721	0.481216	0.938054	19.2741
P13010	XRCC5_HUMAN	reviewed	82705	IPI00220834.8	XRCC5	NA	NA	82705	NA	yes	NA	NA	NA		53.072	TRUE	1	1	1	1	1	1	0	NA	1	0	0	0	0	0	0	FALSE	0	1	NA_not a recognized target		P13010	XRCC5;	XRCC5;	1788	2675	0	NA	-0.0287085	0.409882	0.0413905	0.389151	0.909096	28.8389
P12956	XRCC6_HUMAN	reviewed	69843	IPI00644712.4	XRCC6	NA	NA	69843	NA	yes	NA	NA	NA		53.1686	TRUE	1	1	1	1	1	1	0	NA	1	0	0	0	0	0	0	FALSE	0	1	NA_not a recognized target		P12956;P12956-2;REV__CON__Q2YDI2;P51449-2	XRCC6;	XRCC6;	2100	657	0	NA	-0.030983	1.21583	0.239176	0.0608377	0.576533	28.77
O75191	XYLB_HUMAN	reviewed	58382	IPI00021107.5	XYLB	NA	NA	58382	yes	yes	NA	NA	NA		49.0364	TRUE	1	1	1	0	1	1	0	NA	1	0	0	0	0	0	NA	FALSE	0	1	NA_not a recognized target		O75191;O75191-2	XYLB;	XYLB;	29	5318	0	NA	0.0131642	0.0769779	0.00734098	0.837572	0.983239	20.9312
O75063	XYLK_HUMAN	reviewed	46432	IPI00006657.1	FAM20B	NA	NA	46432	NA	yes	NA	NA	NA		52.9635	TRUE	1	1	1	1	1	1	0	NA	1	0	0	0	0	0	0	FALSE	0	1	NA_not a recognized target		O75063	FAM20B;	FAM20B;	40	3327	0	NA	-0.0246839	0.299415	0.0261597	0.501862	0.941543	21.3185
Q96TA2	YMEL1_HUMAN	reviewed	86455	IPI00045946.4	YME1L1	NA	NA	86455	NA	yes	NA	NA	NA		NA	TRUE	1	1	1	1	0	1	0	NA	1	0	0	NA	0	0	0	FALSE	0	1	NA_not a recognized target		Q96TA2-3;Q96TA2-2;Q96TA2	YME1L1;	YME1L1;	165	3319	0	NA	-0.0395271	0.30021	0.0261597	0.500945	0.941543	23.2203
Q9H6S0	YTDC2_HUMAN	reviewed	160248	IPI00010200.3	YTHDC2	NA	NA	160248	NA	yes	NA	NA	NA		48.5555	TRUE	1	1	1	0	1	1	0	NA	1	0	0	0	0	0	NA	FALSE	0	1	NA_not a recognized target		Q9H6S0	YTHDC2;	YTHDC2;	17	3424	0	NA	-0.0422987	0.283329	0.0225842	0.5208	0.949327	18.372
Q5BKZ1	ZN326_HUMAN	reviewed	65654	IPI00872597.1	ZNF326	NA	NA	65696	NA	NA	NA	NA	NA		48.4513	TRUE	1	1	1	1	1	1	0	NA	0	0	0	1	0	0	0	FALSE	1	1	Unknown	This protein was only identified in the Webb_TPP assay.	Q5BKZ1;Q5BKZ1-3;Q5BKZ1-2	ZNF326;	ZNF326;	137	4569	0	NA	0.0168391	0.148157	0.0120551	0.710956	0.972624	23.7553
P31946	1433B_HUMAN	reviewed	28082	IPI00216318.5	YWHAB	NA	NA	28082	NA	NA	NA	NA	NA		57.9993	TRUE	1	1	1	1	1	1	0	NA	0	0	0	0	0	0	0	FALSE	0	0	NA_not a recognized target		P31946	YWHAB;	YWHAB;	573	3516	0	NA	-0.0139821	0.270149	0.0202211	0.536848	0.954507	26.7735
P62258	1433E_HUMAN	reviewed	29174	IPI00000816.1	YWHAE	NA	NA	29174	NA	NA	NA	NA	NA		58.4167	TRUE	1	1	1	1	1	1	0	NA	0	0	0	0	0	0	0	FALSE	0	0	NA_not a recognized target		P62258;P62258-2	YWHAE;	YWHAE;	1704	1655	0	NA	-0.0200848	0.649854	0.0761988	0.223947	0.839076	28.5164
Q04917	1433F_HUMAN	reviewed	28219	IPI00216319.3	YWHAH	NA	NA	28219	NA	NA	NA	NA	NA		57.4064	TRUE	1	1	1	1	1	1	0	NA	0	0	0	0	0	0	0	FALSE	0	0	NA_not a recognized target		Q04917	YWHAH;	YWHAH;	542	5347	0	NA	-0.00723481	0.0748042	0.00734098	0.841775	0.983239	26.2071
P61981	1433G_HUMAN	reviewed	28303	IPI00220642.7	YWHAG	NA	NA	28303	NA	NA	NA	NA	NA		58.0553	TRUE	1	1	1	1	1	1	0	NA	0	0	0	0	0	0	0	FALSE	0	0	NA_not a recognized target		P61981	YWHAG;	YWHAG;	1137	937	0	NA	0.0304718	0.977044	0.152961	0.105428	0.703135	28.5092
P31947	1433S_HUMAN	reviewed	27774	IPI00013890.2	SFN	NA	NA	27774	NA	NA	NA	NA	NA		57.4654	TRUE	1	1	1	1	1	1	0	NA	0	0	0	0	0	0	0	FALSE	0	0	NA_not a recognized target		P31947;P31947-2;REV__Q2NKQ1-4;REV__Q2NKQ1;REV__Q2NKQ1-3	SFN;	SFN;	163	4537	0	NA	0.017658	0.151469	0.0121497	0.705555	0.972412	26.3598
P27348	1433T_HUMAN	reviewed	27764	IPI00018146.1	YWHAQ	NA	NA	27764	NA	NA	NA	NA	NA		57.622	TRUE	1	1	1	1	1	1	0	NA	0	0	0	0	0	0	0	FALSE	0	0	NA_not a recognized target		P27348;REV__P06881	YWHAQ;	YWHAQ;	581	1218	0	NA	-0.0319079	0.815078	0.104927	0.153081	0.785367	27.2973
P63104	1433Z_HUMAN	reviewed	27745	IPI00879359.1	YWHAZ	NA	NA	27745	NA	NA	NA	NA	NA		58.049	TRUE	1	1	1	1	1	1	0	NA	0	0	0	0	0	0	0	FALSE	0	0	NA_not a recognized target		P63104;P63104-2;REV__P53355-4;REV__P53355;REV__P53355-3;P55082-2;P55082;O00213-4;O00213-6;O00213-3;O00213-5;O00213-2;O00213	YWHAZ;	YWHAZ;	2071	2373	0	NA	-0.0289956	0.468995	0.0492503	0.339629	0.892791	29.9058
Q96QU6	1A1L1_HUMAN	reviewed	57324	IPI00411817.2	ACCS	NA	NA	70668	NA	NA	NA	NA	NA		NA	TRUE	1	0	0	1	0	1	0	NA	0	0	0	NA	NA	NA	0	FALSE	0	0	NA_not a recognized target		NA	NA	NA	NA	NA	NA	NA	NA	NA	NA	NA	NA	NA
Q15172	2A5A_HUMAN	reviewed	56194	IPI00014978.3	PPP2R5A	NA	NA	56194	NA	NA	NA	NA	NA		49.1476	TRUE	1	1	1	1	1	1	0	NA	0	0	0	0	0	0	0	FALSE	0	0	NA_not a recognized target		Q15172;Q15172-2	PPP2R5A;	PPP2R5A;	138	3975	0	NA	-0.0278294	0.212576	0.0158532	0.612949	0.964155	25.8308
Q15173	2A5B_HUMAN	reviewed	57393	IPI00014980.1	PPP2R5B	NA	NA	57393	NA	NA	NA	NA	NA		49.7132	TRUE	0	0	0	0	1	1	0	NA	0	0	0	0	NA	NA	NA	NA	0	0	NA_not a recognized target		NA	NA	NA	NA	NA	NA	NA	NA	NA	NA	NA	NA	NA
Q14738	2A5D_HUMAN	reviewed	69992	IPI00000030.1	PPP2R5D	NA	NA	69992	NA	NA	NA	NA	NA		49.5871	TRUE	1	1	1	1	1	1	0	NA	0	0	0	0	0	0	0	FALSE	0	0	NA_not a recognized target		Q14738;Q14738-2;Q14738-3	PPP2R5D;	PPP2R5D;	245	2466	0	NA	0.0230652	0.449185	0.0459169	0.35548	0.89967	24.2241
Q16537	2A5E_HUMAN	reviewed	54699	IPI00556528.1	PPP2R5E	NA	NA	54699	NA	NA	NA	NA	NA		49.7668	TRUE	1	1	1	1	1	1	0	NA	0	0	0	0	0	0	0	FALSE	0	0	NA_not a recognized target		Q16537;Q16537-2;Q16537-3;Q15173-2;Q15173;REV__Q8N9U0-2;REV__Q8N9U0	PPP2R5E;	PPP2R5E;	58	5212	0	NA	-0.009281	0.0858173	0.00764435	0.820697	0.982552	22.369
Q13362	2A5G_HUMAN	reviewed	61061	IPI00442098.1	PPP2R5C	NA	NA	62755	NA	NA	NA	NA	NA		50.8023	TRUE	1	1	1	1	1	1	0	NA	0	0	0	0	0	0	0	FALSE	0	0	NA_not a recognized target		Q13362-4	PPP2R5C;	PPP2R5C;	109	2196	0	NA	0.0221176	0.510455	0.0559993	0.308706	0.879024	22.9866
P30153	2AAA_HUMAN	reviewed	65309	IPI00554737.3	PPP2R1A	NA	NA	65309	NA	NA	NA	NA	NA		53.6037	TRUE	1	1	1	1	1	1	0	NA	0	0	0	0	0	0	0	FALSE	0	0	NA_not a recognized target		P30153	PPP2R1A;	PPP2R1A;	812	4300	0	NA	0.007198	0.175108	0.0130727	0.668178	0.970348	27.4468
P30154	2AAB_HUMAN	reviewed	66214	IPI00335449.3	PPP2R1B	NA	NA	73585	NA	NA	NA	NA	NA		51.2427	TRUE	1	1	1	1	1	1	0	NA	0	0	0	0	0	0	0	FALSE	0	0	NA_not a recognized target		P30154;P30154-2;P30154-4;P30154-3;P30154-5	PPP2R1B;	PPP2R1B;	197	4322	0	NA	0.0119217	0.172975	0.0130727	0.671468	0.970348	23.3101
P63151	2ABA_HUMAN	reviewed	51692	IPI00332511.5	PPP2R2A	NA	NA	51692	NA	NA	NA	NA	NA		54.8859	TRUE	1	1	1	1	1	1	0	NA	0	0	0	0	0	0	0	FALSE	0	0	NA_not a recognized target		P63151;P63151-2	PPP2R2A;	PPP2R2A;	546	529	0	NA	-0.0459933	1.34068	0.269076	0.0456369	0.538176	25.7241
Q66LE6	2ABD_HUMAN	reviewed	52042	IPI00470920.1	PPP2R2D	NA	NA	52042	NA	NA	NA	NA	NA		54.6843	TRUE	1	1	1	0	1	1	0	NA	0	0	0	0	0	0	NA	FALSE	0	0	NA_not a recognized target		Q66LE6	PPP2R2D;	PPP2R2D;	40	4712	0	NA	-0.0106325	0.133107	0.0102237	0.736026	0.976734	21.3626
Q9Y3L3	3BP1_HUMAN	reviewed	75713	IPI00456744.1	SH3BP1	NA	NA	75713	NA	NA	NA	NA	NA		53.3206	TRUE	1	1	1	1	1	1	0	NA	0	0	0	0	0	0	0	FALSE	0	0	NA_not a recognized target		Q9Y3L3;Q9Y3L3-2;Q8N264-4	SH3BP1;	SH3BP1;	222	4460	0	NA	0.010292	0.15849	0.0129705	0.69424	0.970576	23.7449
P78314	3BP2_HUMAN	reviewed	62244	IPI00219071.8	SH3BP2	NA	NA	65305	NA	NA	NA	NA	NA		51.3545	TRUE	1	1	0	0	1	1	0	NA	0	0	0	0	0	NA	NA	FALSE	0	0	NA_not a recognized target		P78314;P78314-3;P78314-4;P78314-2	SH3BP2;	SH3BP2;	6	2027	0	NA	0.0917099	0.552705	0.0634704	0.280088	0.864032	20.2681
O60239	3BP5_HUMAN	reviewed	50425	IPI00744182.2	SH3BP5	NA	NA	50425	NA	NA	NA	NA	NA		57.0446	TRUE	1	1	1	1	1	1	0	NA	0	0	0	0	0	0	0	FALSE	0	0	NA_not a recognized target		O60239;O60239-2	SH3BP5;	SH3BP5;	79	2548	0	NA	0.0284721	0.433192	0.0450904	0.368815	0.901384	21.727
Q7L8J4	3BP5L_HUMAN	reviewed	43499	IPI00028359.2	SH3BP5L	NA	NA	43499	NA	NA	NA	NA	NA		59.8048	TRUE	1	1	1	1	1	1	0	NA	0	0	0	0	0	0	0	FALSE	0	0	NA_not a recognized target		Q7L8J4;Q7L8J4-2	SH3BP5L;	SH3BP5L;	121	3185	0	NA	0.0175665	0.320613	0.0277721	0.477955	0.938054	22.7828
P31937	3HIDH_HUMAN	reviewed	35329	IPI00013860.3	HIBADH	NA	NA	35329	NA	NA	NA	NA	NA		60.5015	TRUE	1	1	1	1	1	1	0	NA	0	0	0	0	0	0	0	FALSE	0	0	NA_not a recognized target		P31937	HIBADH;	HIBADH;	271	2091	0	NA	0.0369099	0.538333	0.0627045	0.289512	0.865557	23.5113
P29372	3MG_HUMAN	reviewed	32869	IPI00295497.2	MPG	NA	NA	32869	NA	NA	NA	NA	NA		50.6764	TRUE	1	1	1	1	1	1	0	NA	0	0	0	0	0	0	0	FALSE	0	0	NA_not a recognized target		P29372-5;P29372-4;P29372-2;P29372	MPG;	MPG;	52	1879	0	NA	0.0257878	0.594037	0.0719255	0.254662	0.847373	22.4719
P11171	41_HUMAN	reviewed	97017	IPI00003921.2	EPB41	NA	NA	97017	NA	NA	NA	NA	NA		52.8683	TRUE	1	1	1	1	1	1	0	NA	0	0	0	0	0	0	0	FALSE	0	0	NA_not a recognized target		P11171-2;P11171-4	EPB41;	EPB41;	892	5283	0	NA	0.00287731	0.0804777	0.00741413	0.830849	0.983073	26.6171
Q13541	4EBP1_HUMAN	reviewed	12580	IPI00002569.3	EIF4EBP1	NA	NA	12580	NA	NA	NA	NA	NA		54.3397	TRUE	1	1	1	1	1	1	0	NA	0	0	0	0	0	0	0	FALSE	0	0	NA_not a recognized target		Q13541	EIF4EBP1;	EIF4EBP1;	345	4052	0	NA	0.0567393	0.202665	0.0147788	0.627098	0.966543	25.5004
Q13542	4EBP2_HUMAN	reviewed	12939	NA	NA	NA	NA	NA	NA	NA	NA	NA	NA	NA	54.0631	TRUE	1	1	1	1	1	0	0	NA	0	0	NA	0	0	0	0	FALSE	0	0	NA_not a recognized target		Q13542	EIF4EBP2;	EIF4EBP2;	103	5682	0	NA	0.009834	0.0467553	0.005253	0.897935	0.987977	21.9085
Q9NRA8	4ET_HUMAN	reviewed	108201	IPI00291800.1	EIF4ENIF1	NA	NA	108201	NA	NA	NA	NA	NA		51.7738	TRUE	1	1	1	1	1	1	0	NA	0	0	0	0	0	0	0	FALSE	0	0	NA_not a recognized target		Q9NRA8;Q9NRA8-3;Q9NRA8-2	EIF4ENIF1;	EIF4ENIF1;	70	5786	0	NA	-0.00322302	0.0368351	0.00359115	0.918681	0.991765	21.3247
P08195	4F2_HUMAN	reviewed	67994	IPI00554481.1	LOC442497	NA	NA	57945	NA	NA	NA	NA	NA		56.9516	TRUE	1	1	1	1	1	1	0	NA	0	0	0	0	0	0	0	FALSE	0	0	NA_not a recognized target		P08195;P08195-3;P08195-4	SLC3A2;	SLC3A2;	644	4206	0	NA	0.0181114	0.185827	0.0139663	0.651888	0.968353	25.3708
Q9H0P0	5NT3A_HUMAN	reviewed	37948	IPI00807412.1	NT5C3	NA	NA	37948	NA	NA	NA	NA	NA		50.5249	TRUE	1	1	1	1	1	1	0	NA	0	0	0	0	0	0	0	FALSE	0	0	NA_not a recognized target		Q9H0P0;Q9H0P0-3;Q9H0P0-2;Q9H0P0-1	NT5C3A;	NT5C3A;	117	6190	0	NA	0.000348743	0.0047378	0.000340017	0.98915	0.999217	22.912
Q969T7	5NT3B_HUMAN	reviewed	34389	IPI00056505.6	NT5C3L	NA	NA	28384	NA	NA	NA	NA	NA		51.8384	TRUE	1	1	1	1	1	1	0	NA	0	0	0	0	0	0	0	FALSE	0	0	NA_not a recognized target		Q969T7;Q969T7-2	NT5C3B;	NT5C3B;	53	5024	0	NA	0.00623589	0.101697	0.00764435	0.79123	0.982552	23.1354
P49902	5NTC_HUMAN	reviewed	64970	IPI00029054.1	NT5C2	NA	NA	64970	NA	NA	NA	NA	NA		55.0937	TRUE	1	1	1	1	1	1	0	NA	0	0	0	0	0	0	0	FALSE	0	0	NA_not a recognized target		P49902;P49902-2;REV__O95159	NT5C2;	NT5C2;	178	1345	0	NA	-0.0332697	0.76167	0.09475	0.173113	0.803989	23.9022
P52209	6PGD_HUMAN	reviewed	53140	IPI00747533.2	PGD	NA	NA	56498	NA	NA	NA	NA	NA		53.3266	TRUE	1	1	1	1	1	1	0	NA	0	0	0	0	0	0	0	FALSE	0	0	NA_not a recognized target		P52209-2;P52209	PGD;	PGD;	1498	4632	0	NA	0.00644846	0.141881	0.011966	0.721306	0.972823	29.5098
O95336	6PGL_HUMAN	reviewed	27547	IPI00029997.1	PGLS	NA	NA	27547	NA	NA	NA	NA	NA		53.8014	TRUE	1	1	1	1	1	1	0	NA	0	0	0	0	0	0	0	FALSE	0	0	NA_not a recognized target		O95336	PGLS;	PGLS;	307	5305	0	NA	0.0129546	0.0787337	0.00734098	0.834192	0.983239	24.7091
P36639	8ODP_HUMAN	reviewed	22520	IPI00004392.2	NUDT1	NA	NA	22552	NA	NA	NA	NA	NA		53.2644	TRUE	1	1	1	1	1	1	0	NA	0	0	0	0	0	0	0	FALSE	0	0	NA_not a recognized target		P36639-3	NUDT1;	NUDT1;	97	5634	0	NA	-0.00635634	0.0492937	0.005253	0.892702	0.987977	23.3756
A0A024QZM0	A0A024QZM0_HUMAN	unreviewed	41228	IPI00434390.1	ASCC1	NA	NA	41228	NA	NA	NA	NA	NA		NA	TRUE	0	0	0	0	0	1	0	NA	0	0	0	NA	NA	NA	NA	NA	0	0	NA_not a recognized target		NA	NA	NA	NA	NA	NA	NA	NA	NA	NA	NA	NA	NA
A0A024QZM3	A0A024QZM3_HUMAN	unreviewed	12939	IPI00002570.1	EIF4EBP2	NA	NA	12939	NA	NA	NA	NA	NA		NA	TRUE	0	0	0	0	0	1	0	NA	0	0	0	NA	NA	NA	NA	NA	0	0	NA_not a recognized target		NA	NA	NA	NA	NA	NA	NA	NA	NA	NA	NA	NA	NA
A0A024R0C3	A0A024R0C3_HUMAN	unreviewed	113896	IPI00337541.3	NNT	NA	NA	113896	NA	NA	NA	NA	NA		NA	TRUE	0	0	0	0	0	1	0	NA	0	0	0	NA	NA	NA	NA	NA	0	0	NA_not a recognized target		NA	NA	NA	NA	NA	NA	NA	NA	NA	NA	NA	NA	NA
A0A024R0W3	A0A024R0W3_HUMAN	unreviewed	56026	IPI00410034.2	SLC38A2	NA	NA	56026	NA	NA	NA	NA	NA		NA	TRUE	0	0	0	0	0	1	0	NA	0	0	0	NA	NA	NA	NA	NA	0	0	NA_not a recognized target		NA	NA	NA	NA	NA	NA	NA	NA	NA	NA	NA	NA	NA
A0A024R102	A0A024R102_HUMAN	unreviewed	70962	IPI00062599.3	SMARCD1	NA	NA	70962	NA	NA	NA	NA	NA		NA	TRUE	0	0	0	0	0	1	0	NA	0	0	0	NA	NA	NA	NA	NA	0	0	NA_not a recognized target		NA	NA	NA	NA	NA	NA	NA	NA	NA	NA	NA	NA	NA
A0A024R1U8	A0A024R1U8_HUMAN	unreviewed	27934	IPI00305380.3	IGFBP4	NA	NA	27934	NA	NA	NA	NA	NA		NA	TRUE	0	0	0	0	0	1	0	NA	0	0	0	NA	NA	NA	NA	NA	0	0	NA_not a recognized target		NA	NA	NA	NA	NA	NA	NA	NA	NA	NA	NA	NA	NA
A0A024R252	A0A024R252_HUMAN	unreviewed	79401	IPI00384357.2	FGD3	NA	NA	79401	NA	NA	NA	NA	NA		NA	TRUE	0	0	0	0	0	1	0	NA	0	0	0	NA	NA	NA	NA	NA	0	0	NA_not a recognized target		NA	NA	NA	NA	NA	NA	NA	NA	NA	NA	NA	NA	NA
A0A024R275	A0A024R275_HUMAN	unreviewed	18410	IPI00099995.3	RFK	NA	NA	18410	NA	NA	NA	NA	NA		NA	TRUE	0	0	0	0	0	1	0	NA	0	0	0	NA	NA	NA	NA	NA	0	0	NA_not a recognized target		NA	NA	NA	NA	NA	NA	NA	NA	NA	NA	NA	NA	NA
A0A024R2M0	A0A024R2M0_HUMAN	unreviewed	106040	IPI00444592.1	TRAK1	NA	NA	106040	NA	NA	NA	NA	NA		NA	TRUE	0	0	0	0	0	1	0	NA	0	0	0	NA	NA	NA	NA	NA	0	0	NA_not a recognized target		NA	NA	NA	NA	NA	NA	NA	NA	NA	NA	NA	NA	NA
A0A024R2Y4	A0A024R2Y4_HUMAN	unreviewed	416499	IPI00020153.3	BSN	NA	NA	416499	NA	NA	NA	NA	NA		NA	TRUE	0	0	0	0	0	1	0	NA	0	0	0	NA	NA	NA	NA	NA	0	0	NA_not a recognized target		NA	NA	NA	NA	NA	NA	NA	NA	NA	NA	NA	NA	NA
A0A024R319	A0A024R319_HUMAN	unreviewed	195981	IPI00743203.2	LAMB2	NA	NA	195981	NA	NA	NA	NA	NA		NA	TRUE	0	0	0	0	0	1	0	NA	0	0	0	NA	NA	NA	NA	NA	0	0	NA_not a recognized target		NA	NA	NA	NA	NA	NA	NA	NA	NA	NA	NA	NA	NA
A0A024R329	A0A024R329_HUMAN	unreviewed	42622	IPI00002496.2	GMPPB	NA	NA	42622	NA	NA	NA	NA	NA		NA	TRUE	0	0	0	0	0	1	0	NA	0	0	0	NA	NA	NA	NA	NA	0	0	NA_not a recognized target		NA	NA	NA	NA	NA	NA	NA	NA	NA	NA	NA	NA	NA
A0A024R390	A0A024R390_HUMAN	unreviewed	86886	IPI00307029.5	LOC81691	NA	NA	86886	NA	NA	NA	NA	NA		NA	TRUE	0	0	0	0	0	1	0	NA	0	0	0	NA	NA	NA	NA	NA	0	0	NA_not a recognized target		NA	NA	NA	NA	NA	NA	NA	NA	NA	NA	NA	NA	NA
A0A024R3B3	A0A024R3B3_HUMAN	unreviewed	64002	IPI00296776.2	CCDC82	NA	NA	64002	NA	NA	NA	NA	NA		NA	TRUE	0	0	0	0	0	1	0	NA	0	0	0	NA	NA	NA	NA	NA	0	0	NA_not a recognized target		NA	NA	NA	NA	NA	NA	NA	NA	NA	NA	NA	NA	NA
A0A024R3U5	A0A024R3U5_HUMAN	unreviewed	28661	IPI00514926.2	GUK1	NA	NA	28661	NA	NA	NA	NA	NA		NA	TRUE	0	0	0	0	0	1	0	NA	0	0	0	NA	NA	NA	NA	NA	0	0	NA_not a recognized target		NA	NA	NA	NA	NA	NA	NA	NA	NA	NA	NA	NA	NA
A0A024R4F1	A0A024R4F1_HUMAN	unreviewed	47169	IPI00465248.5	ENO1	NA	NA	47169	NA	NA	NA	NA	NA		NA	TRUE	0	0	0	0	0	1	0	NA	0	0	0	NA	NA	NA	NA	NA	0	0	NA_not a recognized target		NA	NA	NA	NA	NA	NA	NA	NA	NA	NA	NA	NA	NA
A0A024R563	A0A024R563_HUMAN	unreviewed	20965	IPI00398922.4	PPP1R14B	NA	NA	20965	NA	NA	NA	NA	NA		NA	TRUE	0	0	0	0	0	1	0	NA	0	0	0	NA	NA	NA	NA	NA	0	0	NA_not a recognized target		NA	NA	NA	NA	NA	NA	NA	NA	NA	NA	NA	NA	NA
A0A024R5Z0	A0A024R5Z0_HUMAN	unreviewed	75845	IPI00384333.2	TCF12	NA	NA	75845	NA	NA	NA	NA	NA		NA	TRUE	0	0	0	0	0	1	0	NA	0	0	0	NA	NA	NA	NA	NA	0	0	NA_not a recognized target		NA	NA	NA	NA	NA	NA	NA	NA	NA	NA	NA	NA	NA
A0A024R6C4	A0A024R6C4_HUMAN	unreviewed	69431	IPI00028059.1	NUMB	NA	NA	69431	NA	NA	NA	NA	NA		NA	TRUE	0	0	0	0	0	1	0	NA	0	0	0	NA	NA	NA	NA	NA	0	0	NA_not a recognized target		NA	NA	NA	NA	NA	NA	NA	NA	NA	NA	NA	NA	NA
A0A024R774	A0A024R774_HUMAN	unreviewed	55674	IPI00165068.1	NRF1	NA	NA	55674	NA	NA	NA	NA	NA		NA	TRUE	0	0	0	0	0	1	0	NA	0	0	0	NA	NA	NA	NA	NA	0	0	NA_not a recognized target		NA	NA	NA	NA	NA	NA	NA	NA	NA	NA	NA	NA	NA
A0A024R7E3	A0A024R7E3_HUMAN	unreviewed	189566	IPI00031519.3	DNMT1	NA	NA	189566	NA	NA	NA	NA	NA		NA	TRUE	0	0	0	0	0	1	0	NA	0	0	0	NA	NA	NA	NA	NA	0	0	NA_not a recognized target		NA	NA	NA	NA	NA	NA	NA	NA	NA	NA	NA	NA	NA
A0A024R7F7	A0A024R7F7_HUMAN	unreviewed	100408	IPI00409698.1	TNPO2	NA	NA	100408	NA	NA	NA	NA	NA		NA	TRUE	0	0	0	0	0	1	0	NA	0	0	0	NA	NA	NA	NA	NA	0	0	NA_not a recognized target		NA	NA	NA	NA	NA	NA	NA	NA	NA	NA	NA	NA	NA
A0A024R7L5	A0A024R7L5_HUMAN	unreviewed	123036	IPI00034049.1	UPF1	NA	NA	123036	NA	NA	NA	NA	NA		NA	TRUE	0	0	0	0	0	1	0	NA	0	0	0	NA	NA	NA	NA	NA	0	0	NA_not a recognized target		NA	NA	NA	NA	NA	NA	NA	NA	NA	NA	NA	NA	NA
A0A024R7S3	A0A024R7S3_HUMAN	unreviewed	23181	IPI00014589.1	CLTB	NA	NA	23181	NA	NA	NA	NA	NA		NA	TRUE	0	0	0	0	0	1	0	NA	0	0	0	NA	NA	NA	NA	NA	0	0	NA_not a recognized target		NA	NA	NA	NA	NA	NA	NA	NA	NA	NA	NA	NA	NA
A0A024R857	A0A024R857_HUMAN	unreviewed	78919	IPI00329057.8	FBXL18	NA	NA	78919	NA	NA	NA	NA	NA		NA	TRUE	0	0	0	0	0	1	0	NA	0	0	0	NA	NA	NA	NA	NA	0	0	NA_not a recognized target		NA	NA	NA	NA	NA	NA	NA	NA	NA	NA	NA	NA	NA
A0A024R895	A0A024R895_HUMAN	unreviewed	32103	IPI00072377.1	SET	NA	NA	32103	NA	NA	NA	NA	NA		NA	TRUE	0	0	0	0	0	1	0	NA	0	0	0	NA	NA	NA	NA	NA	0	0	NA_not a recognized target		NA	NA	NA	NA	NA	NA	NA	NA	NA	NA	NA	NA	NA
A0A024R8A2	A0A024R8A2_HUMAN	unreviewed	166168	IPI00292753.7	GAPVD1	NA	NA	166168	NA	NA	NA	NA	NA		NA	TRUE	0	0	0	0	0	1	0	NA	0	0	0	NA	NA	NA	NA	NA	0	0	NA_not a recognized target		NA	NA	NA	NA	NA	NA	NA	NA	NA	NA	NA	NA	NA
A0A024R8D4	A0A024R8D4_HUMAN	unreviewed	35553	IPI00006970.2	MRPS2	NA	NA	35553	NA	NA	NA	NA	NA		NA	TRUE	0	0	0	0	0	1	0	NA	0	0	0	NA	NA	NA	NA	NA	0	0	NA_not a recognized target		NA	NA	NA	NA	NA	NA	NA	NA	NA	NA	NA	NA	NA
A0A024R9A7	A0A024R9A7_HUMAN	unreviewed	45002	IPI00514108.3	PTPN7	NA	NA	45002	NA	NA	NA	NA	NA		NA	TRUE	0	0	0	0	0	1	0	NA	0	0	0	NA	NA	NA	NA	NA	0	0	NA_not a recognized target		NA	NA	NA	NA	NA	NA	NA	NA	NA	NA	NA	NA	NA
A0A024R9L9	A0A024R9L9_HUMAN	unreviewed	100769	IPI00328236.7	VPS39	NA	NA	100769	NA	NA	NA	NA	NA		NA	TRUE	0	0	0	0	0	1	0	NA	0	0	0	NA	NA	NA	NA	NA	0	0	NA_not a recognized target		NA	NA	NA	NA	NA	NA	NA	NA	NA	NA	NA	NA	NA
A0A024RA24	A0A024RA24_HUMAN	unreviewed	98584	IPI00301987.6	FLJ20323	NA	NA	98584	NA	NA	NA	NA	NA		NA	TRUE	0	0	0	0	0	1	0	NA	0	0	0	NA	NA	NA	NA	NA	0	0	NA_not a recognized target		NA	NA	NA	NA	NA	NA	NA	NA	NA	NA	NA	NA	NA
A0A024RAE6	A0A024RAE6_HUMAN	unreviewed	21311	IPI00007189.1	CDC42	NA	NA	21311	NA	NA	NA	NA	NA		NA	TRUE	0	0	0	0	0	1	0	NA	0	0	0	NA	NA	NA	NA	NA	0	0	NA_not a recognized target		NA	NA	NA	NA	NA	NA	NA	NA	NA	NA	NA	NA	NA
A0A024RAL5	A0A024RAL5_HUMAN	unreviewed	30477	IPI00410284.6	ZCCHC9	NA	NA	30477	NA	NA	NA	NA	NA		NA	TRUE	0	0	0	0	0	1	0	NA	0	0	0	NA	NA	NA	NA	NA	0	0	NA_not a recognized target		NA	NA	NA	NA	NA	NA	NA	NA	NA	NA	NA	NA	NA
A0A024RAL7	A0A024RAL7_HUMAN	unreviewed	51221	IPI00289092.1	MEF2C	NA	NA	51221	NA	NA	NA	NA	NA		NA	TRUE	0	0	0	0	0	1	0	NA	0	0	0	NA	NA	NA	NA	NA	0	0	NA_not a recognized target		NA	NA	NA	NA	NA	NA	NA	NA	NA	NA	NA	NA	NA
A0A024RAV5	A0A024RAV5_HUMAN	unreviewed	21425	IPI00423568.1	KRAS	NA	NA	21425	NA	NA	NA	NA	NA		NA	TRUE	0	0	0	0	0	1	0	NA	0	0	0	NA	NA	NA	NA	NA	0	0	NA_not a recognized target		NA	NA	NA	NA	NA	NA	NA	NA	NA	NA	NA	NA	NA
A0A024RB16	A0A024RB16_HUMAN	unreviewed	124003	IPI00746655.1	FAM62A	NA	NA	124003	NA	NA	NA	NA	NA		NA	TRUE	0	0	0	0	0	1	0	NA	0	0	0	NA	NA	NA	NA	NA	0	0	NA_not a recognized target		NA	NA	NA	NA	NA	NA	NA	NA	NA	NA	NA	NA	NA
A0A024RB62	A0A024RB62_HUMAN	unreviewed	34092	IPI00915008.1	METTL1	NA	NA	34092	NA	NA	NA	NA	NA		NA	TRUE	0	0	0	0	0	1	0	NA	0	0	0	NA	NA	NA	NA	NA	0	0	NA_not a recognized target		NA	NA	NA	NA	NA	NA	NA	NA	NA	NA	NA	NA	NA
A0A024RBE7	A0A024RBE7_HUMAN	unreviewed	50670	IPI00030131.3	TMPO	NA	NA	50670	NA	NA	NA	NA	NA		NA	TRUE	0	0	0	0	0	1	0	NA	0	0	0	NA	NA	NA	NA	NA	0	0	NA_not a recognized target		NA	NA	NA	NA	NA	NA	NA	NA	NA	NA	NA	NA	NA
A0A024RBU8	A0A024RBU8_HUMAN	unreviewed	27980	IPI00013218.3	PNPLA4	NA	NA	27980	NA	NA	NA	NA	NA		NA	TRUE	0	0	0	0	0	1	0	NA	0	0	0	NA	NA	NA	NA	NA	0	0	NA_not a recognized target		NA	NA	NA	NA	NA	NA	NA	NA	NA	NA	NA	NA	NA
A0A024RBX8	A0A024RBX8_HUMAN	unreviewed	22702	IPI00009244.4	AP1S2	NA	NA	22702	NA	NA	NA	NA	NA		NA	TRUE	0	0	0	0	0	1	0	NA	0	0	0	NA	NA	NA	NA	NA	0	0	NA_not a recognized target		NA	NA	NA	NA	NA	NA	NA	NA	NA	NA	NA	NA	NA
A0A024RC62	A0A024RC62_HUMAN	unreviewed	22017	IPI00449132.1	AP3S2	NA	NA	22017	NA	NA	NA	NA	NA		NA	TRUE	0	0	0	0	0	1	0	NA	0	0	0	NA	NA	NA	NA	NA	0	0	NA_not a recognized target		NA	NA	NA	NA	NA	NA	NA	NA	NA	NA	NA	NA	NA
A0A024RCJ0	A0A024RCJ0_HUMAN	unreviewed	101796	IPI00657861.1	DDR1	NA	NA	101796	NA	NA	NA	NA	NA	YES	NA	TRUE	0	0	0	0	0	1	0	NA	0	0	0	NA	NA	NA	NA	NA	0	0	NA_not a recognized target		NA	NA	NA	NA	NA	NA	NA	NA	NA	NA	NA	NA	NA
A0A024RCK7	A0A024RCK7_HUMAN	unreviewed	65816	IPI00019520.2	ZNF192	NA	NA	65816	NA	NA	NA	NA	NA		NA	TRUE	0	0	0	0	0	1	0	NA	0	0	0	NA	NA	NA	NA	NA	0	0	NA_not a recognized target		NA	NA	NA	NA	NA	NA	NA	NA	NA	NA	NA	NA	NA
A0A024RD56	A0A024RD56_HUMAN	unreviewed	60721	IPI00010544.3	TJAP1	NA	NA	60721	NA	NA	NA	NA	NA		NA	TRUE	0	0	0	0	0	1	0	NA	0	0	0	NA	NA	NA	NA	NA	0	0	NA_not a recognized target		NA	NA	NA	NA	NA	NA	NA	NA	NA	NA	NA	NA	NA
A0A024RD68	A0A024RD68_HUMAN	unreviewed	29987	IPI00383583.2	INSIG1	NA	NA	29987	NA	NA	NA	NA	NA		NA	TRUE	0	0	0	0	0	1	0	NA	0	0	0	NA	NA	NA	NA	NA	0	0	NA_not a recognized target		NA	NA	NA	NA	NA	NA	NA	NA	NA	NA	NA	NA	NA
A0A024RDG6	A0A024RDG6_HUMAN	unreviewed	54290	IPI00217766.3	SCARB2	NA	NA	54290	NA	NA	NA	NA	NA		NA	TRUE	0	0	0	0	0	1	0	NA	0	0	0	NA	NA	NA	NA	NA	0	0	NA_not a recognized target		NA	NA	NA	NA	NA	NA	NA	NA	NA	NA	NA	NA	NA
A0A024RDI0	A0A024RDI0_HUMAN	unreviewed	395258	IPI00218052.5	WDFY3	NA	NA	395258	NA	NA	NA	NA	NA		NA	TRUE	0	0	0	0	0	1	0	NA	0	0	0	NA	NA	NA	NA	NA	0	0	NA_not a recognized target		NA	NA	NA	NA	NA	NA	NA	NA	NA	NA	NA	NA	NA
A0A024RDQ0	A0A024RDQ0_HUMAN	unreviewed	92116	IPI00514983.4	HSPH1	NA	NA	92116	NA	NA	NA	NA	NA		NA	TRUE	0	0	0	0	0	1	0	NA	0	0	0	NA	NA	NA	NA	NA	0	0	NA_not a recognized target		NA	NA	NA	NA	NA	NA	NA	NA	NA	NA	NA	NA	NA
A0A024RDQ7	A0A024RDQ7_HUMAN	unreviewed	31691	IPI00552756.4	MTIF3	NA	NA	31691	NA	NA	NA	NA	NA		NA	TRUE	0	0	0	0	0	1	0	NA	0	0	0	NA	NA	NA	NA	NA	0	0	NA_not a recognized target		NA	NA	NA	NA	NA	NA	NA	NA	NA	NA	NA	NA	NA
A0A087WT44	A0A087WT44_HUMAN	unreviewed	41669	IPI00026824.2	HMOX2	NA	NA	41669	NA	NA	NA	NA	NA		NA	TRUE	0	0	0	0	0	1	0	NA	0	0	0	NA	NA	NA	NA	NA	0	0	NA_not a recognized target		NA	NA	NA	NA	NA	NA	NA	NA	NA	NA	NA	NA	NA
A0A087WVR3	A0A087WVR3_HUMAN	unreviewed	91100	IPI00797279.1	UHRF1	NA	NA	91100	NA	NA	NA	NA	NA		NA	TRUE	0	0	0	0	0	1	0	NA	0	0	0	NA	NA	NA	NA	NA	0	0	NA_not a recognized target		NA	NA	NA	NA	NA	NA	NA	NA	NA	NA	NA	NA	NA
A0A087WXK8	A0A087WXK8_HUMAN	unreviewed	67664	IPI00480103.3	FAM83D	NA	NA	67664	NA	NA	NA	NA	NA		NA	TRUE	0	0	0	0	0	1	0	NA	0	0	0	NA	NA	NA	NA	NA	0	0	NA_not a recognized target		NA	NA	NA	NA	NA	NA	NA	NA	NA	NA	NA	NA	NA
A0A087WZT3	A0A087WZT3_HUMAN	unreviewed	16932	IPI00301434.4	BOLA2	NA	NA	16932	NA	NA	NA	NA	NA		NA	TRUE	0	0	0	0	0	1	0	NA	0	0	0	NA	NA	NA	NA	NA	0	0	NA_not a recognized target		NA	NA	NA	NA	NA	NA	NA	NA	NA	NA	NA	NA	NA
A0A087X0W9	A0A087X0W9_HUMAN	unreviewed	37326	IPI00182180.2	OTUD6B	NA	NA	37326	NA	NA	NA	NA	NA		NA	TRUE	0	0	0	0	0	1	0	NA	0	0	0	NA	NA	NA	NA	NA	0	0	NA_not a recognized target		NA	NA	NA	NA	NA	NA	NA	NA	NA	NA	NA	NA	NA
A0A087X159	A0A087X159_HUMAN	unreviewed	38755	IPI00657782.1	SSBP2	NA	NA	38755	NA	NA	NA	NA	NA		NA	TRUE	0	0	0	0	0	1	0	NA	0	0	0	NA	NA	NA	NA	NA	0	0	NA_not a recognized target		NA	NA	NA	NA	NA	NA	NA	NA	NA	NA	NA	NA	NA
A0A087X2I1	A0A087X2I1_HUMAN	unreviewed	45797	IPI00021926.3	PSMC6	NA	NA	45797	NA	NA	NA	NA	NA		NA	TRUE	0	0	0	0	0	1	0	NA	0	0	0	NA	NA	NA	NA	NA	0	0	NA_not a recognized target		NA	NA	NA	NA	NA	NA	NA	NA	NA	NA	NA	NA	NA
A0A088AWN8	A0A088AWN8_HUMAN	unreviewed	56202	IPI00011237.3	NARF	NA	NA	56202	NA	NA	NA	NA	NA		NA	TRUE	0	0	0	0	0	1	0	NA	0	0	0	NA	NA	NA	NA	NA	0	0	NA_not a recognized target		NA	NA	NA	NA	NA	NA	NA	NA	NA	NA	NA	NA	NA
A0A090N7Y2	A0A090N7Y2_HUMAN	unreviewed	72444	IPI00068506.1	ABCF2	NA	NA	72444	NA	NA	NA	NA	NA		NA	TRUE	0	0	0	0	0	1	0	NA	0	0	0	NA	NA	NA	NA	NA	0	0	NA_not a recognized target		NA	NA	NA	NA	NA	NA	NA	NA	NA	NA	NA	NA	NA
A0A090N8E9	A0A090N8E9_HUMAN	unreviewed	86018	IPI00376787.4	EZH2	NA	NA	86018	NA	NA	NA	NA	NA		NA	TRUE	0	0	0	0	0	1	0	NA	0	0	0	NA	NA	NA	NA	NA	0	0	NA_not a recognized target		NA	NA	NA	NA	NA	NA	NA	NA	NA	NA	NA	NA	NA
A0A090N8Z0	A0A090N8Z0_HUMAN	unreviewed	26107	IPI00400824.1	RP9	NA	NA	26107	NA	NA	NA	NA	NA		NA	TRUE	0	0	0	0	0	1	0	NA	0	0	0	NA	NA	NA	NA	NA	0	0	NA_not a recognized target		NA	NA	NA	NA	NA	NA	NA	NA	NA	NA	NA	NA	NA
A0A0A0MRI2	A0A0A0MRI2_HUMAN	unreviewed	47804	IPI00298111.7	SNX6	NA	NA	47804	NA	NA	NA	NA	NA		NA	TRUE	0	0	0	0	0	1	0	NA	0	0	0	NA	NA	NA	NA	NA	0	0	NA_not a recognized target		NA	NA	NA	NA	NA	NA	NA	NA	NA	NA	NA	NA	NA
A0A0A0MRR3	A0A0A0MRR3_HUMAN	unreviewed	18669	IPI00879798.1	TAF8	NA	NA	18669	NA	NA	NA	NA	NA		NA	TRUE	0	0	0	0	0	1	0	NA	0	0	0	NA	NA	NA	NA	NA	0	0	NA_not a recognized target		NA	NA	NA	NA	NA	NA	NA	NA	NA	NA	NA	NA	NA
A0A0A0MRR7	A0A0A0MRR7_HUMAN	unreviewed	19687	IPI00641788.1	SNRPC	NA	NA	19687	NA	NA	NA	NA	NA		NA	TRUE	0	0	0	0	0	1	0	NA	0	0	0	NA	NA	NA	NA	NA	0	0	NA_not a recognized target		NA	NA	NA	NA	NA	NA	NA	NA	NA	NA	NA	NA	NA
A0A0A0MS70	A0A0A0MS70_HUMAN	unreviewed	34580	IPI00001062.7	MYD88	NA	NA	34580	NA	NA	NA	NA	NA		NA	TRUE	0	0	0	0	0	1	0	NA	0	0	0	NA	NA	NA	NA	NA	0	0	NA_not a recognized target		NA	NA	NA	NA	NA	NA	NA	NA	NA	NA	NA	NA	NA
A0A0A0MSG0	A0A0A0MSG0_HUMAN	unreviewed	49348	IPI00032939.13	WIPF3	NA	NA	49348	NA	NA	NA	NA	NA		NA	TRUE	0	0	0	0	0	1	0	NA	0	0	0	NA	NA	NA	NA	NA	0	0	NA_not a recognized target		NA	NA	NA	NA	NA	NA	NA	NA	NA	NA	NA	NA	NA
A0A0B4J1V9	A0A0B4J1V9_HUMAN	unreviewed	102715	IPI00844388.1	HELLS	NA	NA	102715	NA	NA	NA	NA	NA		NA	TRUE	0	0	0	0	0	1	0	NA	0	0	0	NA	NA	NA	NA	NA	0	0	NA_not a recognized target		NA	NA	NA	NA	NA	NA	NA	NA	NA	NA	NA	NA	NA
A0A0B4J1W0	A0A0B4J1W0_HUMAN	unreviewed	113012	IPI00792423.1	MED24	NA	NA	113012	NA	NA	NA	NA	NA		NA	TRUE	0	0	0	0	0	1	0	NA	0	0	0	NA	NA	NA	NA	NA	0	0	NA_not a recognized target		NA	NA	NA	NA	NA	NA	NA	NA	NA	NA	NA	NA	NA
A0A0C4DFM2	A0A0C4DFM2_HUMAN	unreviewed	108704	IPI00465100.1	ZNF574	NA	NA	108704	NA	NA	NA	NA	NA		NA	TRUE	0	0	0	0	0	1	0	NA	0	0	0	NA	NA	NA	NA	NA	0	0	NA_not a recognized target		NA	NA	NA	NA	NA	NA	NA	NA	NA	NA	NA	NA	NA
A0A0C4DFQ2	A0A0C4DFQ2_HUMAN	unreviewed	55981	IPI00168404.5	ZBTB34	NA	NA	55981	NA	NA	NA	NA	NA		NA	TRUE	0	0	0	0	0	1	0	NA	0	0	0	NA	NA	NA	NA	NA	0	0	NA_not a recognized target		NA	NA	NA	NA	NA	NA	NA	NA	NA	NA	NA	NA	NA
A0A0C4DFZ2	A0A0C4DFZ2_HUMAN	unreviewed	53806	IPI00329685.10	ARSA	NA	NA	53806	NA	NA	NA	NA	NA		NA	TRUE	0	0	0	0	0	1	0	NA	0	0	0	NA	NA	NA	NA	NA	0	0	NA_not a recognized target		NA	NA	NA	NA	NA	NA	NA	NA	NA	NA	NA	NA	NA
A0A0C4DG17	A0A0C4DG17_HUMAN	unreviewed	33314	IPI00413108.4	RPSA	NA	NA	33314	NA	NA	NA	NA	NA		NA	TRUE	0	0	0	0	0	1	0	NA	0	0	0	NA	NA	NA	NA	NA	0	0	NA_not a recognized target		NA	NA	NA	NA	NA	NA	NA	NA	NA	NA	NA	NA	NA
A0A0C4DG91	A0A0C4DG91_HUMAN	unreviewed	22003	IPI00218214.4	NME6	NA	NA	22003	NA	NA	NA	NA	NA		NA	TRUE	0	0	0	0	0	1	0	NA	0	0	0	NA	NA	NA	NA	NA	0	0	NA_not a recognized target		NA	NA	NA	NA	NA	NA	NA	NA	NA	NA	NA	NA	NA
A0A0C4DGV4	A0A0C4DGV4_HUMAN	unreviewed	18159	IPI00012831.2	HBXIP	NA	NA	18159	NA	NA	NA	NA	NA		NA	TRUE	0	0	0	0	0	1	0	NA	0	0	0	NA	NA	NA	NA	NA	0	0	NA_not a recognized target		NA	NA	NA	NA	NA	NA	NA	NA	NA	NA	NA	NA	NA
A0A0D2X7Z3	A0A0D2X7Z3_HUMAN	unreviewed	68944	IPI00216898.2	CRY2	NA	NA	68944	NA	NA	NA	NA	NA		NA	TRUE	0	0	0	0	0	1	0	NA	0	0	0	NA	NA	NA	NA	NA	0	0	NA_not a recognized target		NA	NA	NA	NA	NA	NA	NA	NA	NA	NA	NA	NA	NA
A0A0G2JIR1	A0A0G2JIR1_HUMAN	unreviewed	135431	IPI00893814.1	EHMT2	NA	NA	135431	NA	NA	NA	NA	NA		NA	TRUE	0	0	0	0	0	1	0	NA	0	0	0	NA	NA	NA	NA	NA	0	0	NA_not a recognized target		NA	NA	NA	NA	NA	NA	NA	NA	NA	NA	NA	NA	NA
A0A0G2JNK5	A0A0G2JNK5_HUMAN	unreviewed	27337	IPI00451941.6	TSEN34	NA	NA	27337	NA	NA	NA	NA	NA		NA	TRUE	0	0	0	0	0	1	0	NA	0	0	0	NA	NA	NA	NA	NA	0	0	NA_not a recognized target		NA	NA	NA	NA	NA	NA	NA	NA	NA	NA	NA	NA	NA
A0A0S2Z3I4	A0A0S2Z3I4_HUMAN	unreviewed	46753	IPI00001661.3	RCC1	NA	NA	46753	NA	NA	NA	NA	NA		NA	TRUE	0	0	0	0	0	1	0	NA	0	0	0	NA	NA	NA	NA	NA	0	0	NA_not a recognized target		NA	NA	NA	NA	NA	NA	NA	NA	NA	NA	NA	NA	NA
A0A0S2Z454	A0A0S2Z454_HUMAN	unreviewed	53852	IPI00398406.3	MEF2A	NA	NA	53852	NA	NA	NA	NA	NA		NA	TRUE	0	0	0	0	0	1	0	NA	0	0	0	NA	NA	NA	NA	NA	0	0	NA_not a recognized target		NA	NA	NA	NA	NA	NA	NA	NA	NA	NA	NA	NA	NA
A0A0S2Z4G4	A0A0S2Z4G4_HUMAN	unreviewed	29033	IPI00218319.3	TPM3	NA	NA	29033	NA	NA	NA	NA	NA		NA	TRUE	0	0	0	0	0	1	0	NA	0	0	0	NA	NA	NA	NA	NA	0	0	NA_not a recognized target		NA	NA	NA	NA	NA	NA	NA	NA	NA	NA	NA	NA	NA
A0A0S2Z4Y2	A0A0S2Z4Y2_HUMAN	unreviewed	39266	IPI00893500.1	STK25	NA	NA	39266	NA	NA	NA	NA	NA	YES	NA	TRUE	0	0	0	0	0	1	0	NA	0	0	0	NA	NA	NA	NA	NA	0	0	NA_not a recognized target		NA	NA	NA	NA	NA	NA	NA	NA	NA	NA	NA	NA	NA
A0A0S2Z547	A0A0S2Z547_HUMAN	unreviewed	91940	IPI00455852.2	ARHGEF15	NA	NA	91940	NA	NA	NA	NA	NA		NA	TRUE	0	0	0	0	0	1	0	NA	0	0	0	NA	NA	NA	NA	NA	0	0	NA_not a recognized target		NA	NA	NA	NA	NA	NA	NA	NA	NA	NA	NA	NA	NA
A0A0S2Z559	A0A0S2Z559_HUMAN	unreviewed	75395	IPI00900312.1	RAF1	NA	NA	75395	NA	NA	NA	NA	NA	YES	NA	TRUE	0	0	0	0	0	1	0	NA	0	0	0	NA	NA	NA	NA	NA	0	0	NA_not a recognized target		NA	NA	NA	NA	NA	NA	NA	NA	NA	NA	NA	NA	NA
A0A0S2Z5C6	A0A0S2Z5C6_HUMAN	unreviewed	66599	IPI00021943.4	FPGT	NA	NA	66599	NA	NA	NA	NA	NA	YES	NA	TRUE	0	0	0	0	0	1	0	NA	0	0	0	NA	NA	NA	NA	NA	0	0	NA_not a recognized target		NA	NA	NA	NA	NA	NA	NA	NA	NA	NA	NA	NA	NA
A0A0S2Z5H0	A0A0S2Z5H0_HUMAN	unreviewed	21381	IPI00795922.1	MRPS28	NA	NA	21381	NA	NA	NA	NA	NA		NA	TRUE	0	0	0	0	0	1	0	NA	0	0	0	NA	NA	NA	NA	NA	0	0	NA_not a recognized target		NA	NA	NA	NA	NA	NA	NA	NA	NA	NA	NA	NA	NA
A0A0S2Z5P2	A0A0S2Z5P2_HUMAN	unreviewed	28775	IPI00893172.1	GINS3	NA	NA	28775	NA	NA	NA	NA	NA		NA	TRUE	0	0	0	0	0	1	0	NA	0	0	0	NA	NA	NA	NA	NA	0	0	NA_not a recognized target		NA	NA	NA	NA	NA	NA	NA	NA	NA	NA	NA	NA	NA
A0A0S2Z5S7	A0A0S2Z5S7_HUMAN	unreviewed	30091	IPI00795812.1	MIF4GD	NA	NA	30091	NA	NA	NA	NA	NA		NA	TRUE	0	0	0	0	0	1	0	NA	0	0	0	NA	NA	NA	NA	NA	0	0	NA_not a recognized target		NA	NA	NA	NA	NA	NA	NA	NA	NA	NA	NA	NA	NA
A0A0S2Z644	A0A0S2Z644_HUMAN	unreviewed	65959	IPI00303160.4	ZUFSP	NA	NA	65959	NA	NA	NA	NA	NA		NA	TRUE	0	0	0	0	0	1	0	NA	0	0	0	NA	NA	NA	NA	NA	0	0	NA_not a recognized target		NA	NA	NA	NA	NA	NA	NA	NA	NA	NA	NA	NA	NA
A0A140T9R9	A0A140T9R9_HUMAN	unreviewed	18366	IPI00855713.1	RPP21	NA	NA	18366	NA	NA	NA	NA	NA		NA	TRUE	0	0	0	0	0	1	0	NA	0	0	0	NA	NA	NA	NA	NA	0	0	NA_not a recognized target		NA	NA	NA	NA	NA	NA	NA	NA	NA	NA	NA	NA	NA
A0A140VJE8	A0A140VJE8_HUMAN	unreviewed	105692	IPI00784366.1	AP2B1	NA	NA	105692	NA	NA	NA	NA	NA		NA	TRUE	0	0	0	0	0	1	0	NA	0	0	0	NA	NA	NA	NA	NA	0	0	NA_not a recognized target		NA	NA	NA	NA	NA	NA	NA	NA	NA	NA	NA	NA	NA
A0A140VKC4	A0A140VKC4_HUMAN	unreviewed	53323	IPI00645192.3	MECP2	NA	NA	53323	NA	NA	NA	NA	NA		NA	TRUE	0	0	0	0	0	1	0	NA	0	0	0	NA	NA	NA	NA	NA	0	0	NA_not a recognized target		NA	NA	NA	NA	NA	NA	NA	NA	NA	NA	NA	NA	NA
A0A1B0GV09	A0A1B0GV09_HUMAN	unreviewed	138254	IPI00015526.3	EHMT1	NA	NA	138254	NA	NA	NA	NA	NA		NA	TRUE	0	0	0	0	0	1	0	NA	0	0	0	NA	NA	NA	NA	NA	0	0	NA_not a recognized target		NA	NA	NA	NA	NA	NA	NA	NA	NA	NA	NA	NA	NA
A0A1L5BXV2	A0A1L5BXV2_HUMAN	unreviewed	20733	IPI00646963.2	REEP6	NA	NA	20733	NA	NA	NA	NA	NA		NA	TRUE	0	0	0	0	0	1	0	NA	0	0	0	NA	NA	NA	NA	NA	0	0	NA_not a recognized target		NA	NA	NA	NA	NA	NA	NA	NA	NA	NA	NA	NA	NA
A0A1W2PR02	A0A1W2PR02_HUMAN	unreviewed	19497	IPI00216965.1	GOSR2	NA	NA	19497	NA	NA	NA	NA	NA		NA	TRUE	0	0	0	0	0	1	0	NA	0	0	0	NA	NA	NA	NA	NA	0	0	NA_not a recognized target		NA	NA	NA	NA	NA	NA	NA	NA	NA	NA	NA	NA	NA
A0A286YFF8	A0A286YFF8_HUMAN	unreviewed	190487	IPI00855820.1	MON2	NA	NA	190487	NA	NA	NA	NA	NA		NA	TRUE	0	0	0	0	0	1	0	NA	0	0	0	NA	NA	NA	NA	NA	0	0	NA_not a recognized target		NA	NA	NA	NA	NA	NA	NA	NA	NA	NA	NA	NA	NA
A0A2U3U043	A0A2U3U043_HUMAN	unreviewed	96414	IPI00174853.6	KCTD1	NA	NA	96414	NA	NA	NA	NA	NA		NA	TRUE	0	0	0	0	0	1	0	NA	0	0	0	NA	NA	NA	NA	NA	0	0	NA_not a recognized target		NA	NA	NA	NA	NA	NA	NA	NA	NA	NA	NA	NA	NA
A0A2X0SFB3	A0A2X0SFB3_HUMAN	unreviewed	89375	IPI00290332.2	ARHGAP10	NA	NA	89375	NA	NA	NA	NA	NA		NA	TRUE	0	0	0	0	0	1	0	NA	0	0	0	NA	NA	NA	NA	NA	0	0	NA_not a recognized target		NA	NA	NA	NA	NA	NA	NA	NA	NA	NA	NA	NA	NA
A0A2Y9D025	A0A2Y9D025_HUMAN	unreviewed	17871	IPI00419266.1	NDUFA6	NA	NA	17871	NA	NA	NA	NA	NA		NA	TRUE	0	0	0	0	0	1	0	NA	0	0	0	NA	NA	NA	NA	NA	0	0	NA_not a recognized target		NA	NA	NA	NA	NA	NA	NA	NA	NA	NA	NA	NA	NA
A0A384ME17	A0A384ME17_HUMAN	unreviewed	49875	IPI00027107.5	TUFM	NA	NA	49875	NA	NA	NA	NA	NA		NA	TRUE	0	0	0	0	0	1	0	NA	0	0	0	NA	NA	NA	NA	NA	0	0	NA_not a recognized target		NA	NA	NA	NA	NA	NA	NA	NA	NA	NA	NA	NA	NA
A0PJH2	A0PJH2_HUMAN	unreviewed	11485	IPI00792135.2	ATP5H	NA	NA	11485	NA	NA	NA	NA	NA		NA	TRUE	0	0	0	0	0	1	0	NA	0	0	0	NA	NA	NA	NA	NA	0	0	NA_not a recognized target		NA	NA	NA	NA	NA	NA	NA	NA	NA	NA	NA	NA	NA
Q8IZ83	A16A1_HUMAN	reviewed	85127	IPI00217920.6	ALDH16A1	NA	NA	85113	NA	NA	NA	NA	NA		53.8173	TRUE	1	1	1	1	1	1	0	NA	0	0	0	0	0	0	0	FALSE	0	0	NA_not a recognized target		Q8IZ83;Q8IZ83-3;Q8IZ83-2	ALDH16A1;	ALDH16A1;	224	6094	0	NA	-0.000766039	0.0120044	0.00101527	0.972737	0.997665	23.6596
Q676U5	A16L1_HUMAN	reviewed	68265	NA	NA	NA	NA	NA	NA	NA	NA	NA	NA	NA	51.9426	TRUE	1	1	1	1	1	0	0	NA	0	0	NA	0	0	0	0	FALSE	0	0	NA_not a recognized target		Q676U5;Q676U5-2;Q676U5-3;Q676U5-5;Q676U5-4	ATG16L1;	ATG16L1;	179	4531	0	NA	-0.00879233	0.152268	0.0123739	0.704258	0.97191	23.3855
A1L497	A1L497_HUMAN	unreviewed	198213	IPI00828091.1	ANKRD26	NA	NA	198213	NA	NA	NA	NA	NA		NA	TRUE	0	0	0	0	0	1	0	NA	0	0	0	NA	NA	NA	NA	NA	0	0	NA_not a recognized target		NA	NA	NA	NA	NA	NA	NA	NA	NA	NA	NA	NA	NA
A2A274	A2A274_HUMAN	unreviewed	87820	IPI00790739.1	ACO2	NA	NA	87820	NA	NA	NA	NA	NA		NA	TRUE	0	0	0	0	0	1	0	NA	0	0	0	NA	NA	NA	NA	NA	0	0	NA_not a recognized target		NA	NA	NA	NA	NA	NA	NA	NA	NA	NA	NA	NA	NA
P02750	A2GL_HUMAN	reviewed	38178	IPI00022417.4	LRG1	NA	NA	38178	NA	NA	NA	NA	NA		50.8731	TRUE	0	0	0	0	1	1	0	NA	0	0	0	0	NA	NA	NA	NA	0	0	NA_not a recognized target		NA	NA	NA	NA	NA	NA	NA	NA	NA	NA	NA	NA	NA
P01023	A2MG_HUMAN	reviewed	163291	IPI00478003.1	A2M	NA	NA	163278	NA	NA	NA	NA	NA		NA	TRUE	0	0	0	0	0	1	0	NA	0	0	0	NA	NA	NA	NA	NA	0	0	NA_not a recognized target		NA	NA	NA	NA	NA	NA	NA	NA	NA	NA	NA	NA	NA
A2RU78	A2RU78_HUMAN	unreviewed	89454	IPI00023727.1	KIF3C	NA	NA	89454	NA	NA	NA	NA	NA		NA	TRUE	0	0	0	0	0	1	0	NA	0	0	0	NA	NA	NA	NA	NA	0	0	NA_not a recognized target		NA	NA	NA	NA	NA	NA	NA	NA	NA	NA	NA	NA	NA
A4D1K4	A4D1K4_HUMAN	unreviewed	101803	IPI00607651.2	FAM40B	NA	NA	101803	NA	NA	NA	NA	NA		NA	TRUE	0	0	0	0	0	1	0	NA	0	0	0	NA	NA	NA	NA	NA	0	0	NA_not a recognized target		NA	NA	NA	NA	NA	NA	NA	NA	NA	NA	NA	NA	NA
A4D1Z4	A4D1Z4_HUMAN	unreviewed	164677	IPI00465123.6	KIAA0415	NA	NA	164677	NA	NA	NA	NA	NA		NA	TRUE	0	0	0	0	0	1	0	NA	0	0	0	NA	NA	NA	NA	NA	0	0	NA_not a recognized target		NA	NA	NA	NA	NA	NA	NA	NA	NA	NA	NA	NA	NA
A4D2P0	A4D2P0_HUMAN	unreviewed	23467	IPI00219675.1	RAC1	NA	NA	23467	NA	NA	NA	NA	NA		NA	TRUE	0	0	0	0	0	1	0	NA	0	0	0	NA	NA	NA	NA	NA	0	0	NA_not a recognized target		NA	NA	NA	NA	NA	NA	NA	NA	NA	NA	NA	NA	NA
A5JJ20	A5JJ20_HUMAN	unreviewed	123181	IPI00913897.1	SLC4A4	NA	NA	123181	NA	NA	NA	NA	NA		NA	TRUE	0	0	0	0	0	1	0	NA	0	0	0	NA	NA	NA	NA	NA	0	0	NA_not a recognized target		NA	NA	NA	NA	NA	NA	NA	NA	NA	NA	NA	NA	NA
A6NEM2	A6NEM2_HUMAN	unreviewed	213476	IPI00641743.2	HCFC1	NA	NA	213476	NA	NA	NA	NA	NA		NA	TRUE	0	0	0	0	0	1	0	NA	0	0	0	NA	NA	NA	NA	NA	0	0	NA_not a recognized target		NA	NA	NA	NA	NA	NA	NA	NA	NA	NA	NA	NA	NA
A6NFX8	A6NFX8_HUMAN	unreviewed	25896	IPI00646762.1	NUDT5	NA	NA	25896	NA	NA	NA	NA	NA		NA	TRUE	0	0	0	0	0	1	0	NA	0	0	0	NA	NA	NA	NA	NA	0	0	NA_not a recognized target		NA	NA	NA	NA	NA	NA	NA	NA	NA	NA	NA	NA	NA
A6NHB5	A6NHB5_HUMAN	unreviewed	152606	IPI00641109.1	ZMYM3	NA	NA	152606	NA	NA	NA	NA	NA		NA	TRUE	0	0	0	0	0	1	0	NA	0	0	0	NA	NA	NA	NA	NA	0	0	NA_not a recognized target		NA	NA	NA	NA	NA	NA	NA	NA	NA	NA	NA	NA	NA
A6NIW2	A6NIW2_HUMAN	unreviewed	238098	IPI00411452.3	DOCK11	NA	NA	238098	NA	NA	NA	NA	NA		NA	TRUE	0	0	0	0	0	1	0	NA	0	0	0	NA	NA	NA	NA	NA	0	0	NA_not a recognized target		NA	NA	NA	NA	NA	NA	NA	NA	NA	NA	NA	NA	NA
A6NMH8	A6NMH8_HUMAN	unreviewed	29806	IPI00657752.1	CD81	NA	NA	29806	NA	NA	NA	NA	NA		NA	TRUE	0	0	0	0	0	1	0	NA	0	0	0	NA	NA	NA	NA	NA	0	0	NA_not a recognized target		NA	NA	NA	NA	NA	NA	NA	NA	NA	NA	NA	NA	NA
A6NMQ1	A6NMQ1_HUMAN	unreviewed	166457	IPI00647655.1	POLA1	NA	NA	166457	NA	NA	NA	NA	NA		NA	TRUE	0	0	0	0	0	1	0	NA	0	0	0	NA	NA	NA	NA	NA	0	0	NA_not a recognized target		NA	NA	NA	NA	NA	NA	NA	NA	NA	NA	NA	NA	NA
Q96GX2	A7L3B_HUMAN	reviewed	10771	NA	NA	NA	NA	NA	NA	NA	NA	NA	NA	NA	53.6824	TRUE	1	1	1	1	1	0	0	NA	0	0	NA	0	0	0	0	FALSE	0	0	NA_not a recognized target		Q96GX2	ATXN7L3B;	ATXN7L3B;	51	964	0	NA	-0.0954426	0.959819	0.148067	0.109694	0.711103	21.6479
A8K0B5	A8K0B5_HUMAN	unreviewed	20675	IPI00640902.1	ZBTB8OS	NA	NA	20675	NA	NA	NA	NA	NA		NA	TRUE	0	0	0	0	0	1	0	NA	0	0	0	NA	NA	NA	NA	NA	0	0	NA_not a recognized target		NA	NA	NA	NA	NA	NA	NA	NA	NA	NA	NA	NA	NA
A8K613	A8K613_HUMAN	unreviewed	34538	IPI00719714.3	LYSMD3	NA	NA	34538	NA	NA	NA	NA	NA		NA	TRUE	0	0	0	0	0	1	0	NA	0	0	0	NA	NA	NA	NA	NA	0	0	NA_not a recognized target		NA	NA	NA	NA	NA	NA	NA	NA	NA	NA	NA	NA	NA
A8MUS3	A8MUS3_HUMAN	unreviewed	21916	IPI00789159.1	RPL23A	NA	NA	21916	NA	NA	NA	NA	NA		NA	TRUE	0	0	0	0	0	1	0	NA	0	0	0	NA	NA	NA	NA	NA	0	0	NA_not a recognized target		NA	NA	NA	NA	NA	NA	NA	NA	NA	NA	NA	NA	NA
A8MXB7	A8MXB7_HUMAN	unreviewed	23728	IPI00798193.1	SNX24	NA	NA	23728	NA	NA	NA	NA	NA		NA	TRUE	0	0	0	0	0	1	0	NA	0	0	0	NA	NA	NA	NA	NA	0	0	NA_not a recognized target		NA	NA	NA	NA	NA	NA	NA	NA	NA	NA	NA	NA	NA
A8MXP9	A8MXP9_HUMAN	unreviewed	99967	IPI00789551.1	MATR3	NA	NA	99967	NA	NA	NA	NA	NA		NA	TRUE	0	0	0	0	0	1	0	NA	0	0	0	NA	NA	NA	NA	NA	0	0	NA_not a recognized target		NA	NA	NA	NA	NA	NA	NA	NA	NA	NA	NA	NA	NA
A9Z1X7	A9Z1X7_HUMAN	unreviewed	103390	IPI00328293.2	SRRM1	NA	NA	103390	NA	NA	NA	NA	NA		NA	TRUE	0	0	0	0	0	1	0	NA	0	0	0	NA	NA	NA	NA	NA	0	0	NA_not a recognized target		NA	NA	NA	NA	NA	NA	NA	NA	NA	NA	NA	NA	NA
Q9NRG9	AAAS_HUMAN	reviewed	59574	IPI00024143.4	AAAS	NA	NA	59574	NA	NA	NA	NA	NA		51.3836	TRUE	1	1	1	1	1	1	0	NA	0	0	0	0	0	0	0	FALSE	0	0	NA_not a recognized target		Q9NRG9;Q9NRG9-2	AAAS;	AAAS;	42	2855	0	NA	0.0252023	0.373321	0.033424	0.42333	0.925925	21.4581
Q15758	AAAT_HUMAN	reviewed	56598	IPI00019472.4	SLC1A5	NA	NA	56598	NA	NA	NA	NA	NA		55.7755	TRUE	1	1	1	1	1	1	0	NA	0	0	0	0	0	0	0	FALSE	0	0	NA_not a recognized target		Q15758;Q15758-3;Q15758-2	SLC1A5;	SLC1A5;	326	4738	0	NA	0.017328	0.129681	0.00931922	0.741855	0.97877	24.3459
Q6PD74	AAGAB_HUMAN	reviewed	34594	IPI00100193.4	FLJ11506	NA	NA	34594	NA	NA	NA	NA	NA		51.1243	TRUE	1	1	1	1	1	1	0	NA	0	0	0	0	0	0	0	FALSE	0	0	NA_not a recognized target		Q6PD74;Q6PD74-2	AAGAB;	AAGAB;	113	471	0	NA	-0.0541137	1.43606	0.313339	0.0366384	0.486027	22.0624
Q9H7C9	AAMDC_HUMAN	reviewed	13332	IPI00100775.1	C11ORF67	NA	NA	13332	NA	NA	NA	NA	NA		59.2924	TRUE	1	1	1	1	1	1	0	NA	0	0	0	0	0	0	0	FALSE	0	0	NA_not a recognized target		Q9H7C9;Q9H7C9-3;Q9H7C9-2	AAMDC;	AAMDC;	80	5986	0	NA	0.00257935	0.0198752	0.00107982	0.955267	0.997517	22.4551
Q13685	AAMP_HUMAN	reviewed	46751	IPI00014481.4	AAMP	NA	NA	46751	NA	NA	NA	NA	NA		56.8189	TRUE	1	1	1	1	1	1	0	NA	0	0	0	0	0	0	0	FALSE	0	0	NA_not a recognized target		Q13685	AAMP;	AAMP;	155	694	0	NA	-0.0446146	1.18904	0.234835	0.064708	0.582324	23.7155
Q9Y312	AAR2_HUMAN	reviewed	43472	IPI00791333.1	C20ORF4	NA	NA	45034	NA	NA	NA	NA	NA		50.2663	TRUE	1	1	1	1	1	1	0	NA	0	0	0	0	0	0	0	FALSE	0	0	NA_not a recognized target		Q9Y312	AAR2;	AAR2;	88	5549	0	NA	-0.00379154	0.0574122	0.00566241	0.876169	0.987046	22.8176
Q9UDR5	AASS_HUMAN	reviewed	102132	IPI00033217.3	AASS	NA	NA	102132	NA	NA	NA	NA	NA		NA	TRUE	0	0	0	0	0	1	0	NA	0	0	0	NA	NA	NA	NA	NA	0	0	NA_not a recognized target		NA	NA	NA	NA	NA	NA	NA	NA	NA	NA	NA	NA	NA
P17174	AATC_HUMAN	reviewed	46248	IPI00219029.3	GOT1	NA	NA	46248	NA	NA	NA	NA	NA		NA	TRUE	1	1	1	1	1	1	0	NA	0	0	0	0	0	0	0	FALSE	0	0	NA_not a recognized target		P17174;P17174-2	GOT1;	GOT1;	1089	2519	0	NA	0.0212821	0.439853	0.0452635	0.363201	0.901024	27.6926
Q9NY61	AATF_HUMAN	reviewed	63133	IPI00302238.3	AATF	NA	NA	63133	NA	NA	NA	NA	NA		51.225	TRUE	1	1	1	1	1	1	0	NA	0	0	0	0	0	0	0	FALSE	0	0	NA_not a recognized target		Q9NY61	AATF;	AATF;	21	4705	0	NA	0.0140191	0.134666	0.0111396	0.733389	0.974676	19.3127
P00505	AATM_HUMAN	reviewed	47518	IPI00018206.3	GOT2	NA	NA	47476	NA	NA	NA	NA	NA		NA	TRUE	1	1	1	1	1	1	0	NA	0	0	0	0	0	0	0	FALSE	0	0	NA_not a recognized target		P00505;P00505-2;REV__Q99471-3;REV__Q99471	GOT2;	GOT2;	1073	6123	0	NA	0.00057306	0.00984891	0.000746597	0.977577	0.998282	27.6942
Q9UH17	ABC3B_HUMAN	reviewed	45924	NA	NA	NA	NA	NA	NA	NA	NA	NA	NA	NA	52.1917	TRUE	1	1	0	0	1	0	0	NA	0	0	NA	0	0	NA	NA	FALSE	0	0	NA_not a recognized target		Q9UH17;Q9UH17-3;Q9UH17-2;P31941-2;P31941	APOBEC3B;	APOBEC3B;	7	5291	0	NA	-0.0229212	0.0794895	0.00734098	0.832742	0.983239	17.1526
Q9NRW3	ABC3C_HUMAN	reviewed	22826	IPI00872929.2	APOBEC3C	NA	NA	23756	NA	NA	NA	NA	NA		59.058	TRUE	1	1	1	1	1	1	0	NA	0	0	0	0	0	0	0	FALSE	0	0	NA_not a recognized target		Q9NRW3	APOBEC3C;	APOBEC3C;	54	786	0	NA	-0.0831748	1.1018	0.201135	0.0791042	0.629311	21.0419
Q9HC16	ABC3G_HUMAN	reviewed	46408	IPI00396656.3	APOBEC3G	NA	NA	46408	NA	NA	NA	NA	NA		NA	TRUE	1	1	1	1	1	1	0	NA	0	0	0	0	0	0	0	FALSE	0	0	NA_not a recognized target		Q9HC16;Q8IUX4-2;Q8IUX4-3;Q9HC16-3	APOBEC3G;	APOBEC3G;	30	5301	0	NA	0.0139319	0.0789825	0.00734098	0.833715	0.983239	20.8605
Q8N2K0	ABD12_HUMAN	reviewed	45097	NA	NA	NA	NA	NA	NA	NA	NA	NA	NA	NA	NA	TRUE	1	1	1	0	0	0	0	NA	0	0	NA	NA	0	0	NA	FALSE	0	0	NA_not a recognized target		Q8N2K0;Q8N2K0-2;Q8N2K0-3	ABHD12;	ABHD12;	31	2370	0	NA	0.025305	0.46924	0.0492503	0.339437	0.892791	21.1519
Q8TB40	ABHD4_HUMAN	reviewed	38794	IPI00290555.3	ABHD4	NA	NA	38794	NA	NA	NA	NA	NA		NA	TRUE	0	0	0	0	0	1	0	NA	0	0	0	NA	NA	NA	NA	NA	0	0	NA_not a recognized target		NA	NA	NA	NA	NA	NA	NA	NA	NA	NA	NA	NA	NA
Q8WTS1	ABHD5_HUMAN	reviewed	39096	IPI00290979.3	ABHD5	NA	NA	39096	NA	NA	NA	NA	NA		50.5732	TRUE	1	1	0	1	1	1	0	NA	0	0	0	0	0	NA	0	FALSE	0	0	NA_not a recognized target		Q8WTS1	ABHD5;	ABHD5;	25	5743	0	NA	0.00461439	0.0409723	0.00422677	0.909971	0.990315	19.8785
Q9NUJ1	ABHDA_HUMAN	reviewed	33933	IPI00020075.4	ABHD10	NA	NA	33933	NA	NA	NA	NA	NA		63.4403	TRUE	1	1	1	1	1	1	0	NA	0	0	0	0	0	0	0	FALSE	0	0	NA_not a recognized target		Q9NUJ1;Q9NUJ1-2;Q9NUJ1-3	ABHD10;	ABHD10;	180	464	0	NA	-0.0705081	1.44854	0.318968	0.035601	0.479769	23.3134
Q8NFV4	ABHDB_HUMAN	reviewed	34690	IPI00171692.3	ABHD11	NA	NA	34690	NA	NA	NA	NA	NA		51.5942	TRUE	1	1	1	1	1	1	0	NA	0	0	0	0	0	0	0	FALSE	0	0	NA_not a recognized target		Q8NFV4;Q8NFV4-4;Q8NFV4-6;Q8NFV4-5;Q8NFV4-3;Q8NFV4-2	ABHD11;	ABHD11;	116	3064	0	NA	-0.0236639	0.338838	0.0291969	0.458313	0.934982	23.4719
Q96IU4	ABHEB_HUMAN	reviewed	22346	IPI00063827.1	ABHD14B	NA	NA	22346	NA	NA	NA	NA	NA		54.5631	TRUE	1	1	1	1	1	1	0	NA	0	0	0	0	0	0	0	FALSE	0	0	NA_not a recognized target		Q96IU4;Q96IU4-2	ABHD14B;	ABHD14B;	153	2513	0	NA	-0.0299611	0.440896	0.0452635	0.36233	0.901024	23.7553
O95870	ABHGA_HUMAN	reviewed	63243	NA	NA	NA	NA	NA	NA	NA	NA	NA	NA	NA	NA	TRUE	1	1	1	1	0	0	0	NA	0	0	NA	NA	0	0	0	FALSE	0	0	NA_not a recognized target		O95870;O95870-2	ABHD16A;	ABHD16A;	74	5115	0	NA	-0.0104027	0.0941945	0.00764435	0.805018	0.982552	21.7226
Q8IZP0	ABI1_HUMAN	reviewed	55081	IPI00480028.2	ABI1	NA	NA	55081	NA	NA	NA	NA	NA		53.2246	TRUE	1	1	1	1	1	1	0	NA	0	0	0	0	0	0	0	FALSE	0	0	NA_not a recognized target		Q8IZP0-3;Q8IZP0-5;Q8IZP0-9	ABI1;	ABI1;	214	5516	0	NA	0.00591115	0.0603411	0.00593793	0.87028	0.98642	24.3366
Q9NYB9	ABI2_HUMAN	reviewed	55663	IPI00442210.1	ABI2	NA	NA	55663	NA	NA	NA	NA	NA		NA	TRUE	0	0	0	0	0	1	0	NA	0	0	0	NA	NA	NA	NA	NA	0	0	NA_not a recognized target		NA	NA	NA	NA	NA	NA	NA	NA	NA	NA	NA	NA	NA
Q9NX38	ABITM_HUMAN	reviewed	20378	IPI00016408.3	C9ORF6	NA	NA	20378	NA	NA	NA	NA	NA		51.4907	TRUE	1	1	1	0	1	1	0	NA	0	0	0	0	0	0	NA	FALSE	0	0	NA_not a recognized target		Q9NX38	FAM206A;	FAM206A;	16	6076	0	NA	0.00159502	0.0131122	0.00101527	0.970259	0.997665	20.9765
O14639	ABLM1_HUMAN	reviewed	87688	IPI00515115.3	ABLIM1	NA	NA	95527	NA	NA	NA	NA	NA		NA	TRUE	0	0	0	0	0	1	0	NA	0	0	0	NA	NA	NA	NA	NA	0	0	NA_not a recognized target		NA	NA	NA	NA	NA	NA	NA	NA	NA	NA	NA	NA	NA
Q9P1F3	ABRAL_HUMAN	reviewed	9056	IPI00855846.1	C6ORF115	NA	NA	9056	NA	NA	NA	NA	NA		53.3277	TRUE	0	0	0	0	1	1	0	NA	0	0	0	0	NA	NA	NA	NA	0	0	NA_not a recognized target		NA	NA	NA	NA	NA	NA	NA	NA	NA	NA	NA	NA	NA
Q6UWZ7	ABRX1_HUMAN	reviewed	46663	IPI00030384.4	FAM175A	NA	NA	46663	NA	NA	NA	NA	NA		55.0855	TRUE	1	1	1	1	1	1	0	NA	0	0	0	0	0	0	0	FALSE	0	0	NA_not a recognized target		Q6UWZ7;Q6UWZ7-2	FAM175A;	FAM175A;	80	147	0	NA	-0.077634	2.59366	0.964892	0.00254881	0.10842	21.7398
Q15018	ABRX2_HUMAN	reviewed	46901	IPI00299517.3	FAM175B	NA	NA	46901	NA	NA	NA	NA	NA		54.9893	TRUE	1	1	1	1	1	1	0	NA	0	0	0	0	0	0	0	FALSE	0	0	NA_not a recognized target		Q15018	FAM175B;	FAM175B;	182	1312	0	NA	-0.0320876	0.777268	0.0991133	0.167006	0.795952	23.4019
Q9ULW3	ABT1_HUMAN	reviewed	31079	IPI00002938.1	ABT1	NA	NA	31079	NA	NA	NA	NA	NA		48.9053	TRUE	0	0	0	0	1	1	0	NA	0	0	0	0	NA	NA	NA	NA	0	0	NA_not a recognized target		NA	NA	NA	NA	NA	NA	NA	NA	NA	NA	NA	NA	NA
Q9UKU7	ACAD8_HUMAN	reviewed	45070	IPI00747159.1	ACAD8	NA	NA	45070	NA	NA	NA	NA	NA		NA	TRUE	1	1	1	1	0	1	0	NA	0	0	0	NA	0	0	0	FALSE	0	0	NA_not a recognized target		Q9UKU7;Q9UKU7-2;Q9UKU7-3	ACAD8;	ACAD8;	16	695	0	NA	0.0602001	1.18858	0.234835	0.0647774	0.582324	20.5016
Q9H845	ACAD9_HUMAN	reviewed	68760	IPI00152981.1	ACAD9	NA	NA	68760	NA	NA	NA	NA	NA		51.797	TRUE	1	1	1	1	1	1	0	NA	0	0	0	0	0	0	0	FALSE	0	0	NA_not a recognized target		Q9H845	ACAD9;	ACAD9;	144	5097	0	NA	-0.00975659	0.0959063	0.00764435	0.801851	0.982552	22.9667
P11310	ACADM_HUMAN	reviewed	46588	NA	NA	NA	NA	NA	NA	NA	NA	NA	NA	NA	50.3364	TRUE	1	1	1	1	1	0	0	NA	0	0	NA	0	0	0	0	FALSE	0	0	NA_not a recognized target		P11310;P11310-2	ACADM;	ACADM;	468	3391	0	NA	-0.0129752	0.290145	0.0245026	0.512691	0.945143	26.5122
P16219	ACADS_HUMAN	reviewed	44297	IPI00027701.3	ACADS	NA	NA	44297	NA	NA	NA	NA	NA		50.7668	TRUE	1	1	1	1	1	1	0	NA	0	0	0	0	0	0	0	FALSE	0	0	NA_not a recognized target		P16219	ACADS;	ACADS;	102	3962	0	NA	-0.0124304	0.214351	0.0163052	0.610449	0.963152	22.8652
P49748	ACADV_HUMAN	reviewed	70390	IPI00028031.2	ACADVL	NA	NA	75209	NA	NA	NA	NA	NA		55.5491	TRUE	1	1	1	1	1	1	0	NA	0	0	0	0	0	0	0	FALSE	0	0	NA_not a recognized target		P49748;P49748-3;P49748-2	ACADVL;	ACADVL;	768	2845	0	NA	0.0139856	0.375256	0.0334821	0.421448	0.925801	26.2064
Q15057	ACAP2_HUMAN	reviewed	88029	IPI00014264.5	ACAP2	NA	NA	88029	NA	NA	NA	NA	NA		52.4799	TRUE	1	1	1	1	1	1	0	NA	0	0	0	0	0	0	0	FALSE	0	0	NA_not a recognized target		Q15057	ACAP2;	ACAP2;	277	3623	0	NA	-0.013537	0.255152	0.0184619	0.55571	0.958381	24.3784
Q96P50	ACAP3_HUMAN	reviewed	92495	NA	NA	NA	NA	NA	NA	NA	NA	NA	NA	NA	51.9429	FALSE	0	0	0	0	1	0	0	NA	0	0	NA	0	NA	NA	NA	NA	0	0	NA_not a recognized target		NA	NA	NA	NA	NA	NA	NA	NA	NA	NA	NA	NA	NA
O00400	ACATN_HUMAN	reviewed	60909	NA	NA	NA	NA	NA	NA	NA	NA	NA	NA	NA	NA	TRUE	1	1	0	1	0	0	0	NA	0	0	NA	NA	0	NA	0	FALSE	0	0	NA_not a recognized target		O00400	SLC33A1;	SLC33A1;	11	6075	0	NA	-0.00209214	0.0131618	0.00101527	0.970148	0.997665	19.5077
Q5T8D3	ACBD5_HUMAN	reviewed	60092	NA	NA	NA	NA	NA	NA	NA	NA	NA	NA	NA	NA	TRUE	1	1	0	0	0	0	0	NA	0	0	NA	NA	0	NA	NA	FALSE	0	0	NA_not a recognized target		Q5T8D3;Q5T8D3-2;Q5T8D3-3;Q5T8D3-4	ACBD5;	ACBD5;	22	2661	0	NA	0.033692	0.413033	0.0421692	0.386337	0.907467	18.918
Q9BR61	ACBD6_HUMAN	reviewed	31151	IPI00031680.3	ACBD6	NA	NA	31151	NA	NA	NA	NA	NA		51.5731	TRUE	1	1	1	1	1	1	0	NA	0	0	0	0	0	0	0	FALSE	0	0	NA_not a recognized target		Q9BR61	ACBD6;	ACBD6;	52	3578	0	NA	-0.0237863	0.261517	0.0191486	0.547624	0.956867	21.5848
P07108	ACBP_HUMAN	reviewed	10044	IPI00218836.1	DBI	NA	NA	10044	NA	NA	NA	NA	NA		65.6401	TRUE	1	1	1	1	1	1	0	NA	0	0	0	0	0	0	0	FALSE	0	0	NA_not a recognized target		P07108;P07108-3;P07108-2;P07108-4;P07108-5;P07108-6	DBI;	DBI;	161	5823	0	NA	-0.0120324	0.0342815	0.00333983	0.924099	0.992339	23.9512
Q96AP0	ACD_HUMAN	reviewed	48967	IPI00254484.3	ACD	NA	NA	57758	NA	NA	NA	NA	NA		50.1992	TRUE	1	1	0	0	1	1	0	NA	0	0	0	0	0	NA	NA	FALSE	0	0	NA_not a recognized target		Q96AP0-2;Q96AP0	ACD;	ACD;	5	6196	0	NA	0.000584595	0.004054	0.000160716	0.990709	0.99963	18.4356
Q6JQN1	ACD10_HUMAN	reviewed	118834	IPI00914926.1	ACAD10	NA	NA	122340	NA	NA	NA	NA	NA		51.497	TRUE	1	1	0	0	1	1	0	NA	0	0	0	0	0	NA	NA	FALSE	0	0	NA_not a recognized target		Q6JQN1;Q6JQN1-5;Q6JQN1-2;Q6JQN1-3;Q6JQN1-4	ACAD10;	ACAD10;	9	837	0	NA	-0.0875526	1.06009	0.186728	0.0870781	0.650537	18.3933
P45954	ACDSB_HUMAN	reviewed	47485	IPI00024623.3	ACADSB	NA	NA	47485	NA	NA	NA	NA	NA		49.8627	TRUE	1	1	1	1	1	1	0	NA	0	0	0	0	0	0	0	FALSE	0	0	NA_not a recognized target		P45954;P45954-2	ACADSB;	ACADSB;	61	1082	0	NA	0.17331	0.883437	0.121847	0.130787	0.755358	23.3995
P12821	ACE_HUMAN	reviewed	149715	IPI00437751.1	ACE	NA	NA	149715	NA	NA	NA	NA	NA		NA	TRUE	0	0	0	0	0	1	0	NA	0	0	0	NA	NA	NA	NA	NA	0	0	NA_not a recognized target		NA	NA	NA	NA	NA	NA	NA	NA	NA	NA	NA	NA	NA
Q9UKV3	ACINU_HUMAN	reviewed	151862	IPI00007334.1	ACIN1	NA	NA	151888	NA	NA	NA	NA	NA		NA	TRUE	1	0	1	0	1	1	0	NA	0	0	0	0	NA	0	NA	FALSE	0	0	NA_not a recognized target		NA	NA	NA	NA	NA	NA	NA	NA	NA	NA	NA	NA	NA
O96019	ACL6A_HUMAN	reviewed	47461	IPI00003627.1	ACTL6A	NA	NA	47461	NA	NA	NA	NA	NA		50.7102	TRUE	1	1	1	1	1	1	0	NA	0	0	0	0	0	0	0	FALSE	0	0	NA_not a recognized target		O96019;O96019-2;O94805	ACTL6A;	ACTL6A;	391	352	0	NA	-0.0594107	1.66443	0.420701	0.0216558	0.379576	25.3151
Q8WXI4	ACO11_HUMAN	reviewed	68492	IPI00305894.3	ACOT11	NA	NA	68492	NA	NA	NA	NA	NA		NA	TRUE	0	0	0	0	0	1	0	NA	0	0	0	NA	NA	NA	NA	NA	0	0	NA_not a recognized target		NA	NA	NA	NA	NA	NA	NA	NA	NA	NA	NA	NA	NA
Q9NPJ3	ACO13_HUMAN	reviewed	14960	IPI00020530.1	THEM2	NA	NA	14960	NA	NA	NA	NA	NA		58.7684	TRUE	1	1	1	1	1	1	0	NA	0	0	0	0	0	0	0	FALSE	0	0	NA_not a recognized target		Q9NPJ3;Q9NPJ3-2	ACOT13;	ACOT13;	314	145	0	NA	-0.0775897	2.64242	1.0077	0.00227814	0.0982429	25.0912
P21399	ACOC_HUMAN	reviewed	98399	IPI00008485.1	ACO1	NA	NA	98399	NA	NA	NA	NA	NA		53.4172	TRUE	1	1	1	1	1	1	0	NA	0	0	0	0	0	0	0	FALSE	0	0	NA_not a recognized target		P21399;O00408-5;O00408-4;O00408-3;O00408	ACO1;	ACO1;	586	3827	0	NA	0.00867336	0.229363	0.0164779	0.589708	0.962769	25.6355
O00767	ACOD_HUMAN	reviewed	41523	NA	NA	NA	NA	NA	NA	NA	NA	NA	NA	NA	52.1833	TRUE	1	1	1	1	1	0	0	NA	0	0	NA	0	0	0	0	FALSE	0	0	NA_not a recognized target		O00767	SCD;	SCD;	66	812	0	NA	-0.0718078	1.08394	0.197809	0.0824253	0.634149	22.1022
Q99798	ACON_HUMAN	reviewed	85425	NA	NA	NA	NA	NA	NA	NA	NA	NA	NA	NA	51.9267	TRUE	1	1	1	1	1	0	0	NA	0	0	NA	0	0	0	0	FALSE	0	0	NA_not a recognized target		Q99798	ACO2;	ACO2;	1145	4293	0	NA	-0.00657927	0.176293	0.0130727	0.666358	0.970348	27.4839
O14734	ACOT8_HUMAN	reviewed	35914	IPI00298202.1	ACOT8	NA	NA	26729	NA	NA	NA	NA	NA		NA	TRUE	1	1	1	0	0	1	0	NA	0	0	0	NA	0	0	NA	FALSE	0	0	NA_not a recognized target		O14734	ACOT8;	ACOT8;	13	5472	0	NA	-0.0041162	0.0643768	0.0064399	0.86223	0.985281	20.9231
Q9Y305	ACOT9_HUMAN	reviewed	49902	IPI00646015.1	ACOT9	NA	NA	50851	NA	NA	NA	NA	NA		48.3357	TRUE	1	1	1	1	1	1	0	NA	0	0	0	0	0	0	0	FALSE	0	0	NA_not a recognized target		Q9Y305-4;Q9Y305-2;Q9Y305;Q9Y305-3	ACOT9;	ACOT9;	128	2314	0	NA	0.0512898	0.482272	0.0506593	0.329403	0.889899	22.7702
Q15067	ACOX1_HUMAN	reviewed	74424	IPI00296907.4	ACOX1	NA	NA	74424	NA	NA	NA	NA	NA		53.6246	TRUE	1	1	1	1	1	1	0	NA	0	0	0	0	0	0	0	FALSE	0	0	NA_not a recognized target		Q15067	ACOX1;	ACOX1;	342	4862	0	NA	0.00803603	0.117397	0.00845235	0.763138	0.980726	24.483
O15254	ACOX3_HUMAN	reviewed	77629	IPI00020226.2	ACOX3	NA	NA	77629	NA	NA	NA	NA	NA		NA	TRUE	1	1	1	0	0	1	0	NA	0	0	0	NA	0	0	NA	FALSE	0	0	NA_not a recognized target		O15254;O15254-2	ACOX3;	ACOX3;	20	363	0	NA	-0.145082	1.65351	0.420701	0.0222071	0.379576	20.0606
P13798	ACPH_HUMAN	reviewed	81225	IPI00337741.4	APEH	NA	NA	81225	NA	NA	NA	NA	NA		61.9321	TRUE	1	1	1	1	1	1	0	NA	0	0	0	0	0	0	0	FALSE	0	0	NA_not a recognized target		P13798;REV__P81605;REV__P81605-2	APEH;	APEH;	681	3230	0	NA	0.0209835	0.313742	0.0268565	0.485576	0.940034	25.7234
O14561	ACPM_HUMAN	reviewed	17417	IPI00022442.2	NDUFAB1	NA	NA	17417	NA	NA	NA	NA	NA		52.6042	TRUE	1	1	1	1	1	1	0	NA	0	0	0	0	0	0	0	FALSE	0	0	NA_not a recognized target		O14561	NDUFAB1;	NDUFAB1;	106	2664	0	NA	0.150189	0.41221	0.0421692	0.387071	0.907467	24.2948
Q9H568	ACTL8_HUMAN	reviewed	41360	IPI00329820.2	ACTL8	NA	NA	33839	NA	NA	NA	NA	NA		53.4107	TRUE	1	1	1	1	1	1	0	NA	0	0	0	0	0	0	0	FALSE	0	0	NA_not a recognized target		Q9H568	ACTL8;	ACTL8;	29	1642	0	NA	0.031587	0.654131	0.0761988	0.221753	0.839076	20.4711
P12814	ACTN1_HUMAN	reviewed	103058	IPI00759776.1	ACTN1	NA	NA	103058	NA	NA	NA	NA	NA		60.5039	TRUE	1	1	1	1	1	1	0	NA	0	0	0	0	0	0	0	FALSE	0	0	NA_not a recognized target		P12814;P12814-3;P12814-2;P12814-4;P35609-2;P35609	ACTN1;	ACTN1;	882	4044	0	NA	-0.00973321	0.203788	0.0147788	0.625478	0.966543	25.9139
P35609	ACTN2_HUMAN	reviewed	103854	IPI00019884.1	ACTN2	NA	NA	103854	NA	NA	NA	NA	NA		60.5084	TRUE	0	0	0	0	1	1	0	NA	0	0	0	0	NA	NA	NA	NA	0	0	NA_not a recognized target		NA	NA	NA	NA	NA	NA	NA	NA	NA	NA	NA	NA	NA
O43707	ACTN4_HUMAN	reviewed	104854	IPI00013808.1	ACTN4	NA	NA	104854	NA	NA	NA	NA	NA		60.5263	TRUE	1	1	1	1	1	1	0	NA	0	0	0	0	0	0	0	FALSE	0	0	NA_not a recognized target		O43707;O43707-2;O43707-3	ACTN4;	ACTN4;	3162	2709	0	NA	0.0204332	0.403045	0.0398662	0.395326	0.912292	29.2012
Q03154	ACY1_HUMAN	reviewed	45885	IPI00009268.2	ACY1	NA	NA	55995	NA	NA	NA	NA	NA		61.9401	TRUE	1	1	1	1	1	1	0	NA	0	0	0	0	0	0	0	FALSE	0	0	NA_not a recognized target		Q03154;Q03154-4;Q03154-3;Q03154-2	ACY1;	ACY1;	766	4401	0	NA	-0.00916171	0.164776	0.0129705	0.684265	0.970576	25.8916
P07311	ACYP1_HUMAN	reviewed	11261	IPI00221117.3	ACYP1	NA	NA	11261	NA	NA	NA	NA	NA		57.8218	TRUE	1	1	1	1	1	1	0	NA	0	0	0	0	0	0	0	FALSE	0	0	NA_not a recognized target		P07311;P07311-2	ACYP1;	ACYP1;	163	4284	0	NA	-0.0117496	0.177492	0.0132531	0.66452	0.969944	23.3979
P14621	ACYP2_HUMAN	reviewed	11140	IPI00216461.4	ACYP2	NA	NA	13891	NA	NA	NA	NA	NA		58.7263	TRUE	1	0	1	1	1	1	0	NA	0	0	0	0	NA	0	0	FALSE	0	0	NA_not a recognized target		NA	NA	NA	NA	NA	NA	NA	NA	NA	NA	NA	NA	NA
P00813	ADA_HUMAN	reviewed	40764	IPI00872639.1	ADA	NA	NA	40764	NA	NA	NA	NA	NA		56.6139	TRUE	1	1	1	1	1	1	0	NA	0	0	0	0	0	0	0	FALSE	0	0	NA_not a recognized target		P00813	ADA;	ADA;	79	2781	0	NA	0.0294634	0.387697	0.0358099	0.409546	0.920852	21.6411
O14672	ADA10_HUMAN	reviewed	84142	IPI00013897.1	ADAM10	NA	NA	84142	NA	NA	NA	NA	NA		NA	TRUE	1	1	1	1	0	1	0	NA	0	0	0	NA	0	0	0	FALSE	0	0	NA_not a recognized target		O14672;O14672-2	ADAM10;	ADAM10;	102	1003	0	NA	0.0364016	0.934718	0.13993	0.11622	0.724553	22.1063
P78536	ADA17_HUMAN	reviewed	93021	NA	NA	NA	NA	NA	NA	NA	NA	NA	NA	NA	NA	TRUE	1	1	1	1	0	0	0	NA	0	0	NA	NA	0	0	0	FALSE	0	0	NA_not a recognized target		P78536;P78536-2	ADAM17;	ADAM17;	64	1621	0	NA	0.0360287	0.660501	0.0761988	0.218524	0.839076	21.0163
Q6DHV7	ADAL_HUMAN	reviewed	40264	IPI00783550.2	ADAL	NA	NA	30040	NA	NA	NA	NA	NA		57.4081	TRUE	1	1	1	1	1	1	0	NA	0	0	0	0	0	0	0	FALSE	0	0	NA_not a recognized target		Q6DHV7;Q6DHV7-2;Q6DHV7-3	ADAL;	ADAL;	147	4136	0	NA	-0.0114906	0.193984	0.0147788	0.639759	0.966543	23.0715
Q13443	ADAM9_HUMAN	reviewed	90556	NA	NA	NA	NA	NA	NA	NA	NA	NA	NA	NA	NA	TRUE	1	1	1	1	0	0	0	NA	0	0	NA	NA	0	0	0	FALSE	0	0	NA_not a recognized target		Q13443;Q13443-2	ADAM9;	ADAM9;	37	5814	0	NA	0.00971677	0.0349299	0.00342017	0.92272	0.992156	19.8265
O00116	ADAS_HUMAN	reviewed	72912	IPI00010349.1	AGPS	NA	NA	72912	NA	NA	NA	NA	NA		51.2265	TRUE	1	1	1	1	1	1	0	NA	0	0	0	0	0	0	0	FALSE	0	0	NA_not a recognized target		O00116	AGPS;	AGPS;	471	1336	0	NA	0.0226885	0.765587	0.0955111	0.171559	0.802581	25.3967
Q9BUB4	ADAT1_HUMAN	reviewed	55392	IPI00305945.2	ADAT1	NA	NA	55392	NA	NA	NA	NA	NA		49.3199	TRUE	0	0	0	0	1	1	0	NA	0	0	0	0	NA	NA	NA	NA	0	0	NA_not a recognized target		NA	NA	NA	NA	NA	NA	NA	NA	NA	NA	NA	NA	NA
Q7Z6V5	ADAT2_HUMAN	reviewed	21046	IPI00217631.5	ADAT2	NA	NA	21046	NA	NA	NA	NA	NA		56.4014	TRUE	1	1	1	1	1	1	0	NA	0	0	0	0	0	0	0	FALSE	0	0	NA_not a recognized target		Q7Z6V5;Q7Z6V5-2	ADAT2;	ADAT2;	82	2740	0	NA	-0.0241636	0.395167	0.0370836	0.402562	0.918156	22.1617
Q96EY9	ADAT3_HUMAN	reviewed	38071	IPI00061802.5	ADAT3	NA	NA	38071	NA	NA	NA	NA	NA		54.3352	TRUE	1	1	1	1	1	1	0	NA	0	0	0	0	0	0	0	FALSE	0	0	NA_not a recognized target		Q96EY9	ADAT3;	ADAT3;	115	806	0	NA	-0.0533602	1.08758	0.198186	0.0817374	0.633598	22.6617
P35611	ADDA_HUMAN	reviewed	80955	IPI00220158.1	ADD1	NA	NA	84303	NA	NA	NA	NA	NA		57.3298	TRUE	1	1	1	1	1	1	0	NA	0	0	0	0	0	0	0	FALSE	0	0	NA_not a recognized target		P35611-3;P35611;P35611-5	ADD1;	ADD1;	547	2432	0	NA	-0.0213095	0.456997	0.0474372	0.349143	0.896526	25.1837
P35612	ADDB_HUMAN	reviewed	80854	IPI00019904.2	ADD2	NA	NA	80854	NA	NA	NA	NA	NA		58.4758	TRUE	1	1	1	1	1	1	0	NA	0	0	0	0	0	0	0	FALSE	0	0	NA_not a recognized target		P35612;P35612-4;P35612-3;P35612-5;P35612-6;P35612-7	ADD2;	ADD2;	605	5214	0	NA	-0.00423956	0.0857162	0.00764435	0.820888	0.982552	25.6024
Q9UEY8	ADDG_HUMAN	reviewed	79155	IPI00004408.1	ADD3	NA	NA	79155	NA	NA	NA	NA	NA		61.0779	TRUE	1	1	1	1	1	1	0	NA	0	0	0	0	0	0	0	FALSE	0	0	NA_not a recognized target		Q9UEY8-2	ADD3;	ADD3;	270	1497	0	NA	-0.0331545	0.707597	0.08673	0.196066	0.818974	23.6922
P11766	ADHX_HUMAN	reviewed	39724	IPI00746777.3	ADH5	NA	NA	39724	NA	NA	NA	NA	NA		59.9833	TRUE	1	1	1	1	1	1	0	NA	0	0	0	0	0	0	0	FALSE	0	0	NA_not a recognized target		P11766	ADH5;	ADH5;	641	1394	0	NA	-0.0333811	0.742029	0.0926089	0.181122	0.807962	27.2503
Q9Y2D8	ADIP_HUMAN	reviewed	71236	NA	NA	NA	NA	NA	NA	NA	NA	NA	NA	NA	48.7914	FALSE	0	0	0	0	1	0	0	NA	0	0	NA	0	NA	NA	NA	NA	0	0	NA_not a recognized target		NA	NA	NA	NA	NA	NA	NA	NA	NA	NA	NA	NA	NA
Q9H2P0	ADNP_HUMAN	reviewed	123563	IPI00022215.1	ADNP	NA	NA	123563	NA	NA	NA	NA	NA		50.1981	TRUE	1	1	1	1	1	1	0	NA	0	0	0	0	0	0	0	FALSE	0	0	NA_not a recognized target		Q9H2P0	ADNP;	ADNP;	189	4996	0	NA	0.00972489	0.104088	0.00764435	0.786886	0.982552	24.124
Q6IQ32	ADNP2_HUMAN	reviewed	122833	NA	NA	NA	NA	NA	NA	NA	NA	NA	NA	NA	51.6509	FALSE	0	0	0	0	1	0	0	NA	0	0	NA	0	NA	NA	NA	NA	0	0	NA_not a recognized target		NA	NA	NA	NA	NA	NA	NA	NA	NA	NA	NA	NA	NA
Q9BRR6	ADPGK_HUMAN	reviewed	54089	IPI00556385.1	ADPGK	NA	NA	54089	NA	NA	NA	NA	NA		NA	TRUE	1	1	1	1	1	1	0	NA	0	0	0	0	0	0	0	FALSE	0	0	NA_not a recognized target		Q9BRR6-2;Q9BRR6;Q9BRR6-4;Q9BRR6-3;Q9BRR6-5;Q9BRR6-6	ADPGK;	ADPGK;	85	341	0	NA	-0.0519728	1.6845	0.422272	0.0206778	0.378206	21.2518
Q9NRN7	ADPPT_HUMAN	reviewed	35776	IPI00250297.3	AASDHPPT	NA	NA	35776	NA	NA	NA	NA	NA		54.143	TRUE	1	1	1	1	1	1	0	NA	0	0	0	0	0	0	0	FALSE	0	0	NA_not a recognized target		Q9NRN7;Q9NRN7-2	AASDHPPT;	AASDHPPT;	298	1356	0	NA	-0.0300985	0.7579	0.0946477	0.174623	0.804178	24.8831
P54922	ADPRH_HUMAN	reviewed	39507	IPI00009258.1	ADPRH	NA	NA	39507	NA	NA	NA	NA	NA		53.189	TRUE	1	1	0	0	1	1	0	NA	0	0	0	0	0	NA	NA	FALSE	0	0	NA_not a recognized target		P54922	ADPRH;	ADPRH;	4	882	0	NA	0.0986195	1.02414	0.173588	0.0945923	0.67052	17.7497
Q3LIE5	ADPRM_HUMAN	reviewed	39529	IPI00744968.3	C17ORF48	NA	NA	39529	NA	NA	NA	NA	NA		NA	TRUE	1	1	0	0	1	0	0	NA	0	0	0	0	0	NA	NA	FALSE	0	0	NA_not a recognized target		Q3LIE5-3;Q3LIE5	ADPRM;	ADPRM;	5	3897	0	NA	0.0251347	0.220909	0.0163052	0.6013	0.963152	19.2884
Q16186	ADRM1_HUMAN	reviewed	42153	IPI00033030.2	ADRM1	NA	NA	42153	NA	NA	NA	NA	NA		50.9	TRUE	1	1	1	1	1	1	0	NA	0	0	0	0	0	0	0	FALSE	0	0	NA_not a recognized target		Q16186	ADRM1;	ADRM1;	217	123	0	NA	-0.0921033	2.93851	1.23232	0.00115211	0.0585703	24.1947
P22570	ADRO_HUMAN	reviewed	53837	IPI00911050.1	FDXR	NA	NA	58304	NA	NA	NA	NA	NA		47.46	TRUE	1	1	1	1	1	1	0	NA	0	0	0	0	0	0	0	FALSE	0	0	NA_not a recognized target		P22570;P22570-7;P22570-5;P22570-2;P22570-3;P22570-4	FDXR;	FDXR;	248	3131	0	NA	0.0330904	0.32726	0.0279182	0.470695	0.937739	24.2974
Q9Y6U3	ADSV_HUMAN	reviewed	80489	NA	NA	NA	NA	NA	NA	NA	NA	NA	NA	NA	57.0338	TRUE	1	1	1	1	1	0	0	NA	0	0	NA	0	0	0	0	FALSE	0	0	NA_not a recognized target		Q9Y6U3;Q9Y6U3-3;Q9Y6U3-2	SCIN;	SCIN;	180	2135	0	NA	-0.0290894	0.524388	0.0583408	0.298959	0.874297	23.7719
P12235	ADT1_HUMAN	reviewed	33064	NA	NA	NA	NA	NA	NA	NA	NA	NA	NA	NA	NA	TRUE	1	1	1	1	0	0	0	NA	0	0	NA	NA	0	0	0	FALSE	0	0	NA_not a recognized target		P12235	SLC25A4;	SLC25A4;	39	6177	0	NA	0.000715651	0.00572442	0.000416029	0.986906	0.999043	22.0293
P05141	ADT2_HUMAN	reviewed	32852	NA	NA	NA	NA	NA	NA	NA	NA	NA	NA	NA	52.0936	TRUE	1	1	1	1	1	0	0	NA	0	0	NA	0	0	0	0	FALSE	0	0	NA_not a recognized target		P05141	SLC25A5;	SLC25A5;	175	5568	0	NA	-0.00701552	0.0557649	0.00548118	0.879499	0.987458	25.043
P12236	ADT3_HUMAN	reviewed	32866	IPI00291467.7	SLC25A6	NA	NA	32866	NA	NA	NA	NA	NA		52.0231	TRUE	1	1	1	1	1	1	0	NA	0	0	0	0	0	0	0	FALSE	0	0	NA_not a recognized target		P12236	SLC25A6;	SLC25A6;	340	4544	0	NA	0.0137493	0.150627	0.0120551	0.706924	0.972624	26.7957
P10109	ADX_HUMAN	reviewed	19393	IPI00019326.1	FDX1	NA	NA	19393	NA	NA	NA	NA	NA		48.4778	TRUE	1	1	1	1	1	1	0	NA	0	0	0	0	0	0	0	FALSE	0	0	NA_not a recognized target		P10109	FDX1;	FDX1;	81	4440	0	NA	-0.0128961	0.160557	0.0129705	0.690945	0.970576	22.6141
Q6ZN18	AEBP2_HUMAN	reviewed	54467	NA	NA	NA	NA	NA	NA	NA	NA	NA	NA	NA	50.641	TRUE	1	1	1	1	1	0	0	NA	0	0	NA	0	0	0	0	FALSE	0	0	NA_not a recognized target		Q6ZN18-2;Q6ZN18;Q6ZN18-3	AEBP2;	AEBP2;	12	3690	0	NA	-0.0235363	0.24678	0.0181175	0.566526	0.959141	19.6065
Q96SZ5	AEDO_HUMAN	reviewed	29751	IPI00045939.4	ADO	NA	NA	29751	NA	NA	NA	NA	NA		55.917	TRUE	1	1	1	1	1	1	0	NA	0	0	0	0	0	0	0	FALSE	0	0	NA_not a recognized target		Q96SZ5	ADO;	ADO;	170	5853	0	NA	0.0024294	0.0308445	0.00257293	0.931441	0.994093	23.8385
P55197	AF10_HUMAN	reviewed	113320	IPI00550534.2	MLLT10	NA	NA	113320	NA	NA	NA	NA	NA		52.9857	TRUE	1	1	1	1	1	1	0	NA	0	0	0	0	0	0	0	FALSE	0	0	NA_not a recognized target		P55197	MLLT10;	MLLT10;	48	1041	0	NA	-0.054163	0.909881	0.131243	0.123061	0.739192	20.5528
P55198	AF17_HUMAN	reviewed	112048	IPI00023466.2	MLLT6	NA	NA	112076	NA	NA	NA	NA	NA		53.4769	TRUE	0	0	0	0	1	1	0	NA	0	0	0	0	NA	NA	NA	NA	0	0	NA_not a recognized target		NA	NA	NA	NA	NA	NA	NA	NA	NA	NA	NA	NA	NA
Q8TED9	AF1L1_HUMAN	reviewed	86432	IPI00163565.6	AFAP1L1	NA	NA	86432	NA	NA	NA	NA	NA		NA	TRUE	0	0	0	0	0	1	0	NA	0	0	0	NA	NA	NA	NA	NA	0	0	NA_not a recognized target		NA	NA	NA	NA	NA	NA	NA	NA	NA	NA	NA	NA	NA
Q13015	AF1Q_HUMAN	reviewed	10061	NA	NA	NA	NA	NA	NA	NA	NA	NA	NA	NA	51.0773	TRUE	1	1	1	0	1	0	0	NA	0	0	NA	0	0	0	NA	FALSE	0	0	NA_not a recognized target		Q13015	MLLT11;	MLLT11;	24	5156	0	NA	0.0200646	0.0909609	0.00764435	0.811034	0.982552	18.5874
P55196	AFAD_HUMAN	reviewed	206804	IPI00759546.2	MLLT4	NA	NA	206804	NA	NA	NA	NA	NA		52.0953	TRUE	1	1	1	1	1	1	0	NA	0	0	0	0	0	0	0	FALSE	0	0	NA_not a recognized target		P55196;P55196-5;REV__Q9HCE9-2;REV__Q9HCE9	MLLT4;	MLLT4;	1032	1902	0	NA	-0.0196309	0.587367	0.0712423	0.258602	0.848707	26.1999
P43652	AFAM_HUMAN	reviewed	69069	IPI00019943.1	AFM	NA	NA	69069	NA	NA	NA	NA	NA		NA	TRUE	0	0	0	0	0	1	0	NA	0	0	0	NA	NA	NA	NA	NA	0	0	NA_not a recognized target		NA	NA	NA	NA	NA	NA	NA	NA	NA	NA	NA	NA	NA
P51825	AFF1_HUMAN	reviewed	131422	IPI00396310.5	AFF1	NA	NA	131422	NA	NA	NA	NA	NA		54.0666	TRUE	1	1	1	1	1	1	0	NA	0	0	0	0	0	0	0	FALSE	0	0	NA_not a recognized target		P51825;P51825-3;P51825-2	AFF1;	AFF1;	50	604	0	NA	-0.0887245	1.2714	0.257674	0.0535304	0.552492	19.6233
Q9UHB7	AFF4_HUMAN	reviewed	127459	IPI00004344.1	AFF4	NA	NA	127459	NA	NA	NA	NA	NA		53.3347	TRUE	1	1	1	1	1	1	0	NA	0	0	0	0	0	0	0	FALSE	0	0	NA_not a recognized target		Q9UHB7;Q9UHB7-2;Q9UHB7-3	AFF4;	AFF4;	48	565	0	NA	0.134276	1.30035	0.261398	0.0500788	0.547775	21.4792
Q6ULP2	AFTIN_HUMAN	reviewed	102113	IPI00554740.1	AFTPH	NA	NA	102200	NA	NA	NA	NA	NA		53.7796	TRUE	1	1	1	1	1	1	0	NA	0	0	0	0	0	0	0	FALSE	0	0	NA_not a recognized target		Q6ULP2-2;Q6ULP2;Q6ULP2-5;Q6ULP2-4;Q6ULP2-3	AFTPH;	AFTPH;	119	4998	0	NA	0.00633223	0.103915	0.00764435	0.787199	0.982552	22.487
P06280	AGAL_HUMAN	reviewed	48767	IPI00025869.1	GLA	NA	NA	48767	NA	NA	NA	NA	NA		49.6533	TRUE	1	1	1	1	1	1	0	NA	0	0	0	0	0	0	0	FALSE	0	0	NA_not a recognized target		P06280	GLA;	GLA;	49	5029	0	NA	-0.00699567	0.101313	0.00764435	0.791931	0.982552	22.0671
Q9UPQ3	AGAP1_HUMAN	reviewed	94470	NA	NA	NA	NA	NA	NA	NA	NA	NA	NA	NA	53.0546	TRUE	1	1	1	0	1	0	0	NA	0	0	NA	0	0	0	NA	FALSE	0	0	NA_not a recognized target		Q9UPQ3-2;Q9UPQ3;Q9UPQ3-3;Q8TF27	AGAP1;	AGAP1;	19	2424	0	NA	-0.0276252	0.457982	0.0474372	0.348352	0.896526	19.7623
Q96P47	AGAP3_HUMAN	reviewed	95044	IPI00442323.1	AGAP3	NA	NA	81414	NA	NA	NA	NA	NA		50.4148	TRUE	1	1	1	1	1	1	0	NA	0	0	0	0	0	0	0	FALSE	0	0	NA_not a recognized target		Q96P47;Q96P47-2;Q96P47-4;Q96P47-5;Q96P47-3;Q96P47-6	AGAP3;	AGAP3;	59	1560	0	NA	0.0325196	0.682123	0.0798505	0.207911	0.83205	22.6271
P52594	AGFG1_HUMAN	reviewed	58260	IPI00903328.2	AGFG1	NA	NA	60767	NA	NA	NA	NA	NA		59.5485	TRUE	1	1	1	1	1	1	0	NA	0	0	0	0	0	0	0	FALSE	0	0	NA_not a recognized target		P52594-2;P52594-3;P52594;P52594-4	AGFG1;	AGFG1;	298	383	0	NA	-0.058166	1.61854	0.405649	0.0240692	0.392962	24.4948
O95081	AGFG2_HUMAN	reviewed	48963	IPI00418238.1	AGFG2	NA	NA	48963	NA	NA	NA	NA	NA		50.4857	TRUE	1	1	1	0	1	1	0	NA	0	0	0	0	0	0	NA	FALSE	0	0	NA_not a recognized target		O95081;O95081-2	AGFG2;	AGFG2;	22	1743	0	NA	-0.0446268	0.629408	0.0761988	0.234743	0.839076	20.6044
Q8N302	AGGF1_HUMAN	reviewed	80977	IPI00018027.2	AGGF1	NA	NA	80977	NA	NA	NA	NA	NA		54.7134	TRUE	1	1	1	1	1	1	0	NA	0	0	0	0	0	0	0	FALSE	0	0	NA_not a recognized target		Q8N302;Q8N302-3;Q8N302-2	AGGF1;	AGGF1;	30	4718	0	NA	0.0133838	0.132067	0.00984714	0.73779	0.977581	19.9001
O95394	AGM1_HUMAN	reviewed	59852	IPI00030116.2	PGM3	NA	NA	62911	NA	NA	NA	NA	NA		50.1921	TRUE	1	1	1	1	1	1	0	NA	0	0	0	0	0	0	0	FALSE	0	0	NA_not a recognized target		O95394;O95394-3;O95394-4	PGM3;	PGM3;	343	304	0	NA	-0.0501136	1.78593	0.472711	0.0163709	0.336735	25.148
Q9UL18	AGO1_HUMAN	reviewed	97214	IPI00007736.5	EIF2C1	NA	NA	97214	NA	NA	NA	NA	NA		62.3493	TRUE	1	1	1	1	1	1	0	NA	0	0	0	0	0	0	0	FALSE	0	0	NA_not a recognized target		Q9UL18	AGO1;	AGO1;	69	4481	0	NA	-0.017311	0.156576	0.0129705	0.697307	0.970576	20.7097
Q9UKV8	AGO2_HUMAN	reviewed	97208	IPI00745433.2	EIF2C2	NA	NA	97208	NA	NA	NA	NA	NA		60.7886	TRUE	1	1	1	1	1	1	0	NA	0	0	0	0	0	0	0	FALSE	0	0	NA_not a recognized target		Q9UKV8;Q9UKV8-2	AGO2;	AGO2;	442	3791	0	NA	-0.0134027	0.234327	0.0172733	0.583006	0.961007	24.9274
Q9H9G7	AGO3_HUMAN	reviewed	97360	IPI00304181.4	EIF2C3	NA	NA	97360	NA	NA	NA	NA	NA		61.4217	TRUE	1	1	1	1	1	1	0	NA	0	0	0	0	0	0	0	FALSE	0	0	NA_not a recognized target		Q9H9G7;Q9H9G7-2	AGO3;	AGO3;	106	3843	0	NA	-0.0128833	0.227018	0.0164779	0.592901	0.962769	22.7234
Q9HCK5	AGO4_HUMAN	reviewed	97097	NA	NA	NA	NA	NA	NA	NA	NA	NA	NA	NA	63.269	FALSE	0	0	0	0	1	0	0	NA	0	0	NA	0	NA	NA	NA	NA	0	0	NA_not a recognized target		NA	NA	NA	NA	NA	NA	NA	NA	NA	NA	NA	NA	NA
O00468	AGRIN_HUMAN	reviewed	217320	IPI00374563.3	AGRN	NA	NA	214846	NA	NA	NA	NA	NA		NA	TRUE	0	0	0	0	0	1	0	NA	0	0	0	NA	NA	NA	NA	NA	0	0	NA_not a recognized target		NA	NA	NA	NA	NA	NA	NA	NA	NA	NA	NA	NA	NA
Q5TGY3	AHDC1_HUMAN	reviewed	168349	NA	NA	NA	NA	NA	NA	NA	NA	NA	NA	NA	52.4663	FALSE	0	0	0	0	1	0	0	NA	0	0	NA	0	NA	NA	NA	NA	0	0	NA_not a recognized target		NA	NA	NA	NA	NA	NA	NA	NA	NA	NA	NA	NA	NA
Q8N157	AHI1_HUMAN	reviewed	137115	NA	NA	NA	NA	NA	NA	NA	NA	NA	NA	NA	49.6115	FALSE	0	0	0	0	1	0	0	NA	0	0	NA	0	NA	NA	NA	NA	0	0	NA_not a recognized target		NA	NA	NA	NA	NA	NA	NA	NA	NA	NA	NA	NA	NA
Q09666	AHNK_HUMAN	reviewed	629101	IPI00021812.2	AHNAK	NA	NA	629101	NA	NA	NA	NA	NA		NA	TRUE	1	1	1	1	1	1	0	NA	0	0	0	0	0	0	0	FALSE	0	0	NA_not a recognized target		Q09666;Q09666-2;P48552	AHNAK;	AHNAK;	3849	3040	0	NA	0.0160403	0.34333	0.0301154	0.453597	0.933006	28.0785
P35869	AHR_HUMAN	reviewed	96147	IPI00021008.1	AHR	NA	NA	96147	NA	NA	NA	NA	NA		NA	TRUE	0	0	0	0	0	1	0	NA	0	0	0	NA	NA	NA	NA	NA	0	0	NA_not a recognized target		NA	NA	NA	NA	NA	NA	NA	NA	NA	NA	NA	NA	NA
O95433	AHSA1_HUMAN	reviewed	38274	IPI00030706.1	AHSA1	NA	NA	38274	NA	NA	NA	NA	NA		53.9543	TRUE	1	1	1	1	1	1	0	NA	0	0	0	0	0	0	0	FALSE	0	0	NA_not a recognized target		O95433;O95433-2	AHSA1;	AHSA1;	623	2354	0	NA	-0.0160652	0.472694	0.0492503	0.336749	0.892791	26.6596
Q9NZD4	AHSP_HUMAN	reviewed	11840	NA	NA	NA	NA	NA	NA	NA	NA	NA	NA	NA	54.7733	TRUE	1	1	1	1	1	0	0	NA	0	0	NA	0	0	0	0	FALSE	0	0	NA_not a recognized target		Q9NZD4	AHSP;	AHSP;	59	5967	0	NA	-0.00851836	0.021777	0.00155884	0.951093	0.996417	22.6019
Q96BJ3	AIDA_HUMAN	reviewed	35023	IPI00303602.1	AIDA	NA	NA	35023	NA	NA	NA	NA	NA		54.9874	TRUE	1	1	1	1	1	1	0	NA	0	0	0	0	0	0	0	FALSE	0	0	NA_not a recognized target		Q96BJ3;Q96BJ3-3;Q96BJ3-2;REV__P16871-4;REV__P16871-3;REV__P16871-2;REV__P16871;REV__Q9HC29-2;REV__Q9HC29	AIDA;	AIDA;	160	4543	0	NA	-0.0129492	0.150752	0.0120551	0.706721	0.972624	23.3994
P55008	AIF1_HUMAN	reviewed	16703	IPI00795705.1	AIF1	NA	NA	16703	NA	NA	NA	NA	NA		NA	TRUE	0	0	0	0	1	1	0	NA	0	0	0	0	NA	NA	NA	NA	0	0	NA_not a recognized target		NA	NA	NA	NA	NA	NA	NA	NA	NA	NA	NA	NA	NA
Q9BQI0	AIF1L_HUMAN	reviewed	17068	IPI00873309.1	AIF1L	NA	NA	17068	NA	NA	NA	NA	NA		61.5109	TRUE	1	1	1	1	1	1	0	NA	0	0	0	0	0	0	0	FALSE	0	0	NA_not a recognized target		Q9BQI0-3;Q9BQI0;Q9BQI0-4;Q9BQI0-2	AIF1L;	AIF1L;	29	1478	0	NA	0.0948267	0.71628	0.0900765	0.192185	0.812687	23.689
O95831	AIFM1_HUMAN	reviewed	66901	IPI00000690.1	AIFM1	NA	NA	66901	NA	NA	NA	NA	NA		53.1549	TRUE	1	1	1	1	1	1	0	NA	0	0	0	0	0	0	0	FALSE	0	0	NA_not a recognized target		O95831;O95831-3;O95831-4;O95831-6;O95831-2;O95831-5	AIFM1;	AIFM1;	753	2118	0	NA	-0.0211403	0.52984	0.059678	0.295229	0.87161	25.9704
Q9BRQ8	AIFM2_HUMAN	reviewed	40527	IPI00013909.1	AIFM2	NA	NA	40527	NA	NA	NA	NA	NA		50.895	TRUE	1	1	1	1	1	1	0	NA	0	0	0	0	0	0	0	FALSE	0	0	NA_not a recognized target		Q9BRQ8;Q9BRQ8-2	AIFM2;	AIFM2;	38	764	0	NA	-0.080255	1.12717	0.214174	0.0746158	0.610697	21.1949
Q12904	AIMP1_HUMAN	reviewed	34353	IPI00793201.1	SCYE1	NA	NA	34353	NA	NA	NA	NA	NA		48.6006	TRUE	1	1	1	1	1	1	0	NA	0	0	0	0	0	0	0	FALSE	0	0	NA_not a recognized target		Q12904;Q12904-2	AIMP1;	AIMP1;	318	3896	0	NA	0.0163331	0.221183	0.0163052	0.60092	0.963152	25.2834
Q13155	AIMP2_HUMAN	reviewed	35349	IPI00011916.1	JTV1	NA	NA	35349	NA	NA	NA	NA	NA		49.0049	TRUE	1	1	1	1	1	1	0	NA	0	0	0	0	0	0	0	FALSE	0	0	NA_not a recognized target		Q13155	AIMP2;	AIMP2;	184	629	0	NA	0.0697964	1.23459	0.239176	0.0582656	0.576533	24.9035
Q16352	AINX_HUMAN	reviewed	55391	IPI00001453.2	INA	NA	NA	55391	NA	NA	NA	NA	NA		NA	TRUE	0	0	0	0	0	1	0	NA	0	0	0	NA	NA	NA	NA	NA	0	0	NA_not a recognized target		NA	NA	NA	NA	NA	NA	NA	NA	NA	NA	NA	NA	NA
O00170	AIP_HUMAN	reviewed	37636	IPI00010460.1	AIP	NA	NA	37664	NA	NA	NA	NA	NA		52.7991	TRUE	1	1	1	1	1	1	0	NA	0	0	0	0	0	0	0	FALSE	0	0	NA_not a recognized target		O00170	AIP;	AIP;	194	5576	0	NA	0.00376275	0.0550786	0.00531295	0.880889	0.987841	24.2477
Q96IF1	AJUBA_HUMAN	reviewed	56934	NA	NA	NA	NA	NA	NA	NA	NA	NA	NA	NA	53.0394	FALSE	0	0	0	0	1	0	0	NA	0	0	NA	0	NA	NA	NA	NA	0	0	NA_not a recognized target		NA	NA	NA	NA	NA	NA	NA	NA	NA	NA	NA	NA	NA
Q02040	AK17A_HUMAN	reviewed	80735	IPI00024024.4	SFRS17A	NA	NA	80735	NA	NA	NA	NA	NA		50.3912	TRUE	1	0	1	0	1	1	0	NA	0	0	0	0	NA	0	NA	FALSE	0	0	NA_not a recognized target		NA	NA	NA	NA	NA	NA	NA	NA	NA	NA	NA	NA	NA
P14550	AK1A1_HUMAN	reviewed	36573	IPI00220271.3	AKR1A1	NA	NA	36573	NA	NA	NA	NA	NA		50.3226	TRUE	1	1	1	1	1	1	0	NA	0	0	0	0	0	0	0	FALSE	0	0	NA_not a recognized target		P14550	AKR1A1;	AKR1A1;	343	4403	0	NA	0.0109281	0.164562	0.0129705	0.684602	0.970576	25.8664
Q04828	AK1C1_HUMAN	reviewed	36788	IPI00029733.1	AKR1C1	NA	NA	36788	NA	NA	NA	NA	NA		48.9935	TRUE	1	1	1	1	1	1	0	NA	0	0	0	0	0	0	0	FALSE	0	0	NA_not a recognized target		Q04828	AKR1C1;	AKR1C1;	308	959	0	NA	-0.0423496	0.963766	0.149496	0.108701	0.708768	25.7768
P52895	AK1C2_HUMAN	reviewed	36735	IPI00005668.4	AKR1C2	NA	NA	36735	NA	NA	NA	NA	NA		48.9141	TRUE	1	1	1	1	1	1	0	NA	0	0	0	0	0	0	0	FALSE	0	0	NA_not a recognized target		P52895;P52895-2	AKR1C2;	AKR1C2;	32	3361	0	NA	0.0351703	0.294411	0.0247915	0.507678	0.944514	22.0338
P42330	AK1C3_HUMAN	reviewed	36853	IPI00291483.3	AKR1C3	NA	NA	36853	NA	NA	NA	NA	NA		49.0526	TRUE	1	1	1	1	1	1	0	NA	0	0	0	0	0	0	0	FALSE	0	0	NA_not a recognized target		P42330;P42330-2;P17516	AKR1C3;	AKR1C3;	89	4228	0	NA	-0.0124421	0.183471	0.0139663	0.655434	0.968353	23.0303
P51857	AK1D1_HUMAN	reviewed	37377	NA	NA	NA	NA	NA	NA	NA	NA	NA	NA	NA	50.752	TRUE	1	1	1	0	1	0	0	NA	0	0	NA	0	0	0	NA	FALSE	0	0	NA_not a recognized target		P51857-2;P51857	AKR1D1;	AKR1D1;	22	1404	0	NA	0.0341849	0.739819	0.0926089	0.182046	0.807962	22.3799
O43572	AKA10_HUMAN	reviewed	73818	NA	NA	NA	NA	NA	NA	NA	NA	NA	NA	NA	50.8624	FALSE	0	0	0	0	1	0	0	NA	0	0	NA	0	NA	NA	NA	NA	0	0	NA_not a recognized target		NA	NA	NA	NA	NA	NA	NA	NA	NA	NA	NA	NA	NA
Q9UKA4	AKA11_HUMAN	reviewed	210512	IPI00007411.1	AKAP11	NA	NA	210512	NA	NA	NA	NA	NA		50.9449	TRUE	0	0	0	0	1	1	0	NA	0	0	0	0	NA	NA	NA	NA	0	0	NA_not a recognized target		NA	NA	NA	NA	NA	NA	NA	NA	NA	NA	NA	NA	NA
Q9P0M2	AKA7G_HUMAN	reviewed	39518	IPI00422254.4	AKAP7	NA	NA	39518	NA	NA	NA	NA	NA		NA	TRUE	0	0	0	0	0	1	0	NA	0	0	0	NA	NA	NA	NA	NA	0	0	NA_not a recognized target		NA	NA	NA	NA	NA	NA	NA	NA	NA	NA	NA	NA	NA
Q92667	AKAP1_HUMAN	reviewed	97342	IPI00022585.2	AKAP1	NA	NA	101476	NA	NA	NA	NA	NA		51.2043	TRUE	1	1	1	1	1	1	0	NA	0	0	0	0	0	0	0	FALSE	0	0	NA_not a recognized target		Q92667;Q92667-2	AKAP1;	AKAP1;	154	4668	0	NA	-0.00944369	0.138055	0.011533	0.727688	0.973794	22.6614
Q99996	AKAP9_HUMAN	reviewed	452987	IPI00220628.1	AKAP9	NA	NA	455423	NA	NA	NA	NA	NA		51.4979	TRUE	1	1	1	1	1	1	0	NA	0	0	0	0	0	0	0	FALSE	0	0	NA_not a recognized target		Q99996-2;Q99996-5;Q99996;Q99996-6;Q99996-4;REV__P35241-5;REV__Q00839-2;REV__Q00839;Q96C10;Q13003-2	AKAP9;	AKAP9;	696	274	0	NA	-0.0707003	1.87867	0.52033	0.0132231	0.301766	25.263
Q495B1	AKD1A_HUMAN	reviewed	57550	IPI00420011.3	ANKDD1A	NA	NA	57550	NA	NA	NA	NA	NA		NA	TRUE	0	0	0	0	0	1	0	NA	0	0	0	NA	NA	NA	NA	NA	0	0	NA_not a recognized target		NA	NA	NA	NA	NA	NA	NA	NA	NA	NA	NA	NA	NA
Q9P2G1	AKIB1_HUMAN	reviewed	122002	IPI00292914.4	ANKIB1	NA	NA	122002	NA	NA	NA	NA	NA		NA	TRUE	0	0	0	0	0	1	0	NA	0	0	0	NA	NA	NA	NA	NA	0	0	NA_not a recognized target		NA	NA	NA	NA	NA	NA	NA	NA	NA	NA	NA	NA	NA
Q9NWT8	AKIP_HUMAN	reviewed	22354	NA	NA	NA	NA	NA	NA	NA	NA	NA	NA	NA	52.5248	TRUE	1	0	1	0	1	0	0	NA	0	0	NA	0	NA	0	NA	FALSE	0	0	NA_not a recognized target		NA	NA	NA	NA	NA	NA	NA	NA	NA	NA	NA	NA	NA
Q53H80	AKIR2_HUMAN	reviewed	22496	IPI00604547.2	AKIRIN2	NA	NA	22496	NA	NA	NA	NA	NA		51.8005	TRUE	1	1	0	0	1	1	0	NA	0	0	0	0	0	NA	NA	FALSE	0	0	NA_not a recognized target		Q53H80;Q9H9L7-2;Q9H9L7	AKIRIN2;	AKIRIN2;	9	2586	0	NA	0.0437047	0.428432	0.0449808	0.372879	0.901611	19.5613
Q7Z591	AKNA_HUMAN	reviewed	155139	NA	NA	NA	NA	NA	NA	NA	NA	NA	NA	NA	51.4857	TRUE	1	1	1	1	1	0	0	NA	0	0	NA	0	0	0	0	FALSE	0	0	NA_not a recognized target		Q7Z591;Q7Z591-2;Q7Z591-7;Q7Z591-3;Q7Z591-8;Q7Z591-6;Q7Z591-5;Q7Z591-4	AKNA;	AKNA;	123	5562	0	NA	-0.00388818	0.0563183	0.00548118	0.878378	0.987458	21.75
Q9ULX6	AKP8L_HUMAN	reviewed	71640	IPI00297455.5	AKAP8L	NA	NA	71640	NA	NA	NA	NA	NA		51.395	TRUE	1	1	1	1	1	1	0	NA	0	0	0	0	0	0	0	FALSE	0	0	NA_not a recognized target		Q9ULX6;Q9ULX6-2	AKAP8L;	AKAP8L;	218	907	0	NA	-0.0424302	1.00032	0.162886	0.0999256	0.687249	24.3754
Q9H8T0	AKTIP_HUMAN	reviewed	33128	IPI00008304.2	AKTIP	NA	NA	33242	NA	NA	NA	NA	NA		50.2332	TRUE	1	1	0	0	1	1	0	NA	0	0	0	0	0	NA	NA	FALSE	0	0	NA_not a recognized target		Q9H8T0;Q9H8T0-2;REV__P19652;REV__P02763	AKTIP;	AKTIP;	16	589	0	NA	0.336702	1.28438	0.259581	0.0519538	0.550072	19.9113
Q96B36	AKTS1_HUMAN	reviewed	27383	IPI00306195.6	AKT1S1	NA	NA	29262	NA	NA	NA	NA	NA		58.3679	TRUE	1	1	1	1	1	1	0	NA	0	0	0	0	0	0	0	FALSE	0	0	NA_not a recognized target		Q96B36;Q96B36-2	AKT1S1;	AKT1S1;	99	4493	0	NA	0.0146436	0.155498	0.0129705	0.69904	0.970576	23.172
Q8N8R7	AL14E_HUMAN	reviewed	29338	IPI00167549.3	C11ORF46	NA	NA	29338	NA	NA	NA	NA	NA		49.8947	TRUE	1	1	0	0	1	1	0	NA	0	0	0	0	0	NA	NA	FALSE	0	0	NA_not a recognized target		Q8N8R7	ARL14EP;	ARL14EP;	19	1444	0	NA	-0.0377744	0.728597	0.0926089	0.186811	0.807962	20.8574
P00352	AL1A1_HUMAN	reviewed	54862	IPI00218914.5	ALDH1A1	NA	NA	54862	NA	NA	NA	NA	NA		58.8732	TRUE	1	1	1	1	1	1	0	NA	0	0	0	0	0	0	0	FALSE	0	0	NA_not a recognized target		P00352	ALDH1A1;	ALDH1A1;	316	3447	0	NA	0.017592	0.281082	0.0224948	0.523502	0.949522	23.8988
[truncated: 7,090 more rows]
[truncated: 24 more columns]

## Sheet: boxPlot.stats
Box Plot Figure	Data Description	N		Whisker1	0.25	0.5	0.75	Whisker2		Notch1	Notch2
[truncated: 20 more rows]

## Sheet: Staurosporine_iTSA_data
Uniprot.ID	Uniprot.Entry.name	Uniprot.Status	Uniprot.Mass	ATP.binding.Uniprot	Kinase.Family.Uniprot	Kinase.kinhub	Kinase.Group.kinhub	Kinase.Family.kinhub	Kinase.or.ATP.binding.Protein.x	Sig_FDR.FC_FDR_0.1_iTSA48	Sig_FDR.FC_FDR_0.1_iTSA52	Sig_FDR.FC_FDR_0.1_iTSA56	iTSA.Target	iTSA_ID_iTSA48	Protein.IDs_iTSA	Gene.names_iTSA	Gene.name_iTSA	MS.MS.count_iTSA	rank_iTSA48	Sig_FDR.FC_iTSA48	Direction_iTSA48	Log2FC_iTSA48	Log10P.Value_iTSA48	Log10adj.P.Val_iTSA48	P.Value_iTSA48	adj.P.Val_iTSA48	AveExpr_iTSA48	t_iTSA48	B_iTSA48	V_log2.i._TMT_1_iTSA48	V_log2.i._TMT_3_iTSA48	V_log2.i._TMT_5_iTSA48	V_log2.i._TMT_7_iTSA48	V_log2.i._TMT_9_iTSA48	D_log2.i._TMT_2_iTSA48	D_log2.i._TMT_4_iTSA48	D_log2.i._TMT_6_iTSA48	D_log2.i._TMT_8_iTSA48	D_log2.i._TMT_10_iTSA48	iTSA_ID_iTSA52	rank_iTSA52	Sig_FDR.FC_iTSA52	Direction_iTSA52	Log2FC_iTSA52	Log10P.Value_iTSA52	Log10adj.P.Val_iTSA52	P.Value_iTSA52	adj.P.Val_iTSA52	AveExpr_iTSA52
[truncated: 6,607 more rows]
[truncated: 34 more columns]

[truncated: 4 more sheets: Staurosporine_TPP_data, Staurosporine_Cell-iTSA_data, Harmine_iTSA_K562_data, Harmine_iTSA_mouseCortex_data]
